# Supplementary material for: Cetacean coronavirus spikes highlight S glycoprotein structural plasticity
Source: PLoS Pathog. 2026 Apr 8;22(4):e1013855. doi: 10.1371/journal.ppat.1013855 (PMC13061240; doi:10.1371/journal.ppat.1013855)
Supplement: S1 Data — (XLSX) [file ppat.1013855.s002.xlsx]

## Sheet: N19
ALP L						CH L						GLUC L
N19 HexNAc(2)Hex(3)	22787000	18563000	23122000			N19 HexNAc(2)	99372000	84198000	95121000			N19 HexNAc(2)Hex(1)	89144000	95343000	96167000
N19 HexNAc(2)Hex(4)	551810000	516700000	605550000			N19 HexNAc(2)Hex(2)	19966000	14528000	19666000			N19 HexNAc(2)Hex(5)	231590000	285960000	274160000
N19 HexNAc(2)Hex(5)	1327810000	1278340000	1404340000			N19 HexNAc(2)Hex(3)	699377000	721132000	721240000			N19 HexNAc(2)Hex(6)	430170000	487960000	486120000
N19 HexNAc(2)Hex(6)	4101870000	3961500000	4087520000			N19 HexNAc(2)Hex(4)	1243052000	1223057000	1213821000			N19 HexNAc(2)Hex(7)	3568094000	3717052000	3734088000
N19 HexNAc(2)Hex(7)	16343750000	16474920000	17336010000			N19 HexNAc(2)Hex(5)	4217440000	4707062000	4481889000			N19 HexNAc(2)Hex(8)	3189116000	3249180000	3413713000
N19 HexNAc(2)Hex(8)	22759390000	22901810000	23768478000			N19 HexNAc(2)Hex(6)	5878807000	5928623000	5934522000			N19 HexNAc(2)Hex(9)	959348000	950497000	993005000
N19 HexNAc(2)Hex(9)	3495300000	3522000000	3593000000			N19 HexNAc(2)Hex(7)	17127392000	18563676000	17261627000
						N19 HexNAc(2)Hex(8)	13473208000	13201321000	13230879000
						N19 HexNAc(2)Hex(9)	8100906000	7674826000	8065129000
total intensity	48602717000	48673833000	50818020000			total intensity	50859520000	52118423000	51023894000			total intensity	8467462000	8785992000	8997253000
pauci-mannose/truncated	0.000468842	0.0381375	0.0454996			pauci-mannose/truncated	0.0141437	0.0141152	0.0145208			pauci-mannose/truncated	0.0105278	0.0108517	0.0106885
high-mannose	0.999531	0.999619	0.999545			high-mannose	0.983902	0.984269	0.983615			high-mannose	0.989472	0.989148	0.989312
hybrid/asymmetric						hybrid/asymmetric						hybrid/asymmetric
diantennary						diantennary						diantennary
triantennary						triantennary						triantennary
extended						extended						extended
L-Lumos measurement
ex-Exploris measurement												CH
Proteases:
ALP: alpha lytic protease
CH: chymotrypsin
TR: trypsin
AspN: AspN
GluC: GluC+trypsin
HexNAc=<2, Hex=<3	pauci-mannose/truncated
HexNAc2, Hex=>4	high-mannose
HexNAc=3	hybrid/asymmetric
HexNAc=4	diantennary
HexNAc=5	triantennary
HexNac>5	extended

## Sheet: N40
ALP L						CH L
N40 HexNAc(2)Hex(4)	403960000	343490000	432830000			N40 HexNAc(2)Hex(9)	980750000	948740000	1031100000
N40 HexNAc(2)Hex(6)	123870000	135290000	151500000			TVAAFQEHAILPSYVNNNW	188810000	183990000	180150000
N40 HexNAc(2)Hex(7)	475160000	454650000	516060000
N40 HexNAc(2)Hex(8)	1653700000	1639100000	1820500000
YVNNNWTV	260910000	241140000	256420000
YVNNNWTVIT	881010000	880260000	848850000			total intensity	1169560000	1132730000	1211250000
						pauci-mannose/truncated
total intensity	3798610000	3693930000	4026160000			high-mannose	0.838563	0.837569	0.851269
pauci-mannose/truncated						hybrid/asymmetric
high-mannose	0.699385	0.696421	0.725478			complex
hybrid/asymmetric						non-glyco	0.161437	0.162431	0.148731
complex
non-glyco	0.300615	0.303579	0.274522

## Sheet: N46
ALP EX			CH EXP
N46 HexNAc(2)Hex(5)	202207000		N46 HexNAc(2)Hex(5)	21021000
			N46 HexNAc(2)Hex(6)	31117000
			N46 HexNAc(2)Hex(9)	24786000
total intensity	202207000		total intensity	76924000
pauci-mannose/truncated			pauci-mannose/truncated
high-mannose	1		high-mannose	1
hybrid/asymmetric			hybrid/asymmetric
diantennary			diantennary
triantennary			triantennary
extended			extended

## Sheet: N51
ALP EX
N51 HexNAc(5)Hex(3)Fuc(1)	79783000
N51 HexNAc(5)Hex(6)Fuc(1)NeuAc(1)	163600000
N51 HexNAc(6)Hex(3)Fuc(1)	66987000
total intensity	310370000
pauci-mannose/truncated
high-mannose
hybrid/asymmetric
complex	1
diantennary
triantennary	0.784171
extended	0.215829
HexNAc=<2, Hex=<3	pauci-mannose/truncated
HexNAc2, Hex=>4	high-mannose
HexNAc=3	hybrid/asymmetric
HexNAc=4	diantennary
HexNAc=5	triantennary
HexNac>5	extended
fucosylation, %	100
sialylation, %	70.9494

## Sheet: N63
ALP L
N63 HexNAc(2)Hex(4)	37277000	33203000	41303000
N63 HexNAc(2)Hex(5)	222620000	203224000	243474000
N63 HexNAc(2)Hex(8)	100930000	91211000	96955000
N63 HexNAc(3)Hex(3)Fuc(1)	60519000	52560000	61489000
N63 HexNAc(3)Hex(4)Fuc(1)	373468000	351651000	413250000
N63 HexNAc(3)Hex(4)Fuc(1)NeuAc(1)	188610000	156970000	204620000
N63 HexNAc(3)Hex(5)Fuc(1)	140420000	156920000	131450000
N63 HexNAc(3)Hex(5)NeuAc(1)	10362000	6734700	9894000
N63 HexNAc(3)Hex(6)Fuc(1)NeuAc(1)	47538000	44911000	68599000
N63 HexNAc(4)Hex(3)	25917000	26986000	19772000
N63 HexNAc(4)Hex(3)Fuc(1)	581490000	578840000	608410000
N63 HexNAc(4)Hex(4)Fuc(1)	190260000	193810000	199570000
N63 HexNAc(4)Hex(4)Fuc(1)NeuAc(1)	249700000	287560000	258930000
N63 HexNAc(4)Hex(4)NeuAc(1)	199526000	179541000	199965000
N63 HexNAc(4)Hex(5)Fuc(1)	526040000	589350000	574010000
N63 HexNAc(4)Hex(5)Fuc(1)NeuAc(1)	2350934000	2147265000	2604261000
N63 HexNAc(5)Hex(3)Fuc(1)	326300000	334050000	296370000
N63 HexNAc(5)Hex(4)	49347000	64966000	46544000
N63 HexNAc(5)Hex(4)Fuc(1)	311611000	287416000	348980000
N63 HexNAc(5)Hex(5)NeuAc(2)	131450000	111910000	146740000
N63 HexNAc(5)Hex(6)Fuc(1)	330670000	340010000	351450000
N63 HexNAc(5)Hex(6)Fuc(1)NeuAc(1)	46801000	34052000	49372000
N63 HexNAc(6)Hex(6)Fuc(1)	63535000	45127000	63342000
QLEWDDPYYNS	128550000	123380000	120280000
total intensity	6693875000	6441647700	7159030000
pauci-mannose/truncated
high-mannose	0.0539041	0.0508625	0.0533217
hybrid/asymmetric	0.122637	0.119495	0.124221
complex	0.804255	0.810489	0.805656
non-glyco	0.0192041	0.0191535	0.0168012
fucosylation, %	93.2855	93.4875	93.6471
sialylation, %	51.9771	49.5598	53.2127

## Sheet: N71
ALP L
N71 HexNAc(2)Hex(5)	1705400000	1619600000	1673100000
N71 HexNAc(2)Hex(6)	722620000	628820000	608570000
N71 HexNAc(2)Hex(9)	4604300000	4358000000	5122300000
total intensity	7032320000	6606420000	7403970000
pauci-mannose/truncated
high-mannose	1	1	1
hybrid/asymmetric
complex

## Sheet: N82
ASPN L
N82 HexNAc(2)Hex(4)	26419000	27266000	28243000
N82 HexNAc(2)Hex(5)	84392000	88988000	90752000
N82 HexNAc(2)Hex(6)	56089000	56324000	52486000
N82 HexNAc(2)Hex(8)	131010000	136650000	140380000
DNC[+57.05162]IGNFTNRTLGELG	124280000	129730000	134930000
total intensity	422190000	438958000	446791000
pauci-mannose/truncated
high-mannose	0.70563	0.704459	0.698002
hybrid/asymmetric
complex
non-glyco	0.29437	0.295541	0.301998

## Sheet: N85
ASPN L						CH L
N85 HexNAc(2)Hex(5)	32443000	35068000	36182000			TNRTLGELGDIDYFPF	252320000	257870000	247430000
N85 HexNAc(4)Hex(3)Fuc(1)	37631000	42082000	39001000
DNC[+57.05162]IGNFTNRTLGELG	124280000	129730000	134930000
total intensity	194354000	206880000	210113000
pauci-mannose/truncated
high-mannose	0.166927	0.169509	0.172203
hybrid/asymmetric
complex	0.193621	0.203413	0.185619
non-glyco	0.639452	0.627078	0.642178
fucosylation, %	100	100	100
sialylation, %

## Sheet: N100
ALP EX				TR L					Gluc L					CH L
N100 HexNAc(2)Hex(8)	139420000			TLGELGDIDYFPFNC[+57.05162]TNVTNEFR	3698500	2552200	3679000		TLGELGDIDYFPFNC[+57.05162]TNVTNE	12888000	14351000	13374000		NC[+57.05162]TNVTNEFRTNY	28920000	29270000	32300000
N100 HexNAc(2)Hex(9)	151200000								LGDIDYFPFNC[+57.05162]TNVTNE	50338000	33097000	49688000
LGELGDIDYFPFNC[+57.05162]T	47041000	47175000	44241000
total intensity	337661000	47175000	44241000
pauci-mannose/truncated
high-mannose	0.860686
hybrid/asymmetric
complex
non-glyco	0.139314	1	1

## Sheet: N103
CH L									TR L					GLUC L					ALP L
N103 HexNAc(2)Hex(5)	15847000	18731000	16565000			N103 HexNAc(2)Hex(5)	26021000		TLGELGDIDYFPFNC[+57.05162]TNVTNEFR	3698500	2552200	3679000		TLGELGDIDYFPFNC[+57.05162]TNVTNE	12888000	14351000	13374000		LGELGDIDYFPFNC[+57.05162]TNVT	29936000	28138000	28005000
NC[+57.05162]TNVTNEFRTNY	28920000	29270000	32300000			N103 HexNAc(2)Hex(6)	4769200							LGDIDYFPFNC[+57.05162]TNVTNE	50338000	33097000	49688000
total intensity	44767000	48001000	48865000
pauci-mannose/truncated
high-mannose	0.353988	0.390221	0.338995
hybrid/asymmetric
complex
non-glyco	0.646012	0.609779	0.661005

[truncated: 27 more sheets: N158, N172, N181, N224, N265, N274, N326, N365, N390, N455, N509, N521, N757, N763, N785, N819, N911, N920, N1209, N1223 …]
