# Supplementary material for: Cetacean coronavirus spikes highlight S glycoprotein structural plasticity
Source: PLoS Pathog. 2026 Apr 8;22(4):e1013855. doi: 10.1371/journal.ppat.1013855 (PMC13061240; doi:10.1371/journal.ppat.1013855)
Supplement: S2 Data — (XLSX) [file ppat.1013855.s003.xlsx]

## Sheet: N17
ALP EX
N17 HexNAc(2)Hex(5)	408720000	431020000				L-Lumos measurement
N17 HexNAc(2)Hex(6)	78651000	84148000				ex-Exploris measurement
N17 HexNAc(2)Hex(7)	30582000	31102000
N17 HexNAc(2)Hex(9)	44392000	49877000				Proteases:
N17 HexNAc(3)Hex(3)	86420000	97601000				ALP: alpha lytic protease
N17 HexNAc(4)Hex(3)	211319000	227040000				CH: chymotrypsin
N17 HexNAc(4)Hex(5)	20447000	22316000				TR: trypsin
N17 HexNAc(4)Hex(5)NeuAc(1)	33090000	36950000				AspN: AspN
N17 HexNAc(5)Hex(3)	286410000	311720000				GluC: GluC+trypsin
N17 HexNAc(5)Hex(4)	111922000	116805000
N17 HexNAc(5)Hex(5)	32006000	34229000				HexNAc=<2, Hex=<3	pauci-mannose/truncated
N17 HexNAc(5)Hex(6)	112268000	120229000				HexNAc2, Hex=>4	high-mannose
N17 HexNAc(5)Hex(6)NeuAc(1)	81692000	77716000				HexNAc=3	hybrid/asymmetric
N17 HexNAc(6)Hex(3)	81501000	93760000				HexNAc=4	diantennary
N17 HexNAc(6)Hex(6)NeuAc(1)	40797000	40170000				HexNAc=5	triantennary
AEEFLDFDLWPC[+57.05162]DTC[+57.05162]WNS	130660000	162240000				HexNac>5	extended
total intensity	1790877000	1936923000
pauci-mannose/truncated
high-mannose	0.314005	0.30778
hybrid/asymmetric	0.0482557	0.0503897
complex	0.56478	0.558068
non-glyco	0.0729587	0.0837617
fucosylation, %	0	0
sialylation, %	14.171	13.138

## Sheet: N24
ALP EX				CH EX
N24 HexNAc(1)	372290000	355620000		N24 HexNAc(2)Hex(5)	203478000	199205000
N24 HexNAc(2)Hex(4)	401950000	331810000		N24 HexNAc(2)Hex(6)	59035000	57857000
N24 HexNAc(2)Hex(5)	11688830000	11262520000
N24 HexNAc(2)Hex(6)	5703830000	5367310000
N24 HexNAc(2)Hex(7)	533170000	516840000
N24 HexNAc(2)Hex(8)	2207910000	2041400000
N24 HexNAc(2)Hex(9)	1731400000	1548210000
N24 HexNAc(6)Hex(3)Fuc(1)	153660000	149740000
total intensity	22793040000	21573450000		total intensity
pauci-mannose/truncated	0.0163335	0.0164842		pauci-mannose/truncated
high-mannose	0.976925	0.976575		high-mannose	1	1
hybrid/asymmetric				hybrid/asymmetric
complex	0.00674153	0.00694094		complex
fucosylation, %	100	100
sialylation, %	0	0

## Sheet: N45
ALP EX				CH EX
N45 HexNAc(2)Hex(6)	24114000	27941000		N45 HexNAc(2)Hex(5)	415500000	428230000
N45 HexNAc(2)Hex(7)	38404000	44311000		N45 HexNAc(2)Hex(6)	584030000	607810000
N45 HexNAc(2)Hex(8)	20148000	23689000		N45 HexNAc(2)Hex(7)	698040000	736660000
N45 HexNAc(2)Hex(9)	20543000	23989000		N45 HexNAc(2)Hex(8)	1221010000	1258470000
				N45 HexNAc(2)Hex(9)	613770000	613450000
total intensity	103209000	119930000		total intensity	3532350000	3644620000
pauci-mannose/truncated				pauci-mannose/truncated
high-mannose	1	1		high-mannose	1	1
hybrid/asymmetric				hybrid/asymmetric
complex				complex

## Sheet: N51
ALP EX				CH EX
N51 HexNAc(2)Hex(5)	2383970000	2419410000		N51 HexNAc(2)Hex(4)	70880000	79402000
N51 HexNAc(2)Hex(6)	470340000	464260000		N51 HexNAc(2)Hex(5)	814768000	847754000
N51 HexNAc(2)Hex(7)	355830000	350410000		N51 HexNAc(2)Hex(6)	156930000	156950000
N51 HexNAc(2)Hex(8)	343384000	329106000		TVVMNYSDGIYDY	44937000	44853000
N51 HexNAc(2)Hex(9)	115160000	104310000
VMNYSDGIYDYKWDDVA	61923000	64074000
MNYSDGIYDYKWDDVA	71172000	71047000
total intensity	3801779000	3802617000		total intensity	1087515000	1128959000
pauci-mannose/truncated				pauci-mannose/truncated
high-mannose	0.964991	0.964466		high-mannose	0.958679	0.96027
hybrid/asymmetric				hybrid/asymmetric
complex				complex
non-glyco	0.0350086	0.0355337		non-glyco	0.0413208	0.0397295

## Sheet: N67
ALP EX				CH EX
N67 HexNAc(2)Hex(5)	127790000	133470000		N67 HexNAc(1)	69219000	64814000
				N67 HexNAc(2)Hex(4)	81489000	79498000
				N67 HexNAc(2)Hex(5)	1381070000	1417770000
				N67 HexNAc(2)Hex(6)	86609000	91897000
				N67 HexNAc(2)Hex(7)	136750000	141690000
				N67 HexNAc(2)Hex(8)	154370000	165420000
				N67 HexNAc(2)Hex(9)	123400000	130120000
				N67 HexNAc(3)Hex(3)	52283000	51803000
				N67 HexNAc(3)Hex(3)Fuc(1)	314290000	302970000
				N67 HexNAc(3)Hex(4)Fuc(1)	59280000	56008000
				N67 HexNAc(4)Hex(3)Fuc(1)	2661770000	2706310000
				N67 HexNAc(4)Hex(4)Fuc(1)	373130000	370980000
				N67 HexNAc(4)Hex(4)Fuc(1)NeuAc(1)	66628000	67577000
				N67 HexNAc(4)Hex(5)Fuc(1)	599339000	612904000
				N67 HexNAc(4)Hex(5)Fuc(1)NeuAc(1)	1002120000	1080120000
				N67 HexNAc(5)Hex(3)Fuc(1)	628850000	658199000
				N67 HexNAc(5)Hex(4)Fuc(1)	328430000	332270000
				N67 HexNAc(5)Hex(4)Fuc(1)NeuAc(1)	52741000	47120000
				N67 HexNAc(5)Hex(5)Fuc(1)	219120000	217300000
				N67 HexNAc(5)Hex(5)Fuc(1)NeuAc(1)	104080000	104720000
				N67 HexNAc(5)Hex(6)Fuc(1)	238030000	251180000
				N67 HexNAc(5)Hex(6)Fuc(1)NeuAc(1)	382600000	380350000
				N67 HexNAc(6)Hex(3)Fuc(1)	427590000	424240000
				N67 HexNAc(6)Hex(4)Fuc(1)	164160000	163590000
				total intensity	9707348000	9918850000
				pauci-mannose/truncated	0.00713058	0.00653443
				high-mannose	0.202289	0.204297
				hybrid/asymmetric	0.0438691	0.0414142
				complex	0.746711	0.747754
				fucosylation, %	99.3187	99.3382
				sialylation, %	20.9549	21.461

## Sheet: N75
ALP EX
N75 HexNAc(2)Hex(4)	313610000	298430000
N75 HexNAc(2)Hex(5)	1604700000	1540200000
N75 HexNAc(2)Hex(6)	755560000	710630000
N75 HexNAc(2)Hex(7)	1868800000	1756000000
N75 HexNAc(2)Hex(8)	1128700000	1075300000
N75 HexNAc(2)Hex(9)	522920000	471120000
N75 HexNAc(3)Hex(6)	85329000	81415000
total intensity	6279619000	5933095000
pauci-mannose/truncated
high-mannose	0.986412	0.986278
hybrid/asymmetric	0.0135882	0.0137222
complex
fucosylation, %	0	0
sialylation, %	0	0

## Sheet: N82
ALP EX
N82 HexNAc(2)Hex(5)	1372000000	1411400000
N82 HexNAc(2)Hex(6)	693150000	708010000
N82 HexNAc(2)Hex(7)	474480000	467940000
N82 HexNAc(2)Hex(8)	499210000	496550000
N82 HexNAc(2)Hex(9)	595280000	581390000
total intensity	3634120000	3665290000
pauci-mannose/truncated
high-mannose	1	1
hybrid/asymmetric
complex

## Sheet: N88
ALP EX				ASPN				TR EX
N88 HexNAc(1)	149590000	143980000		N88 HexNAc(6)Hex(5)Fuc(1)NeuAc(2)	53601000	65658000		N88 HexNAc(3)Hex(5)	50829000	50768000
N88 HexNAc(2)Hex(3)	110530000	112820000		N88 HexNAc(6)Hex(6)Fuc(1)NeuAc(2)	111740000	133930000		N88 HexNAc(6)Hex(5)Fuc(1)NeuAc(2)	403080000	417760000
N88 HexNAc(2)Hex(4)	503700000	498050000						N88 HexNAc(6)Hex(6)Fuc(1)NeuAc(2)	191390000	185630000
N88 HexNAc(2)Hex(5)	4845400000	4513700000						N88 HexNAc(6)Hex(6)NeuAc(2)	76045000	73122000
N88 HexNAc(2)Hex(6)	618970000	633660000
N88 HexNAc(2)Hex(7)	755160000	739910000
N88 HexNAc(2)Hex(8)	853660000	832280000
N88 HexNAc(2)Hex(9)	391390000	392870000
N88 HexNAc(3)Hex(3)	1353000000	1363200000
N88 HexNAc(3)Hex(3)Fuc(1)	2504700000	2543800000
N88 HexNAc(3)Hex(4)	658540000	645770000
N88 HexNAc(3)Hex(4)Fuc(1)	1412900000	1330100000
N88 HexNAc(3)Hex(5)	438510000	454000000
N88 HexNAc(3)Hex(5)Fuc(1)	725060000	736330000
N88 HexNAc(4)Hex(3)	332890000	326600000
N88 HexNAc(4)Hex(3)Fuc(1)	2358700000	2217500000
N88 HexNAc(4)Hex(4)Fuc(1)	782570000	788680000
N88 HexNAc(4)Hex(4)Fuc(1)NeuAc(1)	642590000	575170000
N88 HexNAc(4)Hex(5)Fuc(1)	733110000	707410000
N88 HexNAc(4)Hex(5)Fuc(1)NeuAc(1)	2038600000	1920100000
N88 HexNAc(5)Hex(3)	179740000	170640000
N88 HexNAc(5)Hex(3)Fuc(1)	1959400000	1987700000
N88 HexNAc(5)Hex(5)Fuc(1)	583700000	539090000
N88 HexNAc(5)Hex(5)Fuc(1)NeuAc(1)	597110000	575470000
N88 HexNAc(5)Hex(6)Fuc(1)	1230500000	1247200000
N88 HexNAc(5)Hex(6)Fuc(1)NeuAc(1)	2103900000	1984600000
N88 HexNAc(6)Hex(3)Fuc(1)	872400000	846080000
N88 HexNAc(6)Hex(4)Fuc(1)	351700000	316560000
N88 HexNAc(6)Hex(5)Fuc(1)	289130000	270630000
N88 HexNAc(6)Hex(6)Fuc(1)	433200000	432840000
N88 HexNAc(6)Hex(6)Fuc(1)NeuAc(1)	749750000	688680000
total intensity	31560100000	30535420000
pauci-mannose/truncated	0.00824205	0.00840991
high-mannose	0.25248	0.249234
hybrid/asymmetric	0.224737	0.231639
complex	0.514542	0.510717
fucosylation, %	87.3019	86.9411
sialylation, %	26.2816	25.3396

## Sheet: N110
ALP EX				CH EX
N110 HexNAc(1)	680880000	700240000		N110 HexNAc(1)	169610000	171320000
N110 HexNAc(1)Fuc(1)	227480000	230520000		N110 HexNAc(2)Hex(4)	165810000	170590000
N110 HexNAc(2)	70378000	75804000		N110 HexNAc(2)Hex(5)	50004000	56073000
N110 HexNAc(2)Hex(3)	194290000	194330000		N110 HexNAc(2)Hex(5)	256720000	254610000
N110 HexNAc(2)Hex(4)	634890000	634350000		N110 HexNAc(2)Hex(5)	142610000	145090000
N110 HexNAc(2)Hex(5)	11881890000	12047870000		N110 HexNAc(2)Hex(5)	2212300000	2302300000
N110 HexNAc(2)Hex(6)	1358800000	1356000000		N110 HexNAc(2)Hex(6)	165960000	167120000
N110 HexNAc(2)Hex(7)	1750300000	1789600000		N110 HexNAc(2)Hex(7)	215120000	215960000
N110 HexNAc(2)Hex(8)	1485200000	1489500000		N110 HexNAc(2)Hex(8)	189160000	186180000
N110 HexNAc(2)Hex(9)	611860000	614760000		N110 HexNAc(3)Hex(3)	85493000	91264000
N110 HexNAc(3)Hex(3)	639280000	628120000		N110 HexNAc(3)Hex(3)Fuc(1)	414580000	414860000
N110 HexNAc(3)Hex(3)Fuc(1)	1868900000	1923400000		N110 HexNAc(3)Hex(4)Fuc(1)	102390000	109080000
N110 HexNAc(3)Hex(4)	222840000	211820000		N110 HexNAc(4)Hex(3)Fuc(1)	170830000	179630000
N110 HexNAc(3)Hex(4)Fuc(1)	705620000	720710000		N110 HexNAc(4)Hex(3)Fuc(1)	810530000	828810000
N110 HexNAc(3)Hex(5)	182430000	189720000		N110 HexNAc(4)Hex(4)Fuc(1)	360190000	356260000
N110 HexNAc(3)Hex(5)Fuc(1)	344000000	339700000		N110 HexNAc(4)Hex(5)Fuc(1)	469830000	470400000
N110 HexNAc(3)Hex(6)	139550000	139980000		N110 HexNAc(4)Hex(5)Fuc(1)NeuAc(1)	249100000	263370000
N110 HexNAc(4)Hex(3)	189390000	181160000		N110 HexNAc(5)Hex(3)Fuc(1)	185110000	189130000
N110 HexNAc(4)Hex(3)Fuc(1)	4640500000	4652900000		N110 HexNAc(5)Hex(3)Fuc(1)	926000000	948170000
N110 HexNAc(4)Hex(4)	289220000	289640000		N110 HexNAc(5)Hex(4)Fuc(1)	464680000	472630000
N110 HexNAc(4)Hex(4)Fuc(1)	2232400000	2195500000		N110 HexNAc(5)Hex(5)Fuc(1)	303800000	303480000
N110 HexNAc(4)Hex(4)Fuc(1)NeuAc(1)	233500000	223650000		N110 HexNAc(5)Hex(6)Fuc(1)	81531000	81882000
N110 HexNAc(4)Hex(5)Fuc(1)	2852600000	2846600000		N110 HexNAc(5)Hex(6)Fuc(1)	417180000	441270000
N110 HexNAc(4)Hex(5)Fuc(1)NeuAc(1)	1357300000	1348900000		N110 HexNAc(5)Hex(6)Fuc(1)NeuAc(1)	199020000	213390000
N110 HexNAc(4)Hex(5)NeuAc(1)	100940000	96460000		N110 HexNAc(6)Hex(3)Fuc(1)	97749000	103980000
N110 HexNAc(5)Hex(3)	105380000	104610000		N110 HexNAc(6)Hex(3)Fuc(1)	561410000	572420000
N110 HexNAc(5)Hex(3)Fuc(1)	5151600000	5122000000		N110 HexNAc(6)Hex(4)Fuc(1)	200610000	205340000
N110 HexNAc(5)Hex(4)Fuc(1)	2907600000	2891600000		N110 HexNAc(6)Hex(5)Fuc(1)	190080000	201300000
N110 HexNAc(5)Hex(4)Fuc(1)NeuAc(1)	144620000	137580000		N110 HexNAc(6)Hex(6)Fuc(1)	176350000	180020000
N110 HexNAc(5)Hex(5)Fuc(1)	1933900000	1962000000		SC[+57.05162]PDFNVTSIDHGMF	235310000	234020000
N110 HexNAc(5)Hex(5)Fuc(1)NeuAc(1)	279440000	283420000		SC[+57.05162]PDFNVTSIDHGMFGY	46822000	48505000
N110 HexNAc(5)Hex(6)Fuc(1)	1638200000	1609900000
N110 HexNAc(5)Hex(6)Fuc(1)NeuAc(1)	1236900000	1254800000
N110 HexNAc(5)Hex(6)Fuc(1)NeuAc(2)	466040000	476380000
N110 HexNAc(6)Hex(3)Fuc(1)	3254300000	3213600000
N110 HexNAc(6)Hex(4)Fuc(1)	1320800000	1332200000
N110 HexNAc(6)Hex(5)Fuc(1)	848200000	821350000
N110 HexNAc(6)Hex(5)Fuc(1)NeuAc(1)	313210000	336050000
N110 HexNAc(6)Hex(6)Fuc(1)	990470000	915140000
N110 HexNAc(6)Hex(6)Fuc(1)NeuAc(1)	558460000	582850000
N110 HexNAc(6)Hex(6)Fuc(1)NeuAc(2)	179390000	181420000
N110 HexNAc(6)Hex(6)NeuAc(2)	250810000	236140000
EYKGFDFKGFPFSC[+57.05162]PDFNVT	792880000	793790000
total intensity	57266638000	57376064000		total intensity	10315889000	10578454000
pauci-mannose/truncated	0.0204836	0.0209302		pauci-mannose/truncated	0.0164416	0.0161952
high-mannose	0.309481	0.312536		high-mannose	0.329364	0.330665
hybrid/asymmetric	0.0716407	0.0723899		hybrid/asymmetric	0.0584015	0.0581563
complex	0.584549	0.580309		complex	0.568443	0.568276
non-glyco	0.0138454	0.0138349		non-glyco	0.0273493	0.0267076
fucosylation, %	94.3588	94.4521
sialylation, %	13.6267	13.7724

## Sheet: N176
ALP EX				ASPN				CH EX				GLUC EX				TR EX
N176 HexNAc(2)Hex(4)	153810000	151540000		N176 HexNAc(2)Hex(5)	17206000	21095000		N176 HexNAc(2)Hex(5)	31124000	38006000		N176 HexNAc(2)Hex(5)	26272000	32296000		N176 HexNAc(2)Hex(5)	458031000	494984000
N176 HexNAc(2)Hex(5)	3632050000	3615620000		NITVIGIAGNFDLYR	227850000	223660000		N176 HexNAc(4)Hex(3)Fuc(1)	99100000	105640000						N176 HexNAc(2)Hex(7)	79517000	91845000
N176 HexNAc(2)Hex(6)	177710000	166960000														N176 HexNAc(2)Hex(8)	73544000	81082000
N176 HexNAc(2)Hex(7)	651440000	630590000														N176 HexNAc(2)Hex(9)	27560000	32946000
N176 HexNAc(2)Hex(8)	286980000	271640000														N176 HexNAc(3)Hex(3)	39748000	45977000
N176 HexNAc(2)Hex(9)	120650000	118990000														N176 HexNAc(3)Hex(3)Fuc(1)	38167000	50700000
N176 HexNAc(3)Hex(3)	581850000	553020000														N176 HexNAc(3)Hex(4)Fuc(1)	9598600	13480000
N176 HexNAc(3)Hex(3)Fuc(1)	664540000	652400000														N176 HexNAc(4)Hex(3)Fuc(1)	95866000	107900000
N176 HexNAc(4)Hex(3)Fuc(1)	1327640000	1313880000														N176 HexNAc(4)Hex(5)Fuc(1)	52584000	63809000
N176 HexNAc(4)Hex(5)Fuc(1)	358860000	365590000														N176 HexNAc(4)Hex(5)Fuc(1)NeuAc(1)	39775000	49649000
N176 HexNAc(4)Hex(5)Fuc(1)NeuAc(1)	1037810000	1069860000														N176 HexNAc(5)Hex(3)Fuc(1)	76571000	93941000
N176 HexNAc(5)Hex(3)Fuc(1)	416270000	390320000														N176 HexNAc(5)Hex(4)Fuc(1)	21042000	29140000
N176 HexNAc(6)Hex(3)Fuc(1)	253810000	245810000														N176 HexNAc(6)Hex(3)Fuc(1)	71828000	89300000
RFMVFDRNIT	315150000	315840000														NITVIGIAGNFDLYR	1020900000	1013000000
SHFTRFMVFDRNITV	128330000	129230000
RFMVFDRNITV	139290000	140950000
total intensity	10246190000	10132240000														total intensity	2104731600	2257753000
pauci-mannose/truncated																pauci-mannose/truncated
high-mannose	0.490196	0.489067														high-mannose	0.303436	0.310422
hybrid/asymmetric	0.121644	0.118969														hybrid/asymmetric	0.0415795	0.0487905
complex	0.331283	0.334127														complex	0.169934	0.192111
non-glyco	0.0568768	0.0578372														non-glyco	0.48505	0.448676
fucosylation, %	87.4622	87.9539
sialylation, %	22.3628	23.304

[truncated: 25 more sheets: N211, N234, N341, N351, N417, N474, N536, N548, N581, N783, N789, N843, N935, N944, N1208, N1233, N1247, N1266, N1278, N1284 …]
