# Supplementary material for: Cetacean coronavirus spikes highlight S glycoprotein structural plasticity
Source: PLoS Pathog. 2026 Apr 8;22(4):e1013855. doi: 10.1371/journal.ppat.1013855 (PMC13061240; doi:10.1371/journal.ppat.1013855)
Supplement: S3 Data — (XLSX) [file ppat.1013855.s004.xlsx]

## Sheet: BdCoV_Nsites
	Glycosites
	N17	N24	N45	N51	N67	N75	N82	N88	N110	N176	N211	N234	N341	N351	N417	N474	N536	N548	N581	N783	N789	N843	N935	N944	N1208	N1233	N1247	N1266	N1278	N1284	N1314	N1347	N1357	N1364	N1387
Protease/instrument								TR ex		TR ex	TR ex	TR ex	TR ex	TR ex	TR ex	TR ex		TR ex	TR ex		TR ex	TR ex						TR ex	TR ex	TR ex	TR ex	TR ex	TR ex	TR ex	TR ex
	ALP ex	ALP ex	ALP ex	ALP ex	ALP ex	ALP ex	ALP ex	ALP ex	ALP ex	ALP ex	ALP ex	ALP ex	ALP ex	ALP ex	ALP ex	ALP ex	ALP ex	ALP ex	ALP ex	ALP ex	ALP ex	ALP ex	ALP ex	ALP ex	ALP ex	ALP ex	ALP ex	ALP ex	ALP ex	ALP ex	ALP ex		ALP ex	ALP ex	ALP ex
								AspN ex		AspN ex	AspN ex	AspN ex			AspN ex	AspN ex			AspN ex		AspN ex	AspN ex								AspN ex		AspN ex			AspN ex
		CH ex	CH ex	CH ex	CH ex				CH ex	CH ex	CH ex	CH ex	CH ex	CH ex	CH ex	CH ex			CH ex	CH ex	CH ex	CH ex		CH ex	CH ex	CH ex	CH ex	CH ex			CH ex
										GluC ex	GluC ex	GluC ex	GluC ex	GluC ex	GluC ex	GluC ex	GluC ex	GluC ex	GluC ex	GluC ex	GluC ex	GluC ex						GluC ex	GluC ex	GluC ex	GluC ex	GluC ex			GluC ex
								TR L		TR L	TR L	TR L		TR L	TR L	TR L			TR L			TR L						TR L		TR L	TR L	TR L			TR L
	ALP L	ALP L		ALP L		ALP L		ALP L	ALP L	ALP L	ALP L	ALP L	ALP L	ALP L	ALP L	ALP L	ALP L	ALP L	ALP L				ALP L	ALP L	ALP L	ALP L	ALP L	ALP L	ALP L	ALP L	ALP L		ALP L
											AspN L	AspN L			AspN L	AspN L			AspN L		AspN L									AspN L					AspN L
					CH L				CH L		CH L	CH L	CH L	CH L		CH L						CH L			CH L	CH L	CH L				CH L
											GluC L	GluC L			GluC L	GluC L	GluC L	GluC L	GluC L		GluC L	GluC L						GluC L	GluC L	GluC L	GluC L	GluC L			GluC L
	L-Lumos measurement
	ex-Exploris measurement
	Proteases:
	ALP: alpha lytic protease
	CH: chymotrypsin
	TR: trypsin
	AspN: AspN
	GluC: GluC+trypsin

## Sheet: BwCoV_Nsites
	Glycosites
	N19	N40	N46	N51	N63	N71	N82	N85	N100	N103	N158	N172	N181	N224	N265	N274	N326	N365	N390	N455	N509	N521	N757	N763	N785	N819	N911	N920	N1209	N1223	N1242	N1254	N1260	N1323	N1333	N1363
Protease/instrument									TR ex					TR ex		TR ex	TR ex		TR ex				TR ex	TR ex						TR ex	TR ex	TR ex	TR ex	TR ex	TR ex	TR ex
	ALP ex		ALP ex	ALP ex	ALP ex	ALP ex	ALP ex		ALP ex	ALP ex		ALP ex	ALP ex	ALP ex	ALP ex	ALP ex	ALP ex	ALP ex	ALP ex	ALP ex	ALP ex	ALP ex	ALP ex	ALP ex	ALP ex	ALP ex	ALP ex	ALP ex	ALP ex	ALP ex	ALP ex					ALP ex
					AspN ex		AspN ex	AspN ex						AspN ex	AspN ex		AspN ex		AspN ex		AspN ex					AspN ex
	CH ex	CH ex	CH ex			CH ex				CH ex	CH ex		CH ex	CH ex	CH ex	CH ex	CH ex		CH ex	CH ex	CH ex	CH ex	CH ex	CH ex		CH ex		CH ex	CH ex	CH ex
	GluC ex								GluC ex	GluC ex				GluC ex	GluC ex	GluC ex	GluC ex	GluC ex	GluC ex	GluC ex	GluC ex	GluC ex	GluC ex	GluC ex	GluC ex	GluC ex				GluC ex	GluC ex	GluC ex	GluC ex	GluC ex	GluC ex
														TR L		TR L	TR L		TR L				TR L	TR L						TR L	TR L	TR L	TR L	TR L	TR L	TR L
	ALP L	ALP L			ALP L	ALP L						ALP L	ALP L	ALP L	ALP L	ALP L	ALP L	ALP L	ALP L	ALP L	ALP L	ALP L	ALP L		ALP L	ALP L	ALP L	ALP L	ALP L	ALP L						ALP L
							AspN L	AspN L						AspN L			AspN L		AspN L		AspN L					AspN L
	CH L	CH L								CH L	CH L			CH L	CH L	CH L	CH L			CH L	CH L	CH L	CH L	CH L		CH L		CH L	CH L	CH L
	GluC L													GluC L	GluC L	GluC L	GluC L	GluC L	GluC L		GluC L	GluC L	GluC L	GluC L	GluC L	GluC L				GluC L	GluC L	GluC L	GluC L	GluC L	GluC L
	L-Lumos measurement
	ex-Exploris measurement
	Proteases:
	ALP: alpha lytic protease
	CH: chymotrypsin
	TR: trypsin
	AspN: AspN
	GluC: GluC+trypsin
