# Supplementary material for: Cetacean coronavirus spikes highlight S glycoprotein structural plasticity
Source: PLoS Pathog. 2026 Apr 8;22(4):e1013855. doi: 10.1371/journal.ppat.1013855 (PMC13061240; doi:10.1371/journal.ppat.1013855)
Supplement: S4 Data — (XLSX) [file ppat.1013855.s005.xlsx]

## Sheet: BDCoV_filtered_q_score_decoy
File Name	Scan Number	Scan Retention Time	Precursor Scan Number	Precursor MZ	Precursor Charge	Precursor Mass	Protein Accession	Organism	Protein Name	Start and End Residues In Protein	Base Sequence	FlankingResidues	Full Sequence	Number of Mods	Peptide Monoisotopic Mass	Score	Rank	Matched Ion Series	Matched Ion Mass-To-Charge Ratios	Matched Ion Mass Diff (Da)	Matched Ion Mass Diff (Ppm)	Matched Ion Intensities	Matched Ion Counts	Decoy/Contaminant/Target	QValue	PEP	PEP_QValue	Localization Score	Yion Score	DiagonosticIon Score	Plausible Number Of Glycans	Total Glycosylation sites	GlycanMass	Plausible GlycanComposition	N-Glycan motif Check	R138/144	Plausible GlycanStructure	GlycanLocalizationLevel	Localized Glycans with Peptide Site Specific Probability	Localized Glycans with Protein Site Specific Probability	All potential glycan localizations	Protease	Level1	Level1b	Level2	Level3	N-sequeon
D:\Dolphins\GluCAspN\20230708_L1_UM5_shamo002_SA_EXT02_BWCoV_PngaseF_GluC_pdETHCD.raw	7072	23.6763	7058	921.761	3	2762.26	BdCoV_S			[386 to 404]	PHIPDPSATPTSASTTQSR	N,T	PHIPDPS[O-Glycosylation:N1 on X]AT[O-Glycosylation:N1 on X]PT[O-Glycosylation:N1 on X]S[O-Glycosylation:N1 on X]ASTTQSR	4	2762.26	46.1996	3	{7072@[y1+1, y2+1, y3+1, y4+1, y5+1, y6+1, y7+1, y8+1, y9+1, y10+2, y11+1, y12+1, y13+1, y14+1, y16+1, y17+1];[b2+1, b3+1, b5+1, b9+1, b13+1, b16+1];[(M0-203.08)+2];[D126+1, D138+1, D144+1, D168+1, D186+1, D204+1]}{7074@[y1+1, y2+1, y9+1, y10+1, y11+1, y13+1];[(M0-203.08)+2];[D126+1, D138+1, D144+1, D168+1, D186+1, D204+1];[zDot1+1, zDot2+1, zDot3+1, zDot4+1, zDot5+1, zDot6+1, zDot7+1];[c5+1, c8+…	{7072@[y1+1:175.12033, y2+1:262.15359, y3+1:390.21350, y4+1:491.25995, y5+1:592.31122, y6+1:679.34375, y7+1:750.38116, y8+1:837.41205, y9+1:938.44778, y10+2:518.26151, y11+1:1136.56409, y12+1:1207.61084, y13+1:1294.62137, y14+1:1391.68799, y16+1:1603.76522, y17+1:1716.85734];[b2+1:235.12120, b3+1:348.20658, b5+1:560.28818, b9+1:916.45953, b13+1:1272.60754, b16+1:1561.76367];[(M0-203.08)+2:1280.60…	{7072@[y1+1:0.00138, y2+1:0.00261, y3+1:0.00394, y4+1:0.00271, y5+1:0.00630, y6+1:0.00681, y7+1:0.00711, y8+1:0.00596, y9+1:-0.00598, y10+2:0.00922, y11+1:0.00988, y12+1:0.01952, y13+1:-0.00198, y14+1:0.01188, y16+1:0.00940, y17+1:0.01745];[b2+1:0.00225, b3+1:0.00356, b5+1:0.00545, b9+1:0.00723, b13+1:-0.01435, b16+1:0.01439];[(M0-203.08)+2:0.00833];[D126+1:0.00133, D138+1:0.00122, D144+1:0.00130…	{7072@[y1+1:7.92, y2+1:10.01, y3+1:10.13, y4+1:5.53, y5+1:10.66, y6+1:10.03, y7+1:9.48, y8+1:7.13, y9+1:-6.38, y10+2:8.91, y11+1:8.70, y12+1:16.18, y13+1:-1.53, y14+1:8.54, y16+1:5.87, y17+1:10.17];[b2+1:9.60, b3+1:10.25, b5+1:9.75, b9+1:7.89, b13+1:-11.28, b16+1:9.22];[(M0-203.08)+2:3.26];[D126+1:10.65, D138+1:8.91, D144+1:9.10, D168+1:8.61, D186+1:10.25, D204+1:9.62]}{7074@[y1+1:13.26, y2+1:7.2…	{7072@[y1+1:15815, y2+1:10964, y3+1:5346, y4+1:11576, y5+1:15672, y6+1:27058, y7+1:21459, y8+1:37444, y9+1:104879, y10+2:16852, y11+1:21386, y12+1:7827, y13+1:23245, y14+1:251347, y16+1:256465, y17+1:16036];[b2+1:295677, b3+1:87678, b5+1:47749, b9+1:5471, b13+1:7346, b16+1:7324];[(M0-203.08)+2:48712];[D126+1:422117, D138+1:229319, D144+1:245132, D168+1:120797, D186+1:321800, D204+1:280817]}{7074@…	{7072@29}{7074@29}	T	0	0	0	16.0416	2.0391	0	4	8	812.317	N4	FALSE	0.935495	(N),(N),(N),(N)	Level1b	[7,N1,1.000][9,N1,1.000][11,N1,1.000][12,N1,1.000]	[392,N1,1.000][394,N1,1.000][396,N1,1.000][397,N1,1.000]	{@13[7-0,9-0,11-0,12-0]}	GluCAsp	1	1.5	2	3	TRUE	FALSE
D:\Dolphins\GluCAspN\20230708_L1_UM5_shamo002_SA_EXT02_BWCoV_PngaseF_GluC_SteppdETHCD.raw	6533	21.9458	6519	1047.81	3	3140.42	BdCoV_S			[383 to 404]	TYNPHIPDPSATPTSASTTQSR	E,T	TYNPHIPDPS[O-Glycosylation:N1 on X]ATPTS[O-Glycosylation:N1 on X]AST[O-Glycosylation:N1 on X]T[O-Glycosylation:N1 on X]QSR	4	3140.42	39.1629	0	{6533@[y1+1, y9+1, y10+1, y14+1, y16+1];[b2+1, b3+1, b4+1, b5+1, b6+1, b8+1, b13+1];[(M0-203.08)+3];[D126+1, D138+1, D144+1, D168+1, D186+1, D204+1]}{6535@[b6+1, b8+1];[y9+1];[(M0-203.08)+2];[D126+1, D138+1, D144+1, D168+1, D186+1, D204+1];[zDot1+1, zDot2+1, zDot3+1, zDot7+1, zDot11+1, zDot12+1, zDot20+2, zDot21+2, zDot22+1];[c5+1, c7+1, c9+1, c10+1, c11+1, c14+1, c15+1, c16+1, c17+1, c18+1, c19+…	{6533@[y1+1:175.12035, y9+1:938.44541, y10+1:1035.52053, y14+1:1391.68559, y16+1:1603.76793];[b2+1:265.12054, b3+1:379.16461, b4+1:476.21869, b5+1:613.27845, b6+1:726.36359, b8+1:938.44541, b13+1:1391.68559];[(M0-203.08)+3:980.12651];[D126+1:126.05620, D138+1:138.05634, D144+1:144.06671, D168+1:168.06689, D186+1:186.07782, D204+1:204.08863]}{6535@[b6+1:726.37036, b8+1:938.44586];[y9+1:938.44586];…	{6533@[y1+1:0.00139, y9+1:-0.00836, y10+1:0.01400, y14+1:0.00948, y16+1:0.01211];[b2+1:0.00226, b3+1:0.00340, b4+1:0.00471, b5+1:0.00557, b6+1:0.00664, b8+1:0.00875, b13+1:0.02658];[(M0-203.08)+3:0.02137];[D126+1:0.00125, D138+1:0.00140, D144+1:0.00119, D168+1:0.00138, D186+1:0.00174, D204+1:0.00198]}{6535@[b6+1:0.01341, b8+1:0.00920];[y9+1:-0.00790];[(M0-203.08)+2:0.02452];[D126+1:0.00120, D138+…	{6533@[y1+1:8.01, y9+1:-8.92, y10+1:13.54, y14+1:6.81, y16+1:7.55];[b2+1:8.56, b3+1:8.99, b4+1:9.92, b5+1:9.09, b6+1:9.15, b8+1:9.33, b13+1:19.12];[(M0-203.08)+3:7.27];[D126+1:10.00, D138+1:10.19, D144+1:8.35, D168+1:8.25, D186+1:9.42, D204+1:9.77]}{6535@[b6+1:18.49, b8+1:9.82];[y9+1:-8.43];[(M0-203.08)+2:8.35];[D126+1:9.58, D138+1:9.36, D144+1:8.99, D168+1:8.43, D186+1:10.16, D204+1:9.28];[zDot1…	{6533@[y1+1:17531, y9+1:41090, y10+1:13021, y14+1:41557, y16+1:20772];[b2+1:26178, b3+1:31895, b4+1:15414, b5+1:111169, b6+1:126515, b8+1:41090, b13+1:41557];[(M0-203.08)+3:136972];[D126+1:171387, D138+1:184365, D144+1:205671, D168+1:57538, D186+1:218070, D204+1:296019]}{6535@[b6+1:6532, b8+1:10357];[y9+1:10357];[(M0-203.08)+2:207221];[D126+1:14191, D138+1:7716, D144+1:8085, D168+1:6004, D186+1:4…	{6533@19}{6535@32}	T	0	0	0	21.0643	2.05598	0	4	9	812.317	N4	FALSE	0.955877	(N),(N),(N),(N)	Level1b	[10,N1,1.000][15,N1,0.333][18,N1,0.994][19,N1,1.000]	[392,N1,1.000][397,N1,0.333][400,N1,0.994][401,N1,1.000]	{@13[10-0,15-0,18-0,19-0]}	GluCAsp	1	1.5	2	3	TRUE	FALSE
D:\Dolphins\GluCAspN\20230708_L1_UM5_shamo002_SA_EXT02_BWCoV_PngaseF_GluC_SteppdETHCD.raw	7699	24.5791	7688	921.761	3	2762.26	BdCoV_S			[386 to 404]	PHIPDPSATPTSASTTQSR	N,T	PHIPDPS[O-Glycosylation:N1 on X]AT[O-Glycosylation:N1 on X]PT[O-Glycosylation:N1 on X]S[O-Glycosylation:N1 on X]ASTTQSR	4	2762.26	39.1452	3	{7699@[y1+1, y2+1, y3+1, y4+1, y6+1, y7+1, y8+1, y9+1, y10+1, y11+1, y13+1, y14+1, y16+1];[b2+1, b3+1, b5+1];[(M0-203.08)+3];[D126+1, D138+1, D144+1, D168+1, D186+1, D204+1]}{7701@[y1+1, y9+1, y10+1, y11+1, y13+2];[(M0-203.08)+2];[D126+1, D138+1, D144+1, D168+1, D186+1, D204+1];[zDot1+1, zDot2+1, zDot3+1, zDot4+1, zDot5+1, zDot6+1, zDot7+1];[c5+1, c8+1, c12+1, c13+1, c14+1, c15+1, c16+1, c17+1, c…	{7699@[y1+1:175.12036, y2+1:262.15381, y3+1:390.21002, y4+1:491.26257, y6+1:679.34296, y7+1:750.38037, y8+1:837.41406, y9+1:938.44480, y10+1:1035.51449, y11+1:1136.56604, y13+1:1294.62207, y14+1:1391.68638, y16+1:1603.76530];[b2+1:235.12091, b3+1:348.20624, b5+1:560.28931];[(M0-203.08)+3:854.07112];[D126+1:126.05621, D138+1:138.05639, D144+1:144.06702, D168+1:168.06725, D186+1:186.07791, D204+1:2…	{7699@[y1+1:0.00141, y2+1:0.00283, y3+1:0.00046, y4+1:0.00534, y6+1:0.00601, y7+1:0.00631, y8+1:0.00798, y9+1:-0.00897, y10+1:0.00796, y11+1:0.01183, y13+1:-0.00128, y14+1:0.01027, y16+1:0.00948];[b2+1:0.00196, b3+1:0.00322, b5+1:0.00658];[(M0-203.08)+3:0.00913];[D126+1:0.00126, D138+1:0.00144, D144+1:0.00150, D168+1:0.00173, D186+1:0.00184, D204+1:0.00208]}{7701@[y1+1:0.00173, y9+1:-0.00586, y10…	{7699@[y1+1:8.09, y2+1:10.83, y3+1:1.19, y4+1:10.89, y6+1:8.86, y7+1:8.43, y8+1:9.54, y9+1:-9.57, y10+1:7.70, y11+1:10.42, y13+1:-0.99, y14+1:7.38, y16+1:5.92];[b2+1:8.37, b3+1:9.28, b5+1:11.77];[(M0-203.08)+3:3.57];[D126+1:10.10, D138+1:10.53, D144+1:10.49, D168+1:10.35, D186+1:9.92, D204+1:10.22]}{7701@[y1+1:9.93, y9+1:-6.25, y10+1:6.67, y11+1:-10.43, y13+2:-2.49];[(M0-203.08)+2:4.33];[D126+1:9…	{7699@[y1+1:24283, y2+1:7985, y3+1:5651, y4+1:8812, y6+1:14469, y7+1:16730, y8+1:19967, y9+1:50056, y10+1:49815, y11+1:8320, y13+1:29071, y14+1:104896, y16+1:78780];[b2+1:207682, b3+1:53996, b5+1:18113];[(M0-203.08)+3:130042];[D126+1:270945, D138+1:178446, D144+1:180054, D168+1:72916, D186+1:225353, D204+1:315071]}{7701@[y1+1:4646, y9+1:13384, y10+1:5036, y11+1:5125, y13+2:5383];[(M0-203.08)+2:25…	{7699@23}{7701@28}	T	0	0	0	16.0407	2.04949	0	4	8	812.317	N4	FALSE	0.97762	(N),(N),(N),(N)	Level1b	[7,N1,1.000][9,N1,1.000][11,N1,1.000][12,N1,1.000]	[392,N1,1.000][394,N1,1.000][396,N1,1.000][397,N1,1.000]	{@13[7-0,9-0,11-0,12-0]}	GluCAsp	1	1.5	2	3	TRUE	FALSE
D:\Dolphins\GluCAspN\20230708_L1_UM5_shamo002_SA_EXT02_BWCoV_PngaseF_GluC_SteppdETHCD.raw	8123	25.5516	8110	921.76	3	2762.26	BdCoV_S			[386 to 404]	PHIPDPSATPTSASTTQSR	N,T	PHIPDPS[O-Glycosylation:N1 on X]AT[O-Glycosylation:N1 on X]PT[O-Glycosylation:N1 on X]SASTT[O-Glycosylation:N1 on X]QSR	4	2762.26	38.0962	2	{8123@[y1+1, y2+1, y3+1, y4+1, y6+1, y7+1, y8+1, y9+1, y10+1, y11+1, y13+1, y14+1, y15+1, y16+1, y17+1];[b2+1, b3+1, b5+1];[(M0-203.08)+3];[D126+1, D138+1, D144+1, D168+1, D186+1, D204+1]}{8125@[y1+1, y9+1, y10+1, y13+1];[b14+1];[(M0-203.08)+2];[D126+1, D138+1, D144+1, D168+1, D186+1, D204+1];[zDot1+1, zDot2+1, zDot3+1, zDot5+1, zDot7+1, zDot8+1];[c8+1, c9+1, c11+1, c12+1, c13+1, c15+1, c16+1]}	{8123@[y1+1:175.12048, y2+1:262.15323, y3+1:390.21371, y4+1:491.26236, y6+1:679.34235, y7+1:750.37482, y8+1:837.41730, y9+1:938.44824, y10+1:1035.51773, y11+1:1136.56335, y13+1:1294.62939, y14+1:1391.68893, y15+1:1506.72815, y16+1:1603.76992, y17+1:1716.85925];[b2+1:235.12148, b3+1:348.20642, b5+1:560.28888];[(M0-203.08)+3:854.07284];[D126+1:126.05634, D138+1:138.05648, D144+1:144.06712, D168+1:1…	{8123@[y1+1:0.00153, y2+1:0.00225, y3+1:0.00416, y4+1:0.00512, y6+1:0.00540, y7+1:0.00076, y8+1:0.01121, y9+1:-0.00552, y10+1:0.01120, y11+1:0.00915, y13+1:0.00605, y14+1:0.01281, y15+1:0.02509, y16+1:0.01410, y17+1:0.01937];[b2+1:0.00253, b3+1:0.00340, b5+1:0.00616];[(M0-203.08)+3:0.01430];[D126+1:0.00139, D138+1:0.00153, D144+1:0.00160, D168+1:0.00179, D186+1:0.00168, D204+1:0.00209]}{8125@[y1+…	{8123@[y1+1:8.79, y2+1:8.61, y3+1:10.68, y4+1:10.45, y6+1:7.96, y7+1:1.01, y8+1:13.40, y9+1:-5.89, y10+1:10.82, y11+1:8.06, y13+1:4.67, y14+1:9.21, y15+1:16.67, y16+1:8.80, y17+1:11.29];[b2+1:10.81, b3+1:9.81, b5+1:11.01];[(M0-203.08)+3:5.59];[D126+1:11.13, D138+1:11.20, D144+1:11.18, D168+1:10.72, D186+1:9.09, D204+1:10.29]}{8125@[y1+1:11.51, y9+1:-7.71, y10+1:10.92, y13+1:-3.06];[b14+1:-6.46];[…	{8123@[y1+1:12835, y2+1:5082, y3+1:4717, y4+1:4420, y6+1:8687, y7+1:5367, y8+1:6827, y9+1:23536, y10+1:33019, y11+1:4528, y13+1:5374, y14+1:56934, y15+1:4191, y16+1:42787, y17+1:4813];[b2+1:113585, b3+1:24284, b5+1:9550];[(M0-203.08)+3:47691];[D126+1:158483, D138+1:72029, D144+1:74138, D168+1:37851, D186+1:99866, D204+1:111991]}{8125@[y1+1:4641, y9+1:7604, y10+1:4207, y13+1:3403];[b14+1:5315];[(M…	{8123@25}{8125@25}	T	0	0	0	13.0267	2.0213	0	4	8	812.317	N4	FALSE	1.0012	(N),(N),(N),(N)	Level1b	[7,N1,1.000][9,N1,1.000][11,N1,1.000][16,N1,0.333]	[392,N1,1.000][394,N1,1.000][396,N1,1.000][401,N1,0.333]	{@13[7-0,9-0,11-0,16-0]}	GluCAsp	1	1.5	2	3	TRUE	FALSE
D:\Dolphins\GluCAspN\20230708_L1_UM5_shamo002_SA_EXT02_BWCoV_PngaseF_GluC_pdETHCD.raw	6869	23.231	6857	921.76	3	2762.26	BdCoV_S			[386 to 404]	PHIPDPSATPTSASTTQSR	N,T	PHIPDPS[O-Glycosylation:N1 on X]AT[O-Glycosylation:N1 on X]PT[O-Glycosylation:N1 on X]S[O-Glycosylation:N1 on X]ASTTQSR	4	2762.26	35.1677	3	{6869@[y1+1, y2+1, y3+1, y4+1, y5+1, y6+1, y7+1, y8+1, y9+1, y10+1, y11+1, y13+1, y14+1, y16+1, y17+1];[b2+1, b3+1, b5+1, b13+1];[(M0-203.08)+2];[D126+1, D138+1, D144+1, D168+1, D186+1, D204+1]}{6871@[y9+1];[b13+1, b14+1];[(M0-203.08)+2];[D126+1, D138+1, D144+1, D168+1, D186+1, D204+1];[zDot1+1, zDot3+1, zDot4+1, zDot5+1, zDot7+1];[c5+1, c12+1, c13+1, c14+1, c16+1, c18+1]}	{6869@[y1+1:175.12065, y2+1:262.15253, y3+1:390.21408, y4+1:491.26187, y5+1:592.31366, y6+1:679.34381, y7+1:750.38324, y8+1:837.41101, y9+1:938.44843, y10+1:1035.51697, y11+1:1136.56287, y13+1:1294.62100, y14+1:1391.68921, y16+1:1603.76855, y17+1:1716.86503];[b2+1:235.12141, b3+1:348.20587, b5+1:560.28732, b13+1:1272.60876];[(M0-203.08)+2:1280.60558];[D126+1:126.05633, D138+1:138.05643, D144+1:14…	{6869@[y1+1:0.00170, y2+1:0.00155, y3+1:0.00452, y4+1:0.00463, y5+1:0.00874, y6+1:0.00687, y7+1:0.00918, y8+1:0.00493, y9+1:-0.00534, y10+1:0.01044, y11+1:0.00866, y13+1:-0.00235, y14+1:0.01310, y16+1:0.01273, y17+1:0.02514];[b2+1:0.00246, b3+1:0.00286, b5+1:0.00460, b13+1:-0.01313];[(M0-203.08)+2:0.01422];[D126+1:0.00138, D138+1:0.00148, D144+1:0.00147, D168+1:0.00178, D186+1:0.00200, D204+1:0.0…	{6869@[y1+1:9.76, y2+1:5.92, y3+1:11.62, y4+1:9.45, y5+1:14.79, y6+1:10.12, y7+1:12.25, y8+1:5.89, y9+1:-5.70, y10+1:10.09, y11+1:7.63, y13+1:-1.82, y14+1:9.42, y16+1:7.94, y17+1:14.65];[b2+1:10.51, b3+1:8.23, b5+1:8.22, b13+1:-10.32];[(M0-203.08)+2:5.56];[D126+1:11.04, D138+1:10.81, D144+1:10.28, D168+1:10.67, D186+1:10.82, D204+1:10.86]}{6871@[y9+1:-3.74];[b13+1:-19.83, b14+1:-6.91];[(M0-203.08…	{6869@[y1+1:8390, y2+1:5493, y3+1:5666, y4+1:3802, y5+1:4804, y6+1:9560, y7+1:7427, y8+1:12318, y9+1:38697, y10+1:40926, y11+1:8023, y13+1:12373, y14+1:72822, y16+1:70932, y17+1:6982];[b2+1:126526, b3+1:45609, b5+1:20507, b13+1:3849];[(M0-203.08)+2:21017];[D126+1:166735, D138+1:138780, D144+1:127234, D168+1:44873, D186+1:154552, D204+1:135773]}{6871@[y9+1:8311];[b13+1:9850, b14+1:4236];[(M0-203.0…	{6869@26}{6871@21}	T	0	0	0	11.019	2.0394	0	4	8	812.317	N4	FALSE	1.11256	(N),(N),(N),(N)	Level1b	[7,N1,1.000][9,N1,1.000][11,N1,1.000][12,N1,1.000]	[392,N1,1.000][394,N1,1.000][396,N1,1.000][397,N1,1.000]	{@13[7-0,9-0,11-0,12-0]}	GluCAsp	1	1.5	2	3	TRUE	FALSE
D:\Dolphins\TRYPSIN\20230708_L1_UM5_shamo002_SA_EXT02_BWCoV_PngaseF_TR_pdETHCD.raw	22384	61.5044	22373	1150	4	4595.97	BdCoV_S			[272 to 301]	FVDDALGPDYPCPTLSSLQASYVPGDCAIK	K,D	FVDDALGPDYPC[Common Fixed:Carbamidomethyl on C]PT[O-Glycosylation:H1N2 on X]LS[O-Glycosylation:H1N2 on X]S[O-Glycosylation:N1 on X]LQ[Common Artifact:Deamidation on Q]ASYVPGDC[Common Fixed:Carbamidomethyl on C]AIK	6	4596	46.1569	1	{22384@[y1+1, y2+1, y3+1, y4+1, y5+1, y6+1, y7+2, y8+1, y9+1, y10+1, y11+1, y13+1, y16+1, y24+2];[b2+1, b3+1, b4+1, b5+1, b6+1, b7+1, b9+1, b10+1, b12+1, b14+1, b15+1];[D126+1, D138+1, D144+1, D168+1, D186+1, D204+1, D366+1]}{22386@[y4+1, y7+1, y8+1, y9+1, y10+1];[b6+1, b7+1, b10+1];[D126+1, D138+1, D168+1, D186+1, D204+1, D366+1];[zDot1+1, zDot3+1, zDot10+1, zDot11+1, zDot13+1, zDot14+1, zDot30+…	{22384@[y1+1:147.11415, y2+1:260.19931, y3+1:331.23691, y4+1:491.26917, y5+1:606.30078, y6+1:663.32068, y7+2:380.68979, y8+1:859.44147, y9+1:1022.50806, y10+1:1109.53940, y11+1:1180.57575, y13+1:1422.71191, y16+1:1709.86511, y24+2:1299.11572];[b2+1:247.14592, b3+1:362.17432, b4+1:477.20166, b5+1:548.23968, b6+1:661.32573, b7+1:718.34662, b9+1:930.42749, b10+1:1093.49323, b12+1:1350.57788, b14+1:1…	{22384@[y1+1:0.00135, y2+1:0.00244, y3+1:0.00293, y4+1:0.00453, y5+1:0.00921, y6+1:0.00764, y7+2:0.00651, y8+1:0.00725, y9+1:0.01051, y10+1:0.00983, y11+1:0.00907, y13+1:0.01857, y16+1:0.02365, y24+2:0.03435];[b2+1:0.00182, b3+1:0.00327, b4+1:0.00367, b5+1:0.00458, b6+1:0.00656, b7+1:0.00599, b9+1:0.00715, b10+1:0.00956, b12+1:0.01080, b14+1:0.00155, b15+1:0.02286];[D126+1:0.00143, D138+1:0.00127…	{22384@[y1+1:9.22, y2+1:9.42, y3+1:8.86, y4+1:9.25, y5+1:15.21, y6+1:11.54, y7+2:8.57, y8+1:8.45, y9+1:10.29, y10+1:8.87, y11+1:7.69, y13+1:13.06, y16+1:13.84, y24+2:13.23];[b2+1:7.38, b3+1:9.05, b4+1:7.71, b5+1:8.37, b6+1:9.94, b7+1:8.35, b9+1:7.69, b10+1:8.75, b12+1:8.00, b14+1:1.00, b15+1:13.77];[D126+1:11.41, D138+1:9.24, D144+1:10.12, D168+1:10.08, D186+1:10.54, D204+1:10.07, D366+1:10.14]}{…	{22384@[y1+1:5402, y2+1:10576, y3+1:2611, y4+1:20331, y5+1:5015, y6+1:8977, y7+2:7634, y8+1:44915, y9+1:19929, y10+1:32878, y11+1:25291, y13+1:5193, y16+1:4303, y24+2:15585];[b2+1:3205, b3+1:4007, b4+1:4454, b5+1:12476, b6+1:13782, b7+1:10027, b9+1:7260, b10+1:17221, b12+1:8390, b14+1:4973, b15+1:7222];[D126+1:62765, D138+1:142074, D144+1:33670, D168+1:72986, D186+1:63631, D204+1:180730, D366+1:7…	{22384@32}{22386@27}	T	0	0	0	13.0439	0	0	3	4	1339.5	H2N5	FALSE	3.89165	(N),(N(H)(N)),(N(H)(N))	Level1b	[14,H1N2,0.975][16,H1N2,0.975][17,N1,0.949]	[285,H1N2,0.975][287,H1N2,0.975][288,N1,0.949]	{@63[14-3,16-3,17-0]}	TR	1	1.5	2	3	TRUE	FALSE
D:\Dolphins\TRYPSIN\20230708_L1_UM5_shamo002_SA_EXT02_BWCoV_PngaseF_TR_SteppdETHCD.raw	22588	62.1058	22579	1150	4	4595.97	BdCoV_S			[272 to 301]	FVDDALGPDYPCPTLSSLQASYVPGDCAIK	K,D	FVDDALGPDYPC[Common Fixed:Carbamidomethyl on C]PT[O-Glycosylation:H1N2 on X]LS[O-Glycosylation:H1N2 on X]S[O-Glycosylation:N1 on X]LQ[Common Artifact:Deamidation on Q]ASYVPGDC[Common Fixed:Carbamidomethyl on C]AIK	6	4596	44.1411	1	{22588@[y1+1, y2+1, y3+1, y4+1, y5+1, y6+1, y7+2, y8+1, y9+1, y10+1, y11+1];[b2+1, b3+1, b5+1, b6+1, b7+1, b10+1, b11+1, b23+1];[D126+1, D138+1, D144+1, D168+1, D186+1, D204+1, D366+1]}{22590@[y1+1, y4+1, y7+1, y8+1, y9+1, y10+1, y11+1];[b3+1, b5+1, b6+1, b7+1, b10+1, b11+1];[D126+1, D138+1, D144+1, D168+1, D186+1, D204+1, D366+1];[c3+1, c4+1, c5+1, c8+1, c9+1, c11+1];[zDot3+1, zDot8+1, zDot9+1, …	{22588@[y1+1:147.11404, y2+1:260.19891, y3+1:331.23587, y4+1:491.26855, y5+1:606.29669, y6+1:663.32117, y7+2:380.69031, y8+1:859.44177, y9+1:1022.50427, y10+1:1109.54004, y11+1:1180.57577];[b2+1:247.14568, b3+1:362.17416, b5+1:548.23993, b6+1:661.32582, b7+1:718.34650, b10+1:1093.49328, b11+1:1190.54761, b23+1:2498.18530];[D126+1:126.05601, D138+1:138.05618, D144+1:144.06662, D168+1:168.06673, D1…	{22588@[y1+1:0.00124, y2+1:0.00205, y3+1:0.00189, y4+1:0.00392, y5+1:0.00512, y6+1:0.00813, y7+2:0.00755, y8+1:0.00755, y9+1:0.00672, y10+1:0.01047, y11+1:0.00908];[b2+1:0.00157, b3+1:0.00312, b5+1:0.00482, b6+1:0.00665, b7+1:0.00586, b10+1:0.00961, b11+1:0.01118, b23+1:0.04212];[D126+1:0.00106, D138+1:0.00124, D144+1:0.00110, D168+1:0.00121, D186+1:0.00139, D204+1:0.00146, D366+1:0.00344]}{22590…	{22588@[y1+1:8.49, y2+1:7.89, y3+1:5.72, y4+1:8.00, y5+1:8.46, y6+1:12.27, y7+2:9.94, y8+1:8.80, y9+1:6.58, y10+1:9.44, y11+1:7.70];[b2+1:6.38, b3+1:8.63, b5+1:8.81, b6+1:10.08, b7+1:8.18, b10+1:8.80, b11+1:9.40, b23+1:16.87];[D126+1:8.48, D138+1:9.03, D144+1:7.71, D168+1:7.24, D186+1:7.52, D204+1:7.18, D366+1:9.43]}{22590@[y1+1:8.80, y4+1:17.03, y7+1:7.70, y8+1:9.33, y9+1:3.96, y10+1:3.39, y11+1…	{22588@[y1+1:9012, y2+1:5972, y3+1:5360, y4+1:18575, y5+1:4974, y6+1:6952, y7+2:7643, y8+1:52891, y9+1:18409, y10+1:29043, y11+1:19883];[b2+1:4858, b3+1:2850, b5+1:11915, b6+1:17479, b7+1:9970, b10+1:17979, b11+1:4421, b23+1:6729];[D126+1:63952, D138+1:154701, D144+1:31369, D168+1:62344, D186+1:55132, D204+1:152404, D366+1:132268]}{22590@[y1+1:3693, y4+1:3627, y7+1:54533, y8+1:17754, y9+1:5733, y…	{22588@26}{22590@32}	T	0	0	0	12.0369	0	0	3	4	1339.5	H2N5	FALSE	5.23236	(N),(N(H)(N)),(N(H)(N))	Level1b	[14,H1N2,0.975][16,H1N2,0.975][17,N1,0.949]	[285,H1N2,0.975][287,H1N2,0.975][288,N1,0.949]	{@63[14-3,16-3,17-0]}	TR	1	1.5	2	3	TRUE	FALSE
D:\Dolphins\GluCAspN\20230708_L1_UM5_shamo002_SA_EXT02_BWCoV_PngaseF_GluC_pdETHCD.raw	7383	24.3844	7368	854.067	3	2559.18	BdCoV_S			[386 to 404]	PHIPDPSATPTSASTTQSR	N,T	PHIPDPS[O-Glycosylation:N1 on X]AT[O-Glycosylation:N1 on X]PT[O-Glycosylation:N1 on X]SASTTQSR	3	2559.18	56.2779	3	{7383@[y1+1, y2+1, y3+1, y4+1, y5+1, y6+1, y7+1, y8+1, y9+1, y10+2, y11+1, y12+1, y13+1, y14+1, y15+1, y16+1, y17+1, y18+1];[b2+1, b3+1, b5+1, b8+1, b9+1, b16+1];[(M0-203.08)+2];[D126+1, D138+1, D144+1, D168+1, D186+1, D204+1]}{7386@[y2+1, y3+1, y4+1, y6+1, y7+1, y8+1, y9+1, y10+1, y13+1, y14+1, y16+1];[(M0-203.08)+2];[D126+1, D168+1, D186+1, D204+1];[zDot1+1, zDot2+1, zDot3+1, zDot4+1, zDot5+1, …	{7383@[y1+1:175.12053, y2+1:262.15326, y3+1:390.21320, y4+1:491.26233, y5+1:592.31095, y6+1:679.34456, y7+1:750.38092, y8+1:837.41337, y9+1:938.45413, y10+2:518.26199, y11+1:1136.56608, y12+1:1207.60391, y13+1:1294.62103, y14+1:1391.68896, y15+1:1506.71293, y16+1:1603.76990, y17+1:1716.85561, y18+1:1853.91541];[b2+1:235.12131, b3+1:348.20651, b5+1:560.28927, b8+1:815.41223, b9+1:916.45937, b16+1:…	{7383@[y1+1:0.00158, y2+1:0.00228, y3+1:0.00364, y4+1:0.00509, y5+1:0.00604, y6+1:0.00762, y7+1:0.00687, y8+1:0.00728, y9+1:0.00037, y10+2:0.01017, y11+1:0.01187, y12+1:0.01259, y13+1:-0.00232, y14+1:0.01285, y15+1:0.00987, y16+1:0.01408, y17+1:0.01573, y18+1:0.01661];[b2+1:0.00236, b3+1:0.00350, b5+1:0.00655, b8+1:0.00760, b9+1:0.00707, b16+1:0.00963];[(M0-203.08)+2:0.00425];[D126+1:0.00136, D13…	{7383@[y1+1:9.06, y2+1:8.73, y3+1:9.35, y4+1:10.39, y5+1:10.21, y6+1:11.23, y7+1:9.16, y8+1:8.71, y9+1:0.39, y10+2:9.83, y11+1:10.45, y12+1:10.43, y13+1:-1.79, y14+1:9.24, y15+1:6.56, y16+1:8.78, y17+1:9.17, y18+1:8.96];[b2+1:10.09, b3+1:10.08, b5+1:11.71, b8+1:9.33, b9+1:7.72, b16+1:6.17];[(M0-203.08)+2:1.80];[D126+1:10.86, D138+1:11.14, D144+1:11.02, D168+1:10.58, D186+1:10.41, D204+1:10.59]}{7…	{7383@[y1+1:26979, y2+1:14477, y3+1:16132, y4+1:25028, y5+1:38854, y6+1:120523, y7+1:72761, y8+1:177772, y9+1:180982, y10+2:37198, y11+1:55413, y12+1:25690, y13+1:47302, y14+1:565614, y15+1:19044, y16+1:459748, y17+1:33305, y18+1:9028];[b2+1:303395, b3+1:108839, b5+1:46733, b8+1:5019, b9+1:8592, b16+1:7202];[(M0-203.08)+2:18438];[D126+1:446645, D138+1:130604, D144+1:114593, D168+1:122699, D186+1:…	{7383@31}{7386@35}	T	0	0	0	19.0683	2.01315	0	3	8	609.238	N3	FALSE	1.12032	(N),(N),(N)	Level1b	[7,N1,1.000][9,N1,1.000][11,N1,1.000]	[392,N1,1.000][394,N1,1.000][396,N1,1.000]	{@6[7-0,9-0,11-0]}	GluCAsp	1	1.5	2	3	TRUE	FALSE
D:\Dolphins\GluCAspN\20230708_L1_UM5_shamo002_SA_EXT02_BWCoV_PngaseF_GluC_SteppdETHCD.raw	8005	25.2997	7994	854.067	3	2559.18	BdCoV_S			[386 to 404]	PHIPDPSATPTSASTTQSR	N,T	PHIPDPS[O-Glycosylation:N1 on X]AT[O-Glycosylation:N1 on X]PT[O-Glycosylation:N1 on X]SASTTQSR	3	2559.18	53.174	4	{8005@[y1+1, y2+1, y3+1, y4+1, y5+1, y6+1, y7+1, y8+1, y9+1, y10+2, y11+1, y12+1, y13+1, y14+1, y15+1, y16+1, y17+1];[b2+1, b3+1, b5+1];[(M0-203.08)+3];[D126+1, D138+1, D144+1, D168+1, D186+1, D204+1]}{8008@[y2+1, y3+1, y4+1, y6+1, y7+1, y8+1, y9+1, y10+2, y11+1, y13+1, y14+1, y16+1];[(M0-203.08)+2];[D126+1, D144+1, D168+1, D186+1, D204+1];[zDot1+1, zDot2+1, zDot3+1, zDot4+1, zDot5+1, zDot6+1, zD…	{8005@[y1+1:175.12047, y2+1:262.15347, y3+1:390.21329, y4+1:491.26101, y5+1:592.31034, y6+1:679.34493, y7+1:750.38044, y8+1:837.41277, y9+1:938.45496, y10+2:518.26189, y11+1:1136.56343, y12+1:1207.59534, y13+1:1294.61972, y14+1:1391.68872, y15+1:1506.72717, y16+1:1603.76998, y17+1:1716.85181];[b2+1:235.12113, b3+1:348.20648, b5+1:560.28766];[(M0-203.08)+3:786.37885];[D126+1:126.05620, D138+1:138.…	{8005@[y1+1:0.00152, y2+1:0.00249, y3+1:0.00373, y4+1:0.00377, y5+1:0.00543, y6+1:0.00798, y7+1:0.00638, y8+1:0.00668, y9+1:0.00120, y10+2:0.00998, y11+1:0.00923, y12+1:0.00402, y13+1:-0.00363, y14+1:0.01261, y15+1:0.02412, y16+1:0.01416, y17+1:0.01192];[b2+1:0.00218, b3+1:0.00347, b5+1:0.00494];[(M0-203.08)+3:0.01170];[D126+1:0.00125, D138+1:0.00118, D144+1:0.00121, D168+1:0.00169, D186+1:0.0015…	{8005@[y1+1:8.71, y2+1:9.54, y3+1:9.58, y4+1:7.69, y5+1:9.18, y6+1:11.77, y7+1:8.52, y8+1:7.99, y9+1:1.28, y10+2:9.64, y11+1:8.13, y12+1:3.33, y13+1:-2.81, y14+1:9.07, y15+1:16.02, y16+1:8.84, y17+1:6.95];[b2+1:9.31, b3+1:9.99, b5+1:8.83];[(M0-203.08)+3:4.97];[D126+1:10.00, D138+1:8.58, D144+1:8.46, D168+1:10.12, D186+1:8.35, D204+1:8.23]}{8008@[y2+1:8.84, y3+1:8.95, y4+1:9.64, y6+1:9.22, y7+1:5.…	{8005@[y1+1:28348, y2+1:16081, y3+1:14540, y4+1:19124, y5+1:22182, y6+1:59145, y7+1:40538, y8+1:75766, y9+1:95474, y10+2:54303, y11+1:25642, y12+1:7190, y13+1:36757, y14+1:206791, y15+1:7220, y16+1:159289, y17+1:12559];[b2+1:232961, b3+1:45898, b5+1:21521];[(M0-203.08)+3:58998];[D126+1:319590, D138+1:93156, D144+1:78079, D168+1:67832, D186+1:126590, D204+1:105278]}{8008@[y2+1:14818, y3+1:5990, y4…	{8005@27}{8008@37}	T	0	0	0	19.0747	2.01446	0	3	8	609.238	N3	FALSE	1.19309	(N),(N),(N)	Level1b	[7,N1,1.000][9,N1,0.993][11,N1,1.000]	[392,N1,1.000][394,N1,0.993][396,N1,1.000]	{@6[7-0,9-0,11-0]}	GluCAsp	1	1.5	2	3	TRUE	FALSE
D:\Dolphins\GluCAspN\20230708_L1_UM5_shamo002_SA_EXT02_BWCoV_PngaseF_GluC_pdETHCD.raw	7657	25.0236	7651	854.066	3	2559.18	BdCoV_S			[386 to 404]	PHIPDPSATPTSASTTQSR	N,T	PHIPDPS[O-Glycosylation:N1 on X]AT[O-Glycosylation:N1 on X]PT[O-Glycosylation:N1 on X]SASTTQSR	3	2559.18	50.24	4	{7657@[y1+1, y2+1, y3+1, y4+1, y5+1, y6+1, y7+1, y8+1, y9+1, y10+2, y11+1, y12+1, y13+1, y14+1, y15+1, y16+1, y17+2, y18+1];[b2+1, b3+1, b5+1, b8+1, b9+1];[D126+1, D138+1, D144+1, D168+1, D186+1, D204+1]}{7659@[y1+1, y3+1, y4+1, y6+1, y7+1, y9+1, y10+1, y13+1, y14+1, y16+1];[(M0-203.08)+2];[D126+1, D144+1, D168+1, D186+1, D204+1];[zDot1+1, zDot2+1, zDot3+1, zDot4+1, zDot5+1, zDot6+1, zDot7+1, zDo…	{7657@[y1+1:175.12059, y2+1:262.15384, y3+1:390.21338, y4+1:491.26257, y5+1:592.31134, y6+1:679.34367, y7+1:750.38077, y8+1:837.41276, y9+1:938.45380, y10+2:518.26178, y11+1:1136.56563, y12+1:1207.59884, y13+1:1294.62390, y14+1:1391.68783, y15+1:1506.72068, y16+1:1603.76845, y17+2:858.93116, y18+1:1853.91251];[b2+1:235.12133, b3+1:348.20648, b5+1:560.28848, b8+1:815.41223, b9+1:916.45911];[D126+1…	{7657@[y1+1:0.00164, y2+1:0.00286, y3+1:0.00382, y4+1:0.00534, y5+1:0.00643, y6+1:0.00673, y7+1:0.00671, y8+1:0.00667, y9+1:0.00003, y10+2:0.00976, y11+1:0.01142, y12+1:0.00752, y13+1:0.00055, y14+1:0.01171, y15+1:0.01762, y16+1:0.01263, y17+2:0.01516, y18+1:0.01371];[b2+1:0.00238, b3+1:0.00347, b5+1:0.00576, b8+1:0.00760, b9+1:0.00680];[D126+1:0.00133, D138+1:0.00127, D144+1:0.00152, D168+1:0.00…	{7657@[y1+1:9.41, y2+1:10.95, y3+1:9.82, y4+1:10.89, y5+1:10.87, y6+1:9.92, y7+1:8.96, y8+1:7.98, y9+1:0.04, y10+2:9.43, y11+1:10.06, y12+1:6.23, y13+1:0.43, y14+1:8.42, y15+1:11.70, y16+1:7.88, y17+2:8.83, y18+1:7.40];[b2+1:10.15, b3+1:9.99, b5+1:10.29, b8+1:9.33, b9+1:7.43];[D126+1:10.68, D138+1:9.24, D144+1:10.65, D168+1:10.63, D186+1:10.82, D204+1:9.06]}{7659@[y1+1:6.87, y3+1:12.09, y4+1:10.7…	{7657@[y1+1:32633, y2+1:16541, y3+1:19224, y4+1:36246, y5+1:39853, y6+1:125157, y7+1:104517, y8+1:183970, y9+1:182759, y10+2:77777, y11+1:61217, y12+1:31930, y13+1:29748, y14+1:794480, y15+1:19296, y16+1:621547, y17+2:14173, y18+1:12033];[b2+1:393962, b3+1:125558, b5+1:65369, b8+1:10046, b9+1:9792];[D126+1:556591, D138+1:137604, D144+1:142331, D168+1:166398, D186+1:238345, D204+1:69805]}{7659@[y1…	{7657@29}{7659@32}	T	0	0	0	16.0549	1.00679	0	3	8	609.238	N3	FALSE	0.924362	(N),(N),(N)	Level1b	[7,N1,1.000][9,N1,0.988][11,N1,0.988]	[392,N1,1.000][394,N1,0.988][396,N1,0.988]	{@6[7-0,9-0,11-0]}	GluCAsp	1	1.5	2	3	TRUE	FALSE
D:\Dolphins\GluCAspN\20230708_L1_UM5_shamo002_SA_EXT02_BWCoV_PngaseF_GluC_SteppdETHCD.raw	8260	25.9109	8248	854.066	3	2559.18	BdCoV_S			[386 to 404]	PHIPDPSATPTSASTTQSR	N,T	PHIPDPS[O-Glycosylation:N1 on X]AT[O-Glycosylation:N1 on X]PT[O-Glycosylation:N1 on X]SASTTQSR	3	2559.18	48.1313	3	{8260@[y1+1, y2+1, y3+1, y4+1, y5+1, y6+1, y7+1, y8+1, y9+1, y10+2, y11+1, y12+1, y13+1, y14+1, y15+1, y16+1, y17+1];[b2+1, b3+1, b5+1, b9+1];[(M0-203.08)+3];[D126+1, D138+1, D144+1, D168+1, D186+1, D204+1]}{8261@[y1+1, y4+1, y6+1, y7+1, y9+1, y10+1, y11+1, y13+1, y14+1, y16+1];[(M0-203.08)+2];[D126+1, D138+1, D144+1, D168+1, D186+1, D204+1];[zDot1+1, zDot2+1, zDot3+1, zDot4+1, zDot5+1, zDot6+1, …	{8260@[y1+1:175.12054, y2+1:262.15359, y3+1:390.21265, y4+1:491.26080, y5+1:592.31122, y6+1:679.34441, y7+1:750.37937, y8+1:837.41350, y9+1:938.45325, y10+2:518.26163, y11+1:1136.56246, y12+1:1207.60193, y13+1:1294.61861, y14+1:1391.68844, y15+1:1506.71960, y16+1:1603.76803, y17+1:1716.85135];[b2+1:235.12120, b3+1:348.20584, b5+1:560.28705, b9+1:916.46405];[(M0-203.08)+3:786.37865];[D126+1:126.05…	{8260@[y1+1:0.00159, y2+1:0.00261, y3+1:0.00309, y4+1:0.00357, y5+1:0.00630, y6+1:0.00746, y7+1:0.00531, y8+1:0.00742, y9+1:-0.00051, y10+2:0.00946, y11+1:0.00825, y12+1:0.01061, y13+1:-0.00474, y14+1:0.01232, y15+1:0.01655, y16+1:0.01221, y17+1:0.01147];[b2+1:0.00225, b3+1:0.00283, b5+1:0.00432, b9+1:0.01174];[(M0-203.08)+3:0.01110];[D126+1:0.00131, D138+1:0.00124, D144+1:0.00132, D168+1:0.00169…	{8260@[y1+1:9.15, y2+1:10.01, y3+1:7.94, y4+1:7.28, y5+1:10.66, y6+1:11.00, y7+1:7.09, y8+1:8.87, y9+1:-0.55, y10+2:9.15, y11+1:7.27, y12+1:8.79, y13+1:-3.66, y14+1:8.86, y15+1:10.99, y16+1:7.62, y17+1:6.69];[b2+1:9.60, b3+1:8.14, b5+1:7.73, b9+1:12.83];[(M0-203.08)+3:4.71];[D126+1:10.49, D138+1:9.02, D144+1:9.21, D168+1:10.12, D186+1:9.46, D204+1:8.91]}{8261@[y1+1:8.27, y4+1:8.02, y6+1:8.50, y7+…	{8260@[y1+1:24877, y2+1:11694, y3+1:9795, y4+1:15140, y5+1:19622, y6+1:42077, y7+1:26950, y8+1:52744, y9+1:62025, y10+2:32770, y11+1:17582, y12+1:10920, y13+1:20790, y14+1:195266, y15+1:4045, y16+1:130323, y17+1:14037];[b2+1:201979, b3+1:43103, b5+1:17459, b9+1:4568];[(M0-203.08)+3:33607];[D126+1:247917, D138+1:64288, D144+1:69842, D168+1:65569, D186+1:104189, D204+1:88089]}{8261@[y1+1:3569, y4+1…	{8260@28}{8261@32}	T	0	0	0	15.052	2.01032	0	3	8	609.238	N3	FALSE	0.920481	(N),(N),(N)	Level1b	[7,N1,0.993][9,N1,0.507][11,N1,0.993]	[392,N1,0.993][394,N1,0.507][396,N1,0.993]	{@6[7-0,9-0,11-0]}	GluCAsp	1	1.5	2	3	TRUE	FALSE
D:\Dolphins\GluCAspN\20230708_L1_UM5_shamo002_SA_EXT02_BWCoV_PngaseF_GluC_SteppdETHCD.raw	7817	24.8538	7805	854.067	3	2559.18	BdCoV_S			[386 to 404]	PHIPDPSATPTSASTTQSR	N,T	PHIPDPS[O-Glycosylation:N1 on X]AT[O-Glycosylation:N1 on X]PT[O-Glycosylation:N1 on X]SASTTQSR	3	2559.18	44.119	3	{7817@[y1+1, y2+1, y3+1, y4+1, y5+1, y6+1, y7+1, y8+1, y9+1, y10+2, y13+1, y14+1, y16+1];[b2+1, b3+1, b5+1];[(M0-203.08)+3];[D126+1, D138+1, D144+1, D168+1, D186+1, D204+1]}{7820@[y1+1, y2+1, y6+1, y8+1, y9+1, y10+1, y13+2, y16+1];[b2+1];[(M0-203.08)+1];[D126+1, D138+1, D144+1, D168+1, D186+1, D204+1];[zDot1+1, zDot2+1, zDot3+1, zDot4+1, zDot5+1, zDot6+1, zDot7+1];[c5+1, c8+1, c11+1, c12+1, c13+1…	{7817@[y1+1:175.12065, y2+1:262.15305, y3+1:390.21524, y4+1:491.26053, y5+1:592.31177, y6+1:679.34387, y7+1:750.37982, y8+1:837.41162, y9+1:938.45264, y10+2:518.26213, y13+1:1294.62015, y14+1:1391.68589, y16+1:1603.76498];[b2+1:235.12147, b3+1:348.20593, b5+1:560.28918];[(M0-203.08)+3:786.37888];[D126+1:126.05622, D138+1:138.05650, D144+1:144.06709, D168+1:168.06706, D186+1:186.07776, D204+1:204.…	{7817@[y1+1:0.00170, y2+1:0.00207, y3+1:0.00568, y4+1:0.00329, y5+1:0.00685, y6+1:0.00693, y7+1:0.00576, y8+1:0.00554, y9+1:-0.00113, y10+2:0.01045, y13+1:-0.00320, y14+1:0.00978, y16+1:0.00916];[b2+1:0.00251, b3+1:0.00292, b5+1:0.00646];[(M0-203.08)+3:0.01178];[D126+1:0.00127, D138+1:0.00155, D144+1:0.00157, D168+1:0.00155, D186+1:0.00168, D204+1:0.00214]}{7820@[y1+1:0.00155, y2+1:0.00268, y6+1:…	{7817@[y1+1:9.76, y2+1:7.91, y3+1:14.60, y4+1:6.71, y5+1:11.59, y6+1:10.21, y7+1:7.69, y8+1:6.62, y9+1:-1.20, y10+2:10.10, y13+1:-2.48, y14+1:7.03, y16+1:5.71];[b2+1:10.74, b3+1:8.40, b5+1:11.55];[(M0-203.08)+3:5.00];[D126+1:10.16, D138+1:11.31, D144+1:10.97, D168+1:9.25, D186+1:9.09, D204+1:10.56]}{7820@[y1+1:8.88, y2+1:10.25, y6+1:8.59, y8+1:8.37, y9+1:-5.37, y10+1:-0.53, y13+2:-1.73, y16+1:12.…	{7817@[y1+1:24667, y2+1:15972, y3+1:10559, y4+1:10337, y5+1:10666, y6+1:29994, y7+1:17896, y8+1:23298, y9+1:54470, y10+2:14434, y13+1:28458, y14+1:65878, y16+1:55063];[b2+1:195303, b3+1:35786, b5+1:18315];[(M0-203.08)+3:96057];[D126+1:152635, D138+1:311455, D144+1:100938, D168+1:94294, D186+1:150337, D204+1:259932]}{7820@[y1+1:3544, y2+1:6872, y6+1:3649, y8+1:4603, y9+1:16815, y10+1:13715, y13+2:…	{7817@23}{7820@33}	T	0	0	0	17.0496	2.01015	0	3	8	609.238	N3	FALSE	3.01878	(N),(N),(N)	Level1b	[7,N1,1.000][9,N1,0.991][11,N1,0.991]	[392,N1,1.000][394,N1,0.991][396,N1,0.991]	{@6[7-0,9-0,11-0]}	GluCAsp	1	1.5	2	3	TRUE	FALSE
D:\Dolphins\GluCAspN\20230708_L1_UM5_shamo002_SA_EXT02_BWCoV_PngaseF_GluC_SteppdETHCD.raw	6491	21.8482	6479	980.122	3	2937.34	BdCoV_S			[383 to 404]	TYNPHIPDPSATPTSASTTQSR	E,T	TYNPHIPDPS[O-Glycosylation:N1 on X]AT[O-Glycosylation:N1 on X]PT[O-Glycosylation:N1 on X]SASTTQSR	3	2937.34	42.2055	0	{6491@[y1+1, y2+1, y3+1, y5+1, y6+1, y7+1, y8+1, y9+1, y10+1, y11+1, y14+1, y16+1, y19+2];[b2+1, b3+1, b4+1, b5+1, b6+1, b8+1, b15+1];[(M0-203.08)+3];[D126+1, D138+1, D144+1, D168+1, D186+1, D204+1]}{6493@[b6+1, b8+1];[y9+1];[(M0-203.08)+2];[D126+1, D138+1, D144+1, D168+1, D186+1, D204+1];[zDot1+1, zDot2+1, zDot3+1, zDot4+1, zDot5+1, zDot7+1, zDot8+1, zDot20+2, zDot22+2];[c5+1, c7+1, c9+1, c10+1,…	{6491@[y1+1:175.12080, y2+1:262.15387, y3+1:390.21317, y5+1:592.31293, y6+1:679.34406, y7+1:750.37726, y8+1:837.41602, y9+1:938.44837, y10+1:1035.51624, y11+1:1136.56445, y14+1:1391.69053, y16+1:1603.77161, y19+2:975.98995];[b2+1:265.12109, b3+1:379.16519, b4+1:476.22031, b5+1:613.27985, b6+1:726.36548, b8+1:938.44837, b15+1:1579.76746];[(M0-203.08)+3:912.43565];[D126+1:126.05630, D138+1:138.0562…	{6491@[y1+1:0.00185, y2+1:0.00289, y3+1:0.00361, y5+1:0.00801, y6+1:0.00711, y7+1:0.00320, y8+1:0.00993, y9+1:-0.00540, y10+1:0.00971, y11+1:0.01025, y14+1:0.01442, y16+1:0.01579, y19+2:0.02106];[b2+1:0.00281, b3+1:0.00398, b4+1:0.00633, b5+1:0.00696, b6+1:0.00852, b8+1:0.01171, b15+1:0.02874];[(M0-203.08)+3:0.02816];[D126+1:0.00136, D138+1:0.00131, D144+1:0.00162, D168+1:0.00159, D186+1:0.00200,…	{6491@[y1+1:10.63, y2+1:11.06, y3+1:9.27, y5+1:13.55, y6+1:10.48, y7+1:4.27, y8+1:11.87, y9+1:-5.76, y10+1:9.38, y11+1:9.02, y14+1:10.37, y16+1:9.85, y19+2:10.80];[b2+1:10.64, b3+1:10.53, b4+1:13.32, b5+1:11.37, b6+1:11.75, b8+1:12.49, b15+1:18.21];[(M0-203.08)+3:10.30];[D126+1:10.86, D138+1:9.58, D144+1:11.34, D168+1:9.53, D186+1:10.82, D204+1:10.82]}{6493@[b6+1:8.90, b8+1:13.63];[y9+1:-4.62];[(…	{6491@[y1+1:7912, y2+1:6453, y3+1:5749, y5+1:4940, y6+1:5288, y7+1:5079, y8+1:6263, y9+1:17617, y10+1:16137, y11+1:5365, y14+1:38903, y16+1:32100, y19+2:8530];[b2+1:12805, b3+1:16453, b4+1:8622, b5+1:49459, b6+1:59080, b8+1:17617, b15+1:3345];[(M0-203.08)+3:74391];[D126+1:91449, D138+1:93009, D144+1:99584, D168+1:30296, D186+1:111297, D204+1:184190]}{6493@[b6+1:5738, b8+1:5967];[y9+1:5967];[(M0-2…	{6491@27}{6493@27}	T	0	0	0	16.0675	2.06022	0	3	9	609.238	N3	FALSE	0.873993	(N),(N),(N)	Level1b	[10,N1,1.000][12,N1,1.000][14,N1,1.000]	[392,N1,1.000][394,N1,1.000][396,N1,1.000]	{@6[10-0,12-0,14-0]}	GluCAsp	1	1.5	2	3	TRUE	FALSE
D:\Dolphins\GluCAspN\20230708_L1_UM5_shamo002_SA_EXT02_BWCoV_PngaseF_GluC_SteppdETHCD.raw	8452	26.3419	8442	854.067	3	2559.18	BdCoV_S			[386 to 404]	PHIPDPSATPTSASTTQSR	N,T	PHIPDPS[O-Glycosylation:N1 on X]AT[O-Glycosylation:N1 on X]PT[O-Glycosylation:N1 on X]SASTTQSR	3	2559.18	39.1718	2	{8452@[y1+1, y2+1, y3+1, y4+1, y6+1, y7+1, y8+1, y9+1, y10+1, y11+1, y12+1, y13+1, y14+1, y16+1, y17+1];[b2+1, b3+1, b5+1];[(M0-203.08)+2];[D126+1, D138+1, D144+1, D168+1, D186+1, D204+1]}{8454@[y1+1, y2+1, y7+1, y8+1, y9+1, y10+1, y13+1];[(M0-203.08)+2];[D126+1, D168+1, D186+1, D204+1];[zDot1+1, zDot4+1, zDot5+1, zDot7+1];[c5+1, c8+1, c11+1, c12+1, c13+1, c14+1, c17+1, c18+1]}	{8452@[y1+1:175.12051, y2+1:262.15375, y3+1:390.21426, y4+1:491.26398, y6+1:679.34429, y7+1:750.37958, y8+1:837.41164, y9+1:938.45813, y10+1:1035.51473, y11+1:1136.57300, y12+1:1207.59485, y13+1:1294.61620, y14+1:1391.68486, y16+1:1603.76658, y17+1:1716.85828];[b2+1:235.12123, b3+1:348.20615, b5+1:560.28668];[(M0-203.08)+2:1179.06409];[D126+1:126.05623, D138+1:138.05612, D144+1:144.06673, D168+1:…	{8452@[y1+1:0.00156, y2+1:0.00277, y3+1:0.00471, y4+1:0.00674, y6+1:0.00734, y7+1:0.00552, y8+1:0.00556, y9+1:0.00437, y10+1:0.00821, y11+1:0.01879, y12+1:0.00353, y13+1:-0.00715, y14+1:0.00874, y16+1:0.01076, y17+1:0.01839];[b2+1:0.00228, b3+1:0.00313, b5+1:0.00396];[(M0-203.08)+2:0.01060];[D126+1:0.00128, D138+1:0.00118, D144+1:0.00121, D168+1:0.00135, D186+1:0.00154, D204+1:0.00182]}{8454@[y1+…	{8452@[y1+1:8.97, y2+1:10.60, y3+1:12.09, y4+1:13.75, y6+1:10.82, y7+1:7.37, y8+1:6.64, y9+1:4.66, y10+1:7.93, y11+1:16.55, y12+1:2.92, y13+1:-5.52, y14+1:6.29, y16+1:6.72, y17+1:10.72];[b2+1:9.73, b3+1:9.02, b5+1:7.08];[(M0-203.08)+2:4.50];[D126+1:10.25, D138+1:8.58, D144+1:8.46, D168+1:8.07, D186+1:8.35, D204+1:8.98]}{8454@[y1+1:6.25, y2+1:8.02, y7+1:-2.33, y8+1:3.33, y9+1:-11.49, y10+1:-1.35, …	{8452@[y1+1:16685, y2+1:4870, y3+1:3919, y4+1:5566, y6+1:20281, y7+1:11469, y8+1:24023, y9+1:16952, y10+1:59041, y11+1:4845, y12+1:4753, y13+1:10012, y14+1:103277, y16+1:71146, y17+1:6522];[b2+1:75086, b3+1:16678, b5+1:4177];[(M0-203.08)+2:41717];[D126+1:99474, D138+1:21818, D144+1:19101, D168+1:28441, D186+1:35134, D204+1:13286]}{8454@[y1+1:3240, y2+1:2364, y7+1:3599, y8+1:5076, y9+1:6094, y10+1…	{8452@25}{8454@24}	T	0	0	0	12.0414	2.01388	0	3	8	609.238	N3	FALSE	1.14223	(N),(N),(N)	Level1b	[7,N1,1.000][9,N1,0.988][11,N1,0.988]	[392,N1,1.000][394,N1,0.988][396,N1,0.988]	{@6[7-0,9-0,11-0]}	GluCAsp	1	1.5	2	3	TRUE	FALSE
D:\Dolphins\TRYPSIN\20230708_L1_UM5_shamo002_SA_EXT02_BWCoV_PngaseF_TR_SteppdETHCD.raw	22350	61.4814	22341	1058.72	4	4230.84	BdCoV_S			[272 to 301]	FVDDALGPDYPCPTLSSLQASYVPGDCAIK	K,D	FVDDALGPDYPC[Common Fixed:Carbamidomethyl on C]PT[O-Glycosylation:N1 on X]LS[O-Glycosylation:N1 on X]S[O-Glycosylation:H1N2 on X]LQ[Common Artifact:Deamidation on Q]ASYVPGDC[Common Fixed:Carbamidomethyl on C]AIK	6	4230.86	62.1835	1	{22350@[y1+1, y2+1, y3+1, y4+1, y5+1, y6+1, y7+2, y8+1, y9+1, y10+1, y11+1, y16+1, y24+2, y29+2];[b2+1, b3+1, b4+1, b5+1, b6+1, b7+1, b9+1, b10+1, b15+1, b18+1, b24+2];[D126+1, D138+1, D144+1, D168+1, D186+1, D204+1, D366+1]}{22352@[y1+1, y2+1, y4+1, y6+1, y7+1, y8+1, y9+1, y10+1, y11+1, y20+1];[b2+1, b4+1, b5+1, b6+1, b7+1, b9+1, b10+1, b15+1, b18+1, b24+2];[D126+1, D138+1, D144+1, D168+1, D186+…	{22350@[y1+1:147.11420, y2+1:260.19937, y3+1:331.23697, y4+1:491.27089, y5+1:606.29890, y6+1:663.32158, y7+2:380.69057, y8+1:859.44304, y9+1:1022.50974, y10+1:1109.54102, y11+1:1180.57913, y16+1:1709.82751, y24+2:1299.11517, y29+2:1555.72005];[b2+1:247.14676, b3+1:362.17452, b4+1:477.20318, b5+1:548.24112, b6+1:661.32689, b7+1:718.34848, b9+1:930.43079, b10+1:1093.49646, b15+1:1661.76526, b18+1:1…	{22350@[y1+1:0.00139, y2+1:0.00250, y3+1:0.00299, y4+1:0.00626, y5+1:0.00732, y6+1:0.00854, y7+2:0.00807, y8+1:0.00883, y9+1:0.01220, y10+1:0.01144, y11+1:0.01244, y16+1:-0.01395, y24+2:0.03324, y29+2:-0.00047];[b2+1:0.00265, b3+1:0.00348, b4+1:0.00519, b5+1:0.00601, b6+1:0.00772, b7+1:0.00785, b9+1:0.01045, b10+1:0.01279, b15+1:0.01367, b18+1:0.02770, b24+2:0.03370];[D126+1:0.00139, D138+1:0.001…	{22350@[y1+1:9.53, y2+1:9.66, y3+1:9.05, y4+1:12.78, y5+1:12.10, y6+1:12.90, y7+2:10.62, y8+1:10.28, y9+1:11.94, y10+1:10.32, y11+1:10.55, y16+1:-8.16, y24+2:12.80, y29+2:-0.15];[b2+1:10.79, b3+1:9.63, b4+1:10.89, b5+1:10.99, b6+1:11.69, b7+1:10.94, b9+1:11.24, b10+1:11.71, b15+1:8.23, b18+1:14.22, b24+2:12.99];[D126+1:11.10, D138+1:10.92, D144+1:9.53, D168+1:8.98, D186+1:11.32, D204+1:10.74, D36…	{22350@[y1+1:34499, y2+1:22379, y3+1:11986, y4+1:71117, y5+1:15705, y6+1:37105, y7+2:51323, y8+1:191483, y9+1:78133, y10+1:110005, y11+1:87211, y16+1:9314, y24+2:16832, y29+2:10891];[b2+1:19718, b3+1:16977, b4+1:24389, b5+1:42546, b6+1:91271, b7+1:54894, b9+1:23156, b10+1:78639, b15+1:12645, b18+1:12482, b24+2:28665];[D126+1:184080, D138+1:102727, D144+1:64162, D168+1:51783, D186+1:136716, D204+1…	{22350@32}{22352@44}	T	0	0	0	17.0783	0	0	3	4	974.37	H1N4	FALSE	1.67504	(N),(N),(N(H)(N))	Level2	[14,N1,0.957]	[285,N1,0.957]	{@22[14-0,16-0,17-3]}{@22[14-0,16-3,17-0]}	TR	1	1.5	2	3	TRUE	FALSE
D:\Dolphins\TRYPSIN\20230708_L1_UM5_shamo002_SA_EXT02_BWCoV_PngaseF_TR_SteppdETHCD.raw	21740	59.8624	21730	1058.72	4	4230.84	BdCoV_S			[272 to 301]	FVDDALGPDYPCPTLSSLQASYVPGDCAIK	K,D	FVDDALGPDYPC[Common Fixed:Carbamidomethyl on C]PT[O-Glycosylation:N1 on X]LS[O-Glycosylation:N1 on X]S[O-Glycosylation:H1N2 on X]LQ[Common Artifact:Deamidation on Q]ASYVPGDC[Common Fixed:Carbamidomethyl on C]AIK	6	4230.86	60.2613	1	{21740@[y1+1, y2+1, y3+1, y4+1, y5+1, y6+1, y7+1, y8+1, y9+1, y10+1, y11+1, y14+1, y15+1, y18+1];[b2+1, b3+1, b4+1, b5+1, b6+1, b7+1, b9+1, b10+1, b15+1];[D126+1, D138+1, D144+1, D168+1, D186+1, D204+1, D366+1]}{21743@[y1+1, y2+1, y3+1, y4+1, y7+1, y8+1, y9+1, y10+1, y11+1, y12+1, y16+1];[b2+1, b5+1, b6+1, b7+1, b9+1, b10+1, b18+1, b24+2];[D126+1, D138+1, D168+1, D186+1, D204+1, D366+1];[zDot1+1,…	{21740@[y1+1:147.11414, y2+1:260.19931, y3+1:331.23801, y4+1:491.26993, y5+1:606.29730, y6+1:663.32147, y7+1:760.37274, y8+1:859.44170, y9+1:1022.50793, y10+1:1109.53943, y11+1:1180.57785, y14+1:1509.73926, y15+1:1596.78821, y18+1:1907.96863];[b2+1:247.14655, b3+1:362.17450, b4+1:477.20352, b5+1:548.24109, b6+1:661.32588, b7+1:718.34585, b9+1:930.42578, b10+1:1093.49430, b15+1:1661.77622];[D126+1…	{21740@[y1+1:0.00133, y2+1:0.00244, y3+1:0.00402, y4+1:0.00530, y5+1:0.00573, y6+1:0.00843, y7+1:0.00694, y8+1:0.00748, y9+1:0.01039, y10+1:0.00986, y11+1:0.01116, y14+1:0.01389, y15+1:0.03081, y18+1:0.02672];[b2+1:0.00244, b3+1:0.00345, b4+1:0.00553, b5+1:0.00598, b6+1:0.00671, b7+1:0.00522, b9+1:0.00544, b10+1:0.01063, b15+1:0.02463];[D126+1:0.00130, D138+1:0.00116, D144+1:0.00121, D168+1:0.001…	{21740@[y1+1:9.11, y2+1:9.42, y3+1:12.19, y4+1:10.82, y5+1:9.46, y6+1:12.74, y7+1:9.14, y8+1:8.72, y9+1:10.17, y10+1:8.89, y11+1:9.46, y14+1:9.20, y15+1:19.31, y18+1:14.01];[b2+1:9.92, b3+1:9.56, b4+1:11.62, b5+1:10.94, b6+1:10.17, b7+1:7.28, b9+1:5.86, b10+1:9.73, b15+1:14.83];[D126+1:10.37, D138+1:8.46, D144+1:8.46, D168+1:8.43, D186+1:8.51, D204+1:10.18, D366+1:8.35]}{21743@[y1+1:6.09, y2+1:7.…	{21740@[y1+1:12789, y2+1:8027, y3+1:8771, y4+1:29480, y5+1:7492, y6+1:12568, y7+1:385755, y8+1:81283, y9+1:30725, y10+1:46380, y11+1:34103, y14+1:3927, y15+1:10082, y18+1:8344];[b2+1:6941, b3+1:7644, b4+1:7435, b5+1:18898, b6+1:37571, b7+1:20338, b9+1:6621, b10+1:28530, b15+1:5724];[D126+1:89630, D138+1:40266, D144+1:33606, D168+1:16717, D186+1:52544, D204+1:126477, D366+1:9952]}{21743@[y1+1:9656…	{21740@30}{21743@43}	T	0	0	0	18.0808	0	0	3	4	974.37	H1N4	FALSE	1.19819	(N),(N),(N(H)(N))	Level2	[14,N1,0.988]	[285,N1,0.988]	{@22[14-0,16-0,17-3]}{@22[14-0,16-3,17-0]}	TR	1	1.5	2	3	TRUE	FALSE
D:\Dolphins\TRYPSIN\20230708_L1_UM5_shamo002_SA_EXT02_BWCoV_PngaseF_TR_SteppdETHCD.raw	21834	60.121	21825	1150	4	4595.97	BdCoV_S			[272 to 301]	FVDDALGPDYPCPTLSSLQASYVPGDCAIK	K,D	FVDDALGPDYPC[Common Fixed:Carbamidomethyl on C]PT[O-Glycosylation:H1N2 on X]LS[O-Glycosylation:N1 on X]S[O-Glycosylation:H1N2 on X]LQ[Common Artifact:Deamidation on Q]ASYVPGDC[Common Fixed:Carbamidomethyl on C]AIK	6	4596	53.1931	1	{21834@[y1+1, y2+1, y3+1, y4+1, y5+1, y6+1, y7+1, y8+1, y9+1, y10+1, y11+1, y12+1, y13+1, y23+2];[b2+1, b3+1, b4+1, b5+1, b6+1, b7+1, b9+1, b10+1, b15+1, b23+1, b24+2];[D126+1, D138+1, D144+1, D168+1, D186+1, D204+1, D366+1]}{21836@[y2+1, y4+1, y7+1, y8+1, y9+1, y10+1, y11+1];[b6+1, b7+1, b9+1, b10+1, b12+1, b15+1];[D126+1, D138+1, D144+1, D168+1, D186+1, D204+1, D366+1];[zDot2+1, zDot3+1, zDot5+…	{21834@[y1+1:147.11411, y2+1:260.19882, y3+1:331.23639, y4+1:491.26925, y5+1:606.29926, y6+1:663.32216, y7+1:760.37125, y8+1:859.44128, y9+1:1022.50708, y10+1:1109.53830, y11+1:1180.57476, y12+1:1309.62341, y13+1:1422.71179, y23+2:1270.58868];[b2+1:247.14600, b3+1:362.17374, b4+1:477.20212, b5+1:548.24036, b6+1:661.32552, b7+1:718.34714, b9+1:930.42884, b10+1:1093.49320, b15+1:1661.76462, b23+1:2…	{21834@[y1+1:0.00130, y2+1:0.00195, y3+1:0.00241, y4+1:0.00462, y5+1:0.00769, y6+1:0.00912, y7+1:0.00545, y8+1:0.00706, y9+1:0.00954, y10+1:0.00873, y11+1:0.00807, y12+1:0.01413, y13+1:0.01845, y23+2:0.00172];[b2+1:0.00189, b3+1:0.00269, b4+1:0.00413, b5+1:0.00525, b6+1:0.00635, b7+1:0.00650, b9+1:0.00850, b10+1:0.00953, b15+1:0.01304, b23+1:0.04114, b24+2:0.02784];[D126+1:0.00112, D138+1:0.00138…	{21834@[y1+1:8.90, y2+1:7.54, y3+1:7.29, y4+1:9.42, y5+1:12.71, y6+1:13.77, y7+1:7.17, y8+1:8.23, y9+1:9.34, y10+1:7.87, y11+1:6.84, y12+1:10.80, y13+1:12.98, y23+2:0.68];[b2+1:7.69, b3+1:7.45, b4+1:8.67, b5+1:9.60, b6+1:9.61, b7+1:9.07, b9+1:9.14, b10+1:8.72, b15+1:7.85, b23+1:16.48, b24+2:10.73];[D126+1:8.97, D138+1:10.08, D144+1:8.46, D168+1:9.26, D186+1:10.37, D204+1:9.20, D366+1:9.59]}{21836…	{21834@[y1+1:11627, y2+1:7244, y3+1:4845, y4+1:28949, y5+1:5623, y6+1:11019, y7+1:379980, y8+1:78881, y9+1:28307, y10+1:39774, y11+1:29162, y12+1:14684, y13+1:6821, y23+2:6679];[b2+1:6609, b3+1:4780, b4+1:8584, b5+1:12920, b6+1:30541, b7+1:15167, b9+1:10732, b10+1:25549, b15+1:7016, b23+1:4807, b24+2:10056];[D126+1:101606, D138+1:241056, D144+1:44112, D168+1:100923, D186+1:103315, D204+1:221292, …	{21834@32}{21836@35}	T	0	0	0	15.0713	0	0	3	4	1339.5	H2N5	FALSE	5.81192	(N),(N(H)(N)),(N(H)(N))	Level2	[14,H1N2,0.982]	[285,H1N2,0.982]	{@63[14-3,16-0,17-3]}{@63[14-3,16-3,17-0]}	TR	1	1.5	2	3	TRUE	FALSE
D:\Dolphins\chymo_Osearch\20230708_L1_UM5_shamo002_SA_EXT02_BWCoV_PngaseF_chymo_pdETHCD.raw	8242	26.157	8226	1051.5	3	3151.48	BdCoV_S			[385 to 408]	NPHIPDPSATPTSASTTQSRTTIY	Y,G	NPHIPDPS[O-Glycosylation:N1 on X]ATPT[O-Glycosylation:N1 on X]SASTT[O-Glycosylation:N1 on X]QSRTTIY	3	3151.47	53.2611	0	{8242@[b2+1, b3+1, b4+1, b5+1, b6+1, b9+1, b10+1, b13+1];[y5+1, y6+1, y7+1, y8+1, y9+1, y10+1, y11+1, y12+1, y14+1, y15+1, y18+2, y20+1, y21+1, y22+2, y23+2];[(M0-203.08)+2];[D126+1, D138+1, D144+1, D168+1, D186+1, D204+1]}{8244@[b4+1, b6+1, b13+1];[y5+1, y12+1];[(M0-203.08)+2];[D126+1, D138+1, D144+1, D168+1, D186+1, D204+1];[c3+1, c5+1, c7+1, c8+1, c9+1, c12+1, c13+1, c15+1, c16+1, c19+1, c20+2…	{8242@[b2+1:212.10469, b3+1:349.16515, b4+1:462.25012, b5+1:559.30310, b6+1:674.33098, b9+1:929.45490, b10+1:1030.50146, b13+1:1315.64441];[y5+1:653.36713, y6+1:740.39966, y7+1:868.46240, y8+1:969.50720, y9+1:1070.55615, y10+1:1157.58289, y11+1:1228.62463, y12+1:1315.64441, y14+1:1513.75614, y15+1:1614.81175, y18+2:935.46595, y20+1:2082.00113, y21+1:2195.07935, y22+2:1166.58099, y23+2:1215.10205]…	{8242@[b2+1:0.00172, b3+1:0.00327, b4+1:0.00418, b5+1:0.00439, b6+1:0.00533, b9+1:0.00734, b10+1:0.00623, b13+1:0.01670];[y5+1:0.00542, y6+1:0.00593, y7+1:0.01009, y8+1:0.00722, y9+1:0.00849, y10+1:0.00319, y11+1:0.00783, y12+1:-0.00443, y14+1:0.00686, y15+1:0.01479, y18+2:0.00577, y20+1:0.00256, y21+1:-0.00329, y22+2:0.01315, y23+2:0.00252];[(M0-203.08)+2:0.00550];[D126+1:0.00144, D138+1:0.00157…	{8242@[b2+1:8.16, b3+1:9.39, b4+1:9.06, b5+1:7.87, b6+1:7.91, b9+1:7.90, b10+1:6.05, b13+1:12.71];[y5+1:8.32, y6+1:8.02, y7+1:11.64, y8+1:7.45, y9+1:7.94, y10+1:2.76, y11+1:6.38, y12+1:-3.37, y14+1:4.54, y15+1:9.17, y18+2:3.09, y20+1:1.23, y21+1:-1.50, y22+2:5.64, y23+2:1.04];[(M0-203.08)+2:1.86];[D126+1:11.50, D138+1:11.47, D144+1:9.85, D168+1:9.58, D186+1:10.95, D204+1:11.23]}{8244@[b4+1:10.58,…	{8242@[b2+1:3769, b3+1:134122, b4+1:92266, b5+1:3293, b6+1:19197, b9+1:4018, b10+1:5679, b13+1:4592];[y5+1:3526, y6+1:5618, y7+1:6423, y8+1:4919, y9+1:4773, y10+1:14763, y11+1:5528, y12+1:4592, y14+1:36240, y15+1:12889, y18+2:22559, y20+1:53895, y21+1:5870, y22+2:79628, y23+2:7501];[(M0-203.08)+2:9931];[D126+1:158772, D138+1:162443, D144+1:176648, D168+1:54508, D186+1:243028, D204+1:222674]}{8244…	{8242@30}{8244@35}	T	0	0	0	23.1687	2.04228	0	3	10	609.238	N3	FALSE	0.967163	(N),(N),(N)	Level2	[8,N1,1.000][17,N1,0.995]	[392,N1,1.000][401,N1,0.995]	{@6[8-0,12-0,17-0]}{@6[8-0,10-0,17-0]}	CH	1	1.5	2	3	TRUE	FALSE
D:\Dolphins\chymo_Osearch\20230708_L1_UM5_shamo002_SA_EXT02_BWCoV_PngaseF_chymo_SteppdETHCD.raw	8593	27.008	8578	1051.5	3	3151.48	BdCoV_S			[385 to 408]	NPHIPDPSATPTSASTTQSRTTIY	Y,G	NPHIPDPS[O-Glycosylation:N1 on X]ATPT[O-Glycosylation:N1 on X]SASTT[O-Glycosylation:N1 on X]QSRTTIY	3	3151.47	37.1977	0	{8593@[b3+1, b4+1, b6+1, b13+1];[y8+1, y10+1, y12+1, y14+1, y15+1, y18+1, y20+2, y22+2];[(M0-203.08)+3];[D126+1, D138+1, D144+1, D168+1, D186+1, D204+1]}{8595@[y5+1, y12+1, y13+1];[b13+1];[(M0-203.08)+2];[D126+1, D138+1, D144+1, D168+1, D186+1, D204+1];[c3+1, c5+1, c7+1, c8+1, c9+1, c13+1, c15+1, c16+1, c17+1, c19+1, c21+2, c23+2];[zDot5+1, zDot6+1, zDot7+1, zDot9+1, zDot11+1, zDot12+1, zDot15+1]}	{8593@[b3+1:349.16557, b4+1:462.25079, b6+1:674.33362, b13+1:1315.64929];[y8+1:969.51660, y10+1:1157.58142, y12+1:1315.64929, y14+1:1513.76047, y15+1:1614.80261, y18+1:1869.93430, y20+2:1041.51040, y22+2:1166.58203];[(M0-203.08)+3:983.81061];[D126+1:126.05627, D138+1:138.05647, D144+1:144.06683, D168+1:168.06700, D186+1:186.07798, D204+1:204.08852]}{8595@[y5+1:653.36761, y12+1:1315.63452, y13+1:1…	{8593@[b3+1:0.00369, b4+1:0.00485, b6+1:0.00797, b13+1:0.02159];[y8+1:0.01662, y10+1:0.00173, y12+1:0.00046, y14+1:0.01119, y15+1:0.00566, y18+1:0.01544, y20+2:0.01496, y22+2:0.01524];[(M0-203.08)+3:0.02131];[D126+1:0.00133, D138+1:0.00153, D144+1:0.00132, D168+1:0.00148, D186+1:0.00190, D204+1:0.00187]}{8595@[y5+1:0.00591, y12+1:-0.01431, y13+1:-0.00096];[b13+1:0.00682];[(M0-203.08)+2:0.02316];[…	{8593@[b3+1:10.61, b4+1:10.51, b6+1:11.83, b13+1:16.42];[y8+1:17.16, y10+1:1.49, y12+1:0.35, y14+1:7.40, y15+1:3.51, y18+1:8.26, y20+2:7.19, y22+2:6.54];[(M0-203.08)+3:7.23];[D126+1:10.61, D138+1:11.14, D144+1:9.21, D168+1:8.89, D186+1:10.29, D204+1:9.21]}{8595@[y5+1:9.06, y12+1:-10.89, y13+1:-0.68];[b13+1:5.18];[(M0-203.08)+2:7.86];[D126+1:6.47, D138+1:8.69, D144+1:6.75, D168+1:8.25, D186+1:6.45…	{8593@[b3+1:55090, b4+1:28107, b6+1:11266, b13+1:4279];[y8+1:3946, y10+1:4737, y12+1:4279, y14+1:16597, y15+1:3916, y18+1:14386, y20+2:15535, y22+2:16324];[(M0-203.08)+3:39691];[D126+1:91858, D138+1:106945, D144+1:104116, D168+1:26184, D186+1:111675, D204+1:161864]}{8595@[y5+1:3602, y12+1:4499, y13+1:5026];[b13+1:4499];[(M0-203.08)+2:106400];[D126+1:7091, D138+1:4629, D144+1:6022, D168+1:3149, D1…	{8593@19}{8595@30}	T	0	0	0	19.1527	2.0529	0	3	10	609.238	N3	FALSE	1.08175	(N),(N),(N)	Level2	[8,N1,1.000][17,N1,0.995]	[392,N1,1.000][401,N1,0.995]	{@6[8-0,12-0,17-0]}{@6[8-0,10-0,17-0]}	CH	1	1.5	2	3	TRUE	FALSE
D:\Dolphins\GluCAspN\20230708_L1_UM5_shamo002_SA_EXT02_BWCoV_PngaseF_GluC_SteppdETHCD.raw	6684	22.2806	6670	980.122	3	2937.34	BdCoV_S			[383 to 404]	TYNPHIPDPSATPTSASTTQSR	E,T	TYNPHIPDPS[O-Glycosylation:N1 on X]ATPT[O-Glycosylation:N1 on X]SASTT[O-Glycosylation:N1 on X]QSR	3	2937.34	61.2206	0	{6684@[y1+1, y2+1, y3+1, y4+1, y6+1, y7+1, y8+1, y9+1, y10+1, y11+1, y12+1, y13+1, y14+1, y15+1, y16+1, y17+1, y19+2];[b2+1, b3+1, b4+1, b5+1, b6+1, b8+1, b10+1, b11+1, b12+1];[(M0-203.08)+3];[D126+1, D138+1, D144+1, D168+1, D186+1, D204+1]}{6687@[y1+1, y2+1, y9+1, y13+1, y14+1];[b5+1, b6+1, b8+1, b12+1, b13+1];[(M0-203.08)+2];[D126+1, D138+1, D144+1, D168+1, D186+1, D204+1];[zDot1+1, zDot2+1, zD…	{6684@[y1+1:175.12070, y2+1:262.15396, y3+1:390.21506, y4+1:491.26358, y6+1:679.34351, y7+1:750.37604, y8+1:837.41339, y9+1:938.44886, y10+1:1035.51724, y11+1:1136.57214, y12+1:1207.60730, y13+1:1294.62146, y14+1:1391.69147, y15+1:1506.70972, y16+1:1603.77310, y17+1:1716.86121, y19+2:975.99181];[b2+1:265.12091, b3+1:379.16569, b4+1:476.21945, b5+1:613.27997, b6+1:726.36572, b8+1:938.44886, b10+1:…	{6684@[y1+1:0.00174, y2+1:0.00298, y3+1:0.00550, y4+1:0.00634, y6+1:0.00656, y7+1:0.00198, y8+1:0.00731, y9+1:-0.00491, y10+1:0.01071, y11+1:0.01794, y12+1:0.01598, y13+1:-0.00189, y14+1:0.01536, y15+1:0.00666, y16+1:0.01728, y17+1:0.02132, y19+2:0.02479];[b2+1:0.00263, b3+1:0.00448, b4+1:0.00548, b5+1:0.00708, b6+1:0.00877, b8+1:0.01220, b10+1:0.02225, b11+1:0.01480, b12+1:0.01522];[(M0-203.08)+…	{6684@[y1+1:10.02, y2+1:11.41, y3+1:14.13, y4+1:12.94, y6+1:9.67, y7+1:2.64, y8+1:8.73, y9+1:-5.23, y10+1:10.35, y11+1:15.80, y12+1:13.24, y13+1:-1.46, y14+1:11.04, y15+1:4.42, y16+1:10.78, y17+1:12.43, y19+2:12.71];[b2+1:9.95, b3+1:11.84, b4+1:11.53, b5+1:11.57, b6+1:12.09, b8+1:13.01, b10+1:19.84, b11+1:12.41, b12+1:11.76];[(M0-203.08)+3:11.24];[D126+1:11.80, D138+1:10.02, D144+1:11.98, D168+1:…	{6684@[y1+1:20182, y2+1:6808, y3+1:6977, y4+1:6580, y6+1:12893, y7+1:6444, y8+1:14570, y9+1:68283, y10+1:50394, y11+1:5968, y12+1:8512, y13+1:15656, y14+1:101544, y15+1:4006, y16+1:86392, y17+1:10038, y19+2:20617];[b2+1:60160, b3+1:50344, b4+1:19434, b5+1:213659, b6+1:201509, b8+1:68283, b10+1:3240, b11+1:6770, b12+1:15656];[(M0-203.08)+3:194383];[D126+1:301614, D138+1:313410, D144+1:295989, D168…	{6684@33}{6687@40}	T	0	0	0	22.1024	2.05376	0	3	9	609.238	N3	FALSE	0.997021	(N),(N),(N)	Level2	[10,N1,1.000][19,N1,0.994]	[392,N1,1.000][401,N1,0.994]	{@6[10-0,14-0,19-0]}{@6[10-0,12-0,19-0]}	GluCAsp	1	1.5	2	3	TRUE	FALSE
D:\Dolphins\GluCAspN\20230708_L1_UM5_shamo002_SA_EXT02_BWCoV_PngaseF_GluC_pdETHCD.raw	7191	23.9563	7178	854.066	3	2559.18	BdCoV_S			[386 to 404]	PHIPDPSATPTSASTTQSR	N,T	PHIPDPS[O-Glycosylation:N1 on X]ATPT[O-Glycosylation:N1 on X]S[O-Glycosylation:N1 on X]ASTTQSR	3	2559.18	45.1863	3	{7191@[y1+1, y2+1, y3+1, y4+1, y5+1, y6+1, y7+1, y8+1, y9+1, y10+2, y11+1, y12+1, y13+1, y14+1, y15+1, y16+1, y17+1];[b2+1, b3+1, b5+1, b9+1, b10+1];[(M0-203.08)+2];[D126+1, D138+1, D144+1, D168+1, D186+1, D204+1]}{7194@[y1+1, y2+1, y9+1, y10+1, y13+1];[b5+1];[(M0-203.08)+2];[D126+1, D138+1, D144+1, D168+1, D186+1, D204+1];[zDot1+1, zDot2+1, zDot3+1, zDot4+1, zDot5+1, zDot6+1, zDot7+1];[c5+1, c8+…	{7191@[y1+1:175.12062, y2+1:262.15375, y3+1:390.21411, y4+1:491.26105, y5+1:592.31147, y6+1:679.34351, y7+1:750.38059, y8+1:837.41199, y9+1:938.44983, y10+2:518.26166, y11+1:1136.56771, y12+1:1207.60583, y13+1:1294.61899, y14+1:1391.68787, y15+1:1506.70438, y16+1:1603.76868, y17+1:1716.85801];[b2+1:235.12144, b3+1:348.20648, b5+1:560.28802, b9+1:916.46088, b10+1:1013.49536];[(M0-203.08)+2:1179.06…	{7191@[y1+1:0.00167, y2+1:0.00277, y3+1:0.00455, y4+1:0.00381, y5+1:0.00656, y6+1:0.00656, y7+1:0.00653, y8+1:0.00590, y9+1:-0.00393, y10+2:0.00951, y11+1:0.01350, y12+1:0.01451, y13+1:-0.00436, y14+1:0.01175, y15+1:0.00133, y16+1:0.01286, y17+1:0.01812];[b2+1:0.00249, b3+1:0.00347, b5+1:0.00530, b9+1:0.00857, b10+1:-0.00971];[(M0-203.08)+2:0.01064];[D126+1:0.00138, D138+1:0.00156, D144+1:0.00148…	{7191@[y1+1:9.58, y2+1:10.60, y3+1:11.70, y4+1:7.77, y5+1:11.09, y6+1:9.67, y7+1:8.72, y8+1:7.06, y9+1:-4.19, y10+2:9.19, y11+1:11.89, y12+1:12.03, y13+1:-3.37, y14+1:8.45, y15+1:0.88, y16+1:8.02, y17+1:10.56];[b2+1:10.64, b3+1:9.99, b5+1:9.48, b9+1:9.36, b10+1:-9.59];[(M0-203.08)+2:4.51];[D126+1:11.07, D138+1:11.36, D144+1:10.33, D168+1:9.71, D186+1:10.08, D204+1:10.56]}{7194@[y1+1:11.07, y2+1:7…	{7191@[y1+1:32035, y2+1:12525, y3+1:10993, y4+1:17489, y5+1:23067, y6+1:41274, y7+1:36454, y8+1:62592, y9+1:92118, y10+2:25968, y11+1:19219, y12+1:6848, y13+1:25242, y14+1:191922, y15+1:7171, y16+1:152035, y17+1:9789];[b2+1:243256, b3+1:83010, b5+1:40371, b9+1:10121, b10+1:3715];[(M0-203.08)+2:41718];[D126+1:214217, D138+1:370842, D144+1:151421, D168+1:128772, D186+1:165380, D204+1:182852]}{7194@…	{7191@29}{7194@28}	T	0	0	0	15.0434	2.03012	0	3	8	609.238	N3	FALSE	2.49472	(N),(N),(N)	Level2	[7,N1,0.994]	[392,N1,0.994]	{@6[7-0,11-0,12-0]}{@6[7-0,9-0,12-0]}{@6[7-0,9-0,11-0]}	GluCAsp	1	1.5		3	TRUE	FALSE
D:\Dolphins\GluCAspN\20230708_L1_UM5_shamo002_SA_EXT02_BWCoV_PngaseF_GluC_pdETHCD.raw	5995	21.2334	5984	980.123	3	2937.35	BdCoV_S			[383 to 404]	TYNPHIPDPSATPTSASTTQSR	E,T	TYNPHIPDPS[O-Glycosylation:N1 on X]ATPT[O-Glycosylation:N1 on X]SASTT[O-Glycosylation:N1 on X]QSR	3	2937.34	44.2946	1	{5995@[y1+1, y6+1, y8+1, y9+1, y10+1, y11+1, y13+1, y14+1, y16+2, y17+1];[b2+1, b3+1, b4+1, b5+1, b6+1, b8+1, b11+1, b12+1, b13+1];[(M0-203.08)+2];[D126+1, D138+1, D144+1, D168+1, D186+1, D204+1]}{5997@[b6+1, b8+1, b12+1];[y9+1, y13+1];[(M0-203.08)+2];[D126+1, D138+1, D144+1, D168+1, D186+1, D204+1];[zDot1+1, zDot2+1, zDot3+1, zDot5+1, zDot7+1, zDot8+1, zDot12+1, zDot20+2, zDot22+2];[c5+1, c7+1, …	{5995@[y1+1:175.12053, y6+1:679.34900, y8+1:837.40387, y9+1:938.44544, y10+1:1035.51473, y11+1:1136.55896, y13+1:1294.61551, y14+1:1391.68587, y16+2:802.38805, y17+1:1716.85803];[b2+1:265.12045, b3+1:379.16479, b4+1:476.21860, b5+1:613.27869, b6+1:726.36334, b8+1:938.44544, b11+1:1193.56824, b12+1:1294.61551, b13+1:1391.68587];[(M0-203.08)+2:1368.14566];[D126+1:126.05629, D138+1:138.05642, D144+1…	{5995@[y1+1:0.00158, y6+1:0.01206, y8+1:-0.00222, y9+1:-0.00832, y10+1:0.00821, y11+1:0.00475, y13+1:-0.00784, y14+1:0.00976, y16+2:0.01300, y17+1:0.01815];[b2+1:0.00217, b3+1:0.00358, b4+1:0.00462, b5+1:0.00580, b6+1:0.00639, b8+1:0.00878, b11+1:0.00967, b12+1:0.00927, b13+1:0.02687];[(M0-203.08)+2:0.01981];[D126+1:0.00135, D138+1:0.00147, D144+1:0.00123, D168+1:0.00139, D186+1:0.00187, D204+1:0…	{5995@[y1+1:9.06, y6+1:17.77, y8+1:-2.65, y9+1:-8.88, y10+1:7.93, y11+1:4.19, y13+1:-6.06, y14+1:7.02, y16+2:8.11, y17+1:10.58];[b2+1:8.21, b3+1:9.48, b4+1:9.73, b5+1:9.47, b6+1:8.81, b8+1:9.37, b11+1:8.11, b12+1:7.16, b13+1:19.32];[(M0-203.08)+2:7.25];[D126+1:10.77, D138+1:10.75, D144+1:8.57, D168+1:8.34, D186+1:10.12, D204+1:10.22]}{5997@[b6+1:9.99, b8+1:12.55, b12+1:0.44];[y9+1:-5.70, y13+1:-1…	{5995@[y1+1:3209, y6+1:3850, y8+1:3652, y9+1:50111, y10+1:21788, y11+1:5837, y13+1:10659, y14+1:74755, y16+2:4019, y17+1:7905];[b2+1:10096, b3+1:20072, b4+1:10596, b5+1:180829, b6+1:177922, b8+1:50111, b11+1:4126, b12+1:10659, b13+1:74755];[(M0-203.08)+2:17271];[D126+1:168945, D138+1:145256, D144+1:157298, D168+1:53678, D186+1:184400, D204+1:180049]}{5997@[b6+1:7812, b8+1:9862, b12+1:4429];[y9+1:…	{5995@26}{5997@30}	T	0	0	0	17.0742	2.04994	0	3	9	609.238	N3	FALSE	0.984463	(N),(N),(N)	Level2	[10,N1,1.000]	[392,N1,1.000]	{@6[10-0,14-0,19-0]}{@6[10-0,12-0,19-0]}{@6[10-0,14-0,18-0]}{@6[10-0,12-0,18-0]}	GluCAsp	1	1.5		3	TRUE	FALSE
D:\Dolphins\GluCAspN\20230708_L1_UM5_shamo002_SA_EXT02_BWCoV_PngaseF_GluC_pdETHCD.raw	5888	21.0054	5872	1047.82	3	3140.42	BdCoV_S			[383 to 406]	TYNPHIPDPSATPTSASTTQSRTT	E,I	TYNPHIPDPS[O-Glycosylation:N1 on X]ATPT[O-Glycosylation:N1 on X]SAST[O-Glycosylation:N1 on X]TQ[Common Artifact:Deamidation on Q]SRTT	4	3140.42	43.2711	0	{5888@[b2+1, b3+1, b4+1, b5+1, b6+1, b7+1, b8+1, b11+1, b12+1, b13+1, b22+2];[y6+1, y7+1, y8+1, y9+1, y10+1, y12+1, y13+1, y14+1, y16+2, y17+1, y18+2, y19+1, y20+2, y21+2, y22+2];[(M0-203.08)+2];[D126+1, D138+1, D144+1, D168+1, D186+1, D204+1]}{5889@[b6+1, b8+1];[y11+1];[(M0-203.08)+2];[D126+1, D138+1, D144+1, D168+1, D186+1, D204+1];[c5+1, c7+1, c10+1, c11+1, c14+1, c15+1, c18+1, c22+2];[zDot10+…	{5888@[b2+1:265.12085, b3+1:379.16479, b4+1:476.21805, b5+1:613.27911, b6+1:726.36415, b7+1:823.41553, b8+1:938.44562, b11+1:1193.57247, b12+1:1294.61462, b13+1:1391.68575, b22+2:1156.55788];[y6+1:694.34583, y7+1:795.38818, y8+1:882.42249, y9+1:953.46009, y10+1:1040.49805, y12+1:1238.59509, y13+1:1339.64518, y14+1:1410.67297, y16+2:797.88924, y17+1:1709.80811, y18+2:903.92854, y19+1:1919.94519, y…	{5888@[b2+1:0.00257, b3+1:0.00358, b4+1:0.00407, b5+1:0.00623, b6+1:0.00720, b7+1:0.00581, b8+1:0.00896, b11+1:0.01391, b12+1:0.00838, b13+1:0.02675, b22+2:0.02954];[y6+1:0.00922, y7+1:0.00390, y8+1:0.00617, y9+1:0.00666, y10+1:0.01259, y12+1:0.00919, y13+1:0.01160, y14+1:0.00228, y16+2:0.01573, y17+1:0.02568, y18+2:0.01462, y19+1:0.02593, y20+2:0.02472, y21+2:0.01945, y22+2:0.01705];[(M0-203.08)…	{5888@[b2+1:9.72, b3+1:9.48, b4+1:8.57, b5+1:10.17, b6+1:9.92, b7+1:7.07, b8+1:9.56, b11+1:11.67, b12+1:6.48, b13+1:19.23, b22+2:12.78];[y6+1:13.29, y7+1:4.90, y8+1:7.00, y9+1:6.99, y10+1:12.11, y12+1:7.43, y13+1:8.67, y14+1:1.62, y16+2:9.87, y17+1:15.03, y18+2:8.10, y19+1:13.52, y20+2:12.03, y21+2:9.03, y22+2:7.52];[(M0-203.08)+2:8.19];[D126+1:10.80, D138+1:11.03, D144+1:9.10, D168+1:8.61, D186+…	{5888@[b2+1:20989, b3+1:29517, b4+1:20483, b5+1:356929, b6+1:383908, b7+1:3774, b8+1:115588, b11+1:8620, b12+1:15738, b13+1:44601, b22+2:14334];[y6+1:5331, y7+1:4591, y8+1:8438, y9+1:6510, y10+1:9139, y12+1:41021, y13+1:8780, y14+1:8684, y16+2:4532, y17+1:5343, y18+2:7280, y19+1:13988, y20+2:7700, y21+2:49766, y22+2:8592];[(M0-203.08)+2:25648];[D126+1:310702, D138+1:318908, D144+1:331014, D168+1:…	{5888@33}{5889@22}	T	0	0	0	11.1631	2.05177	0	3	11	609.238	N3	FALSE	1.02672	(N),(N),(N)	Level2	[10,N1,1.000]	[392,N1,1.000]	{@6[10-0,14-0,18-0]}{@6[10-0,12-0,18-0]}{@6[10-0,14-0,17-0]}{@6[10-0,12-0,17-0]}	GluCAsp	1	1.5		3	TRUE	FALSE
D:\Dolphins\GluCAspN\20230708_L1_UM5_shamo002_SA_EXT02_BWCoV_PngaseF_GluC_pdETHCD.raw	7843	25.4384	7832	854.067	3	2559.18	BdCoV_S			[386 to 404]	PHIPDPSATPTSASTTQSR	N,T	PHIPDPS[O-Glycosylation:N1 on X]ATPT[O-Glycosylation:N1 on X]S[O-Glycosylation:N1 on X]ASTTQSR	3	2559.18	43.255	5	{7843@[y1+1, y2+1, y3+1, y4+1, y5+1, y6+1, y7+1, y8+1, y9+1, y10+2, y11+1, y12+1, y13+1, y14+1, y15+1, y16+1, y17+1];[b2+1, b3+1, b5+1];[D126+1, D138+1, D144+1, D168+1, D186+1, D204+1]}{7845@[y6+1, y9+1, y10+1, y13+1, y14+1, y16+1];[(M0-203.08)+2];[D126+1, D168+1, D186+1, D204+1];[zDot1+1, zDot2+1, zDot3+1, zDot4+1, zDot5+1, zDot6+1, zDot7+1];[c5+1, c8+1, c12+1, c13+1, c14+1, c15+1, c16+1, c17+1,…	{7843@[y1+1:175.12047, y2+1:262.15344, y3+1:390.21347, y4+1:491.26077, y5+1:592.31171, y6+1:679.34276, y7+1:750.38104, y8+1:837.41231, y9+1:938.45563, y10+2:518.26144, y11+1:1136.56494, y12+1:1207.60153, y13+1:1294.62381, y14+1:1391.68758, y15+1:1506.72046, y16+1:1603.76868, y17+1:1716.84863];[b2+1:235.12118, b3+1:348.20597, b5+1:560.28760];[D126+1:126.05624, D138+1:138.05617, D144+1:144.06677, D…	{7843@[y1+1:0.00152, y2+1:0.00246, y3+1:0.00391, y4+1:0.00354, y5+1:0.00679, y6+1:0.00582, y7+1:0.00699, y8+1:0.00623, y9+1:0.00187, y10+2:0.00907, y11+1:0.01073, y12+1:0.01021, y13+1:0.00046, y14+1:0.01147, y15+1:0.01740, y16+1:0.01286, y17+1:0.00875];[b2+1:0.00223, b3+1:0.00295, b5+1:0.00487];[D126+1:0.00129, D138+1:0.00122, D144+1:0.00126, D168+1:0.00173, D186+1:0.00194, D204+1:0.00172]}{7845@…	{7843@[y1+1:8.71, y2+1:9.43, y3+1:10.05, y4+1:7.21, y5+1:11.49, y6+1:8.57, y7+1:9.32, y8+1:7.44, y9+1:1.99, y10+2:8.77, y11+1:9.45, y12+1:8.46, y13+1:0.36, y14+1:8.25, y15+1:11.56, y16+1:8.02, y17+1:5.10];[b2+1:9.54, b3+1:8.49, b5+1:8.72];[D126+1:10.31, D138+1:8.91, D144+1:8.78, D168+1:10.35, D186+1:10.49, D204+1:8.46]}{7845@[y6+1:12.82, y9+1:-2.50, y10+1:1.36, y13+1:-9.10, y14+1:8.63, y16+1:7.06…	{7843@[y1+1:17701, y2+1:4234, y3+1:5372, y4+1:7856, y5+1:7969, y6+1:31625, y7+1:22661, y8+1:55992, y9+1:49234, y10+2:12724, y11+1:14764, y12+1:8996, y13+1:13509, y14+1:244470, y15+1:5557, y16+1:180365, y17+1:14754];[b2+1:110693, b3+1:40678, b5+1:13533];[D126+1:154922, D138+1:27699, D144+1:30771, D168+1:46090, D186+1:59014, D204+1:9810]}{7845@[y6+1:3670, y9+1:8041, y10+1:9215, y13+1:4937, y14+1:56…	{7843@26}{7845@27}	T	0	0	0	16.0434	1.0039	0	3	8	609.238	N3	FALSE	0.900156	(N),(N),(N)	Level2	[7,N1,0.997]	[392,N1,0.997]	{@6[7-0,11-0,12-0]}{@6[7-0,9-0,12-0]}{@6[7-0,9-0,11-0]}	GluCAsp	1	1.5		3	TRUE	FALSE
D:\Dolphins\GluCAspN\20230708_L1_UM5_shamo002_SA_EXT02_BWCoV_PngaseF_GluC_pdETHCD.raw	6195	21.6621	6180	980.121	3	2937.34	BdCoV_S			[383 to 404]	TYNPHIPDPSATPTSASTTQSR	E,T	TYNPHIPDPSATPT[O-Glycosylation:N1 on X]SAS[O-Glycosylation:N1 on X]TT[O-Glycosylation:N1 on X]QSR	3	2937.34	40.2559	0	{6195@[y1+1, y2+1, y3+1, y8+1, y9+1, y10+1, y13+1, y14+1, y16+1, y17+1, y19+2];[b2+1, b3+1, b4+1, b5+1, b6+1, b8+1, b12+1, b13+1];[(M0-203.08)+2];[D126+1, D138+1, D144+1, D168+1, D186+1, D204+1]}{6197@[y1+1, y9+1];[b6+1, b8+1];[(M0-203.08)+2];[D126+1, D138+1, D144+1, D168+1, D186+1, D204+1];[zDot1+1, zDot2+1, zDot3+1, zDot20+2, zDot22+1];[c5+1, c7+1, c9+1, c10+1, c11+1, c14+1, c15+1, c17+1, c18+1…	{6195@[y1+1:175.12054, y2+1:262.15131, y3+1:390.21301, y8+1:837.40955, y9+1:938.44553, y10+1:1035.51514, y13+1:1294.61392, y14+1:1391.68650, y16+1:1603.76484, y17+1:1716.85685, y19+2:975.98669];[b2+1:265.12076, b3+1:379.16458, b4+1:476.22018, b5+1:613.27893, b6+1:726.36383, b8+1:938.44553, b12+1:1294.61392, b13+1:1391.68650];[(M0-203.08)+2:1368.14593];[D126+1:126.05631, D138+1:138.05620, D144+1:1…	{6195@[y1+1:0.00159, y2+1:0.00033, y3+1:0.00345, y8+1:0.00346, y9+1:-0.00824, y10+1:0.00861, y13+1:-0.00943, y14+1:0.01039, y16+1:0.00902, y17+1:0.01696, y19+2:0.01455];[b2+1:0.00247, b3+1:0.00337, b4+1:0.00621, b5+1:0.00604, b6+1:0.00688, b8+1:0.00887, b12+1:0.00768, b13+1:0.02750];[(M0-203.08)+2:0.02034];[D126+1:0.00137, D138+1:0.00125, D144+1:0.00130, D168+1:0.00144, D186+1:0.00165, D204+1:0.0…	{6195@[y1+1:9.15, y2+1:1.25, y3+1:8.88, y8+1:4.14, y9+1:-8.79, y10+1:8.32, y13+1:-7.29, y14+1:7.47, y16+1:5.63, y17+1:9.89, y19+2:7.46];[b2+1:9.37, b3+1:8.91, b4+1:13.07, b5+1:9.87, b6+1:9.49, b8+1:9.46, b12+1:5.94, b13+1:19.77];[(M0-203.08)+2:7.44];[D126+1:10.92, D138+1:9.13, D144+1:9.10, D168+1:8.61, D186+1:8.93, D204+1:10.07]}{6197@[y1+1:8.09, y9+1:-5.43];[b6+1:10.58, b8+1:12.81];[(M0-203.08)+…	{6195@[y1+1:8390, y2+1:3087, y3+1:3427, y8+1:5278, y9+1:50551, y10+1:19291, y13+1:9931, y14+1:59203, y16+1:68782, y17+1:5195, y19+2:15951];[b2+1:13874, b3+1:20538, b4+1:10395, b5+1:196835, b6+1:183897, b8+1:50551, b12+1:9931, b13+1:59203];[(M0-203.08)+2:16301];[D126+1:131038, D138+1:141718, D144+1:168370, D168+1:44902, D186+1:188847, D204+1:184441]}{6197@[y1+1:2829, y9+1:7120];[b6+1:7651, b8+1:71…	{6195@26}{6197@26}	T	0	0	0	14.0474	2.04399	0	3	9	609.238	N3	FALSE	0.841707	(N),(N),(N)	Level2	[17,N1,0.334][19,N1,0.993]	[399,N1,0.334][401,N1,0.993]	{@6[14-0,17-0,19-0]}{@6[12-0,17-0,19-0]}	GluCAsp	1	1.5		3	TRUE	FALSE
D:\Dolphins\TRYPSIN\20230708_L1_UM5_shamo002_SA_EXT02_BWCoV_PngaseF_TR_pdETHCD.raw	22236	61.1166	22225	1058.72	4	4230.84	BdCoV_S			[272 to 301]	FVDDALGPDYPCPTLSSLQASYVPGDCAIK	K,D	FVDDALGPDYPC[Common Fixed:Carbamidomethyl on C]PT[O-Glycosylation:N1 on X]LS[O-Glycosylation:N1 on X]S[O-Glycosylation:H1N2 on X]LQ[Common Artifact:Deamidation on Q]ASYVPGDC[Common Fixed:Carbamidomethyl on C]AIK	6	4230.86	67.307	1	{22236@[y1+1, y2+1, y3+1, y4+1, y5+1, y6+1, y7+1, y8+1, y9+1, y10+1, y11+1, y21+1, y23+1, y24+1];[b2+1, b3+1, b4+1, b5+1, b6+1, b7+1, b9+1, b10+1, b11+1, b12+1, b14+1, b15+1, b16+1, b20+1];[D126+1, D138+1, D144+1, D168+1, D186+1, D204+1, D366+1]}{22238@[y1+1, y2+1, y3+1, y4+1, y6+1, y7+1, y8+1, y9+1, y10+1, y11+1, y23+2];[b5+1, b6+1, b7+1, b9+1, b10+1, b15+1, b16+1, b18+1, b20+2];[D126+1, D138+1,…	{22236@[y1+1:147.11417, y2+1:260.19891, y3+1:331.23633, y4+1:491.26987, y5+1:606.29786, y6+1:663.32112, y7+1:760.37257, y8+1:859.44177, y9+1:1022.50554, y10+1:1109.53910, y11+1:1180.57622, y21+1:2328.11621, y23+1:2540.18481, y24+1:2597.21802];[b2+1:247.14635, b3+1:362.17462, b4+1:477.20241, b5+1:548.24176, b6+1:661.32613, b7+1:718.34692, b9+1:930.42896, b10+1:1093.49445, b11+1:1190.55396, b12+1:1…	{22236@[y1+1:0.00136, y2+1:0.00205, y3+1:0.00235, y4+1:0.00524, y5+1:0.00629, y6+1:0.00808, y7+1:0.00676, y8+1:0.00756, y9+1:0.00800, y10+1:0.00952, y11+1:0.00954, y21+1:0.02756, y23+1:0.01646, y24+1:0.02820];[b2+1:0.00224, b3+1:0.00357, b4+1:0.00442, b5+1:0.00665, b6+1:0.00696, b7+1:0.00629, b9+1:0.00862, b10+1:0.01078, b11+1:0.01752, b12+1:0.01027, b14+1:0.00970, b15+1:0.00614, b16+1:0.03047, b…	{22236@[y1+1:9.32, y2+1:7.89, y3+1:7.10, y4+1:10.69, y5+1:10.39, y6+1:12.21, y7+1:8.91, y8+1:8.80, y9+1:7.83, y10+1:8.59, y11+1:8.09, y21+1:11.84, y23+1:6.48, y24+1:10.86];[b2+1:9.11, b3+1:9.90, b4+1:9.29, b5+1:12.16, b6+1:10.54, b7+1:8.77, b9+1:9.27, b10+1:9.87, b11+1:14.73, b12+1:7.61, b14+1:6.27, b15+1:3.70, b16+1:17.43, b20+1:14.59];[D126+1:10.80, D138+1:11.09, D144+1:9.42, D168+1:8.62, D186+…	{22236@[y1+1:20447, y2+1:16337, y3+1:19182, y4+1:119258, y5+1:25067, y6+1:47884, y7+1:1375036, y8+1:272491, y9+1:124338, y10+1:220382, y11+1:174284, y21+1:11172, y23+1:8457, y24+1:8037];[b2+1:24660, b3+1:19345, b4+1:36695, b5+1:68674, b6+1:95169, b7+1:78508, b9+1:42818, b10+1:117035, b11+1:10499, b12+1:61685, b14+1:18229, b15+1:27787, b16+1:8256, b20+1:9459];[D126+1:253942, D138+1:136253, D144+1:…	{22236@35}{22238@46}	T	0	0	0	19.0768	0	0	3	4	974.37	H1N4	FALSE	1.80946	(N),(N),(N(H)(N))	Level3			{@22[14-0,16-0,17-3]}{@22[14-0,16-3,17-0]}{@22[14-3,16-0,17-0]}	TR	1	1.5		3	TRUE	FALSE
D:\Dolphins\TRYPSIN\20230708_L1_UM5_shamo002_SA_EXT02_BWCoV_PngaseF_TR_pdETHCD.raw	21633	59.4703	21624	1058.72	4	4230.84	BdCoV_S			[272 to 301]	FVDDALGPDYPCPTLSSLQASYVPGDCAIK	K,D	FVDDALGPDYPC[Common Fixed:Carbamidomethyl on C]PT[O-Glycosylation:N1 on X]LS[O-Glycosylation:N1 on X]S[O-Glycosylation:H1N2 on X]LQ[Common Artifact:Deamidation on Q]ASYVPGDC[Common Fixed:Carbamidomethyl on C]AIK	6	4230.86	61.337	1	{21633@[y1+1, y2+1, y3+1, y4+1, y5+1, y6+1, y7+1, y8+1, y9+1, y10+1, y11+1, y24+2];[b2+1, b3+1, b4+1, b5+1, b6+1, b7+1, b9+1, b10+1, b12+1, b14+1, b15+1];[D126+1, D138+1, D144+1, D168+1, D186+1, D204+1, D366+1]}{21636@[y1+1, y4+1, y5+1, y6+1, y7+1, y8+1, y9+1, y10+1, y11+1, y12+1, y16+1];[b2+1, b5+1, b6+1, b7+1, b9+1, b10+1, b11+1, b23+1];[D126+1, D138+1, D144+1, D168+1, D186+1, D204+1, D366+1];[…	{21633@[y1+1:147.11412, y2+1:260.19876, y3+1:331.23727, y4+1:491.26830, y5+1:606.29663, y6+1:663.32005, y7+1:760.37162, y8+1:859.44086, y9+1:1022.50629, y10+1:1109.53711, y11+1:1180.57461, y24+2:1299.11580];[b2+1:247.14619, b3+1:362.17413, b4+1:477.20255, b5+1:548.23941, b6+1:661.32454, b7+1:718.34555, b9+1:930.42926, b10+1:1093.49106, b12+1:1350.57617, b14+1:1548.66443, b15+1:1661.75000];[D126+1…	{21633@[y1+1:0.00132, y2+1:0.00189, y3+1:0.00329, y4+1:0.00367, y5+1:0.00506, y6+1:0.00702, y7+1:0.00581, y8+1:0.00664, y9+1:0.00874, y10+1:0.00754, y11+1:0.00793, y24+2:0.03450];[b2+1:0.00209, b3+1:0.00309, b4+1:0.00455, b5+1:0.00430, b6+1:0.00537, b7+1:0.00492, b9+1:0.00892, b10+1:0.00739, b12+1:0.00909, b14+1:-0.00309, b15+1:-0.00159];[D126+1:0.00128, D138+1:0.00118, D144+1:0.00124, D168+1:0.0…	{21633@[y1+1:9.01, y2+1:7.30, y3+1:9.97, y4+1:7.49, y5+1:8.36, y6+1:10.59, y7+1:7.66, y8+1:7.74, y9+1:8.56, y10+1:6.80, y11+1:6.72, y24+2:13.29];[b2+1:8.49, b3+1:8.54, b4+1:9.57, b5+1:7.87, b6+1:8.14, b7+1:6.85, b9+1:9.60, b10+1:6.77, b12+1:6.74, b14+1:-2.00, b15+1:-0.96];[D126+1:10.22, D138+1:8.58, D144+1:8.67, D168+1:7.88, D186+1:9.79, D204+1:10.07, D366+1:9.44]}{21636@[y1+1:5.77, y4+1:10.18, y…	{21633@[y1+1:10288, y2+1:7020, y3+1:10622, y4+1:61257, y5+1:11797, y6+1:18248, y7+1:675184, y8+1:113902, y9+1:62026, y10+1:97282, y11+1:86722, y24+2:19286];[b2+1:13776, b3+1:12433, b4+1:15478, b5+1:43664, b6+1:49057, b7+1:43572, b9+1:19443, b10+1:55999, b12+1:35171, b14+1:6223, b15+1:11214];[D126+1:147124, D138+1:60163, D144+1:50202, D168+1:33291, D186+1:93583, D204+1:204764, D366+1:17955]}{21636…	{21633@30}{21636@45}	T	0	0	0	19.0803	0	0	3	4	974.37	H1N4	FALSE	1.19843	(N),(N),(N(H)(N))	Level3			{@22[14-0,16-0,17-3]}{@22[14-0,16-3,17-0]}{@22[14-3,16-0,17-0]}	TR	1	1.5		3	TRUE	FALSE
D:\Dolphins\TRYPSIN\20230708_L1_UM5_shamo002_SA_EXT02_BWCoV_PngaseF_TR_pdETHCD.raw	21709	59.6876	21699	1150	4	4595.97	BdCoV_S			[272 to 301]	FVDDALGPDYPCPTLSSLQASYVPGDCAIK	K,D	FVDDALGPDYPC[Common Fixed:Carbamidomethyl on C]PT[O-Glycosylation:N1 on X]LS[O-Glycosylation:H1N2 on X]S[O-Glycosylation:H1N2 on X]LQ[Common Artifact:Deamidation on Q]ASYVPGDC[Common Fixed:Carbamidomethyl on C]AIK	6	4596	58.1957	1	{21709@[y1+1, y2+1, y3+1, y4+1, y5+1, y6+1, y7+2, y8+1, y9+1, y10+1, y11+1, y13+1, y18+1];[b2+1, b3+1, b4+1, b5+1, b6+1, b7+1, b9+1, b10+1, b12+1, b14+1, b15+1, b16+1, b23+1];[D126+1, D138+1, D144+1, D168+1, D186+1, D204+1, D366+1]}{21711@[y1+1, y2+1, y4+1, y7+1, y8+1, y9+1, y10+1, y11+1, y12+1];[b2+1, b5+1, b6+1, b7+1, b9+1, b10+1, b12+1, b18+1];[D126+1, D138+1, D144+1, D168+1, D186+1, D204+1, D…	{21709@[y1+1:147.11415, y2+1:260.19894, y3+1:331.23709, y4+1:491.26912, y5+1:606.29974, y6+1:663.31946, y7+2:380.68959, y8+1:859.44054, y9+1:1022.50546, y10+1:1109.53723, y11+1:1180.57471, y13+1:1422.71924, y18+1:1907.97412];[b2+1:247.14655, b3+1:362.17535, b4+1:477.20230, b5+1:548.24072, b6+1:661.32445, b7+1:718.34592, b9+1:930.43207, b10+1:1093.49311, b12+1:1350.57532, b14+1:1548.66980, b15+1:1…	{21709@[y1+1:0.00135, y2+1:0.00208, y3+1:0.00311, y4+1:0.00449, y5+1:0.00817, y6+1:0.00642, y7+2:0.00609, y8+1:0.00632, y9+1:0.00791, y10+1:0.00766, y11+1:0.00802, y13+1:0.02590, y18+1:0.03222];[b2+1:0.00244, b3+1:0.00431, b4+1:0.00431, b5+1:0.00562, b6+1:0.00528, b7+1:0.00528, b9+1:0.01173, b10+1:0.00944, b12+1:0.00824, b14+1:0.00228, b15+1:0.01267, b16+1:0.01485, b23+1:0.03162];[D126+1:0.00138,…	{21709@[y1+1:9.22, y2+1:8.01, y3+1:9.42, y4+1:9.17, y5+1:13.50, y6+1:9.69, y7+2:8.02, y8+1:7.37, y9+1:7.75, y10+1:6.91, y11+1:6.80, y13+1:18.21, y18+1:16.89];[b2+1:9.92, b3+1:11.92, b4+1:9.05, b5+1:10.27, b6+1:8.00, b7+1:7.37, b9+1:12.62, b10+1:8.64, b12+1:6.10, b14+1:1.47, b15+1:7.63, b16+1:8.50, b23+1:12.66];[D126+1:11.04, D138+1:11.20, D144+1:9.63, D168+1:10.90, D186+1:10.37, D204+1:10.10, D36…	{21709@[y1+1:7232, y2+1:4267, y3+1:8104, y4+1:31002, y5+1:6992, y6+1:13600, y7+2:18020, y8+1:88615, y9+1:40313, y10+1:65896, y11+1:54658, y13+1:8070, y18+1:22814];[b2+1:7740, b3+1:4967, b4+1:11595, b5+1:22646, b6+1:32359, b7+1:21761, b9+1:15423, b10+1:44983, b12+1:22053, b14+1:4746, b15+1:12965, b16+1:3937, b23+1:7777];[D126+1:111460, D138+1:227278, D144+1:49763, D168+1:136111, D186+1:115486, D20…	{21709@33}{21711@39}	T	0	0	0	15.0738	0	0	3	4	1339.5	H2N5	FALSE	4.87225	(N),(N(H)(N)),(N(H)(N))	Level3			{@63[14-0,16-3,17-3]}{@63[14-3,16-0,17-3]}{@63[14-3,16-3,17-0]}	TR	1	1.5		3	TRUE	FALSE
D:\Dolphins\TRYPSIN\20230708_L1_UM5_shamo002_SA_EXT02_BWCoV_PngaseF_TR_pdETHCD.raw	21868	60.1184	21858	1150	4	4595.97	BdCoV_S			[272 to 301]	FVDDALGPDYPCPTLSSLQASYVPGDCAIK	K,D	FVDDALGPDYPC[Common Fixed:Carbamidomethyl on C]PT[O-Glycosylation:N1 on X]LS[O-Glycosylation:H1N2 on X]S[O-Glycosylation:H1N2 on X]LQ[Common Artifact:Deamidation on Q]ASYVPGDC[Common Fixed:Carbamidomethyl on C]AIK	6	4596	58.1937	1	{21868@[y1+1, y2+1, y3+1, y4+1, y5+1, y6+1, y7+2, y8+1, y9+1, y10+1, y11+1, y16+1, y19+1];[b2+1, b3+1, b4+1, b5+1, b6+1, b7+1, b9+1, b10+1, b12+1, b15+1, b16+1, b17+1, b18+1, b22+1];[D126+1, D138+1, D144+1, D168+1, D186+1, D204+1, D366+1]}{21870@[y1+1, y3+1, y4+1, y7+1, y8+1, y9+1, y10+1, y11+1];[b6+1, b7+1, b9+1, b10+1, b21+1, b23+1];[D126+1, D138+1, D144+1, D168+1, D186+1, D204+1, D366+1];[zDot…	{21868@[y1+1:147.11436, y2+1:260.20016, y3+1:331.23676, y4+1:491.26914, y5+1:606.30164, y6+1:663.31877, y7+2:380.68969, y8+1:859.44048, y9+1:1022.50629, y10+1:1109.53791, y11+1:1180.57568, y16+1:1709.86694, y19+1:2068.00488];[b2+1:247.14571, b3+1:362.17480, b4+1:477.20355, b5+1:548.24036, b6+1:661.32539, b7+1:718.34628, b9+1:930.43005, b10+1:1093.49198, b12+1:1350.57556, b15+1:1661.76428, b16+1:1…	{21868@[y1+1:0.00156, y2+1:0.00330, y3+1:0.00277, y4+1:0.00451, y5+1:0.01006, y6+1:0.00574, y7+2:0.00630, y8+1:0.00627, y9+1:0.00874, y10+1:0.00833, y11+1:0.00900, y16+1:0.02548, y19+1:0.03233];[b2+1:0.00160, b3+1:0.00376, b4+1:0.00556, b5+1:0.00525, b6+1:0.00623, b7+1:0.00565, b9+1:0.00972, b10+1:0.00831, b12+1:0.00848, b15+1:0.01270, b16+1:0.00093, b17+1:0.02957, b18+1:0.03730, b22+1:0.01703];[…	{21868@[y1+1:10.68, y2+1:12.72, y3+1:8.40, y4+1:9.20, y5+1:16.62, y6+1:8.66, y7+2:8.30, y8+1:7.30, y9+1:8.56, y10+1:7.52, y11+1:7.63, y16+1:14.91, y19+1:15.64];[b2+1:6.51, b3+1:10.40, b4+1:11.68, b5+1:9.60, b6+1:9.43, b7+1:7.88, b9+1:10.45, b10+1:7.61, b12+1:6.28, b15+1:7.64, b16+1:0.53, b17+1:16.12, b18+1:19.15, b22+1:7.10];[D126+1:10.83, D138+1:10.64, D144+1:9.21, D168+1:9.39, D186+1:10.37, D20…	{21868@[y1+1:13689, y2+1:11724, y3+1:10032, y4+1:103397, y5+1:16722, y6+1:43024, y7+2:51843, y8+1:291745, y9+1:116194, y10+1:205110, y11+1:163831, y16+1:24500, y19+1:15425];[b2+1:9833, b3+1:17103, b4+1:23577, b5+1:87748, b6+1:74961, b7+1:67681, b9+1:40736, b10+1:149639, b12+1:58768, b15+1:27619, b16+1:15406, b17+1:12971, b18+1:12609, b22+1:14883];[D126+1:308028, D138+1:727805, D144+1:138985, D168…	{21868@34}{21870@38}	T	0	0	0	17.0842	0	0	3	4	1339.5	H2N5	FALSE	5.57721	(N),(N(H)(N)),(N(H)(N))	Level3			{@63[14-0,16-3,17-3]}{@63[14-3,16-0,17-3]}{@63[14-3,16-3,17-0]}	TR	1	1.5		3	TRUE	FALSE
D:\Dolphins\TRYPSIN\20230708_L1_UM5_shamo002_SA_EXT02_BWCoV_PngaseF_TR_SteppdETHCD.raw	22722	62.441	22712	1058.72	4	4230.84	BdCoV_S			[272 to 301]	FVDDALGPDYPCPTLSSLQASYVPGDCAIK	K,D	FVDDALGPDYPC[Common Fixed:Carbamidomethyl on C]PT[O-Glycosylation:N1 on X]LS[O-Glycosylation:N1 on X]S[O-Glycosylation:H1N2 on X]LQ[Common Artifact:Deamidation on Q]ASYVPGDC[Common Fixed:Carbamidomethyl on C]AIK	6	4230.86	58.1539	1	{22722@[y1+1, y2+1, y3+1, y4+1, y5+1, y6+1, y7+2, y8+1, y9+1, y10+1, y11+1, y15+1];[b2+1, b3+1, b4+1, b5+1, b6+1, b7+1, b9+1, b10+1, b15+1, b24+2];[D126+1, D138+1, D144+1, D168+1, D186+1, D204+1, D366+1]}{22724@[y1+1, y2+1, y4+1, y5+1, y7+1, y8+1, y9+1, y10+1, y11+1, y12+1];[b5+1, b6+1, b7+1, b9+1, b10+1, b12+1, b18+1];[D126+1, D138+1, D168+1, D186+1, D204+1, D366+1];[c1+1, c2+1, c3+1, c4+1, c5+1…	{22722@[y1+1:147.11409, y2+1:260.19962, y3+1:331.23712, y4+1:491.27038, y5+1:606.29883, y6+1:663.32233, y7+2:380.69019, y8+1:859.44347, y9+1:1022.50839, y10+1:1109.54255, y11+1:1180.58059, y15+1:1596.78837];[b2+1:247.14630, b3+1:362.17419, b4+1:477.20285, b5+1:548.24225, b6+1:661.32756, b7+1:718.34958, b9+1:930.43311, b10+1:1093.49631, b15+1:1661.76648, b24+2:1298.12597];[D126+1:126.05624, D138+1…	{22722@[y1+1:0.00129, y2+1:0.00275, y3+1:0.00314, y4+1:0.00575, y5+1:0.00725, y6+1:0.00929, y7+2:0.00729, y8+1:0.00925, y9+1:0.01084, y10+1:0.01297, y11+1:0.01391, y15+1:0.03097];[b2+1:0.00220, b3+1:0.00315, b4+1:0.00486, b5+1:0.00714, b6+1:0.00839, b7+1:0.00895, b9+1:0.01277, b10+1:0.01264, b15+1:0.01489, b24+2:0.04871];[D126+1:0.00129, D138+1:0.00113, D144+1:0.00136, D168+1:0.00133, D186+1:0.00…	{22722@[y1+1:8.80, y2+1:10.60, y3+1:9.51, y4+1:11.72, y5+1:11.99, y6+1:14.03, y7+2:9.60, y8+1:10.78, y9+1:10.62, y10+1:11.70, y11+1:11.79, y15+1:19.41];[b2+1:8.93, b3+1:8.71, b4+1:10.21, b5+1:13.06, b6+1:12.71, b7+1:12.47, b9+1:13.74, b10+1:11.57, b15+1:8.97, b24+2:18.78];[D126+1:10.34, D138+1:8.24, D144+1:9.53, D168+1:7.97, D186+1:8.60, D204+1:9.73, D366+1:10.36]}{22724@[y1+1:8.49, y2+1:8.01, y4…	{22722@[y1+1:15323, y2+1:7778, y3+1:4810, y4+1:32481, y5+1:10665, y6+1:18293, y7+2:32955, y8+1:74226, y9+1:30800, y10+1:31669, y11+1:21160, y15+1:5071];[b2+1:10239, b3+1:9828, b4+1:12577, b5+1:19620, b6+1:46241, b7+1:23480, b9+1:13660, b10+1:37950, b15+1:4262, b24+2:4538];[D126+1:110594, D138+1:46948, D144+1:41927, D168+1:24418, D186+1:61982, D204+1:172233, D366+1:35895]}{22724@[y1+1:9239, y2+1:7…	{22722@29}{22724@42}	T	0	0	0	19.0429	0	0	3	4	974.37	H1N4	FALSE	1.05845	(N),(N),(N(H)(N))	Level3			{@22[14-0,16-0,17-3]}{@22[14-0,16-3,17-0]}{@22[14-3,16-0,17-0]}	TR	1	1.5		3	TRUE	FALSE
D:\Dolphins\TRYPSIN\20230708_L1_UM5_shamo002_SA_EXT02_BWCoV_PngaseF_TR_pdETHCD.raw	22621	62.1079	22611	1058.72	4	4230.84	BdCoV_S			[272 to 301]	FVDDALGPDYPCPTLSSLQASYVPGDCAIK	K,D	FVDDALGPDYPC[Common Fixed:Carbamidomethyl on C]PT[O-Glycosylation:N1 on X]LS[O-Glycosylation:N1 on X]S[O-Glycosylation:H1N2 on X]LQ[Common Artifact:Deamidation on Q]ASYVPGDC[Common Fixed:Carbamidomethyl on C]AIK	6	4230.86	53.2069	1	{22621@[y1+1, y2+1, y3+1, y4+1, y5+1, y6+1, y7+2, y8+1, y9+1, y10+1, y11+1, y18+1];[b2+1, b3+1, b4+1, b5+1, b6+1, b7+1, b9+1, b10+1, b11+1, b12+1, b14+1, b15+1, b16+1, b18+1];[D126+1, D138+1, D144+1, D168+1, D186+1, D204+1, D366+1]}{22623@[y1+1, y4+1, y7+1, y8+1, y9+1, y10+1, y11+1];[b6+1, b7+1, b10+1, b12+1, b18+1, b23+1];[D126+1, D138+1, D168+1, D186+1, D204+1, D366+1];[zDot1+1, zDot2+1, zDot3+…	{22621@[y1+1:147.11418, y2+1:260.19904, y3+1:331.23682, y4+1:491.26957, y5+1:606.29901, y6+1:663.32135, y7+2:380.68982, y8+1:859.44128, y9+1:1022.50745, y10+1:1109.54035, y11+1:1180.57683, y18+1:1907.97302];[b2+1:247.14622, b3+1:362.17416, b4+1:477.20267, b5+1:548.24081, b6+1:661.32564, b7+1:718.34711, b9+1:930.42923, b10+1:1093.49445, b11+1:1190.54871, b12+1:1350.57886, b14+1:1548.68494, b15+1:1…	{22621@[y1+1:0.00138, y2+1:0.00217, y3+1:0.00283, y4+1:0.00494, y5+1:0.00744, y6+1:0.00831, y7+2:0.00657, y8+1:0.00707, y9+1:0.00990, y10+1:0.01078, y11+1:0.01015, y18+1:0.03112];[b2+1:0.00212, b3+1:0.00312, b4+1:0.00468, b5+1:0.00571, b6+1:0.00647, b7+1:0.00647, b9+1:0.00889, b10+1:0.01078, b11+1:0.01227, b12+1:0.01178, b14+1:0.01741, b15+1:0.01038, b16+1:0.01875, b18+1:0.03279];[D126+1:0.00135,…	{22621@[y1+1:9.43, y2+1:8.36, y3+1:8.58, y4+1:10.07, y5+1:12.29, y6+1:12.55, y7+2:8.65, y8+1:8.23, y9+1:9.69, y10+1:9.72, y11+1:8.60, y18+1:16.32];[b2+1:8.62, b3+1:8.63, b4+1:9.82, b5+1:10.43, b6+1:9.80, b7+1:9.02, b9+1:9.57, b10+1:9.87, b11+1:10.32, b12+1:8.73, b14+1:11.25, b15+1:6.25, b16+1:10.73, b18+1:16.83];[D126+1:10.77, D138+1:9.13, D144+1:10.44, D168+1:8.34, D186+1:9.92, D204+1:9.32, D366…	{22621@[y1+1:12819, y2+1:5988, y3+1:8542, y4+1:57629, y5+1:10866, y6+1:25070, y7+2:27895, y8+1:96967, y9+1:52411, y10+1:69227, y11+1:59179, y18+1:12643];[b2+1:11671, b3+1:12110, b4+1:17257, b5+1:40223, b6+1:52609, b7+1:36186, b9+1:23299, b10+1:58121, b11+1:8233, b12+1:31503, b14+1:11076, b15+1:11643, b16+1:3808, b18+1:5370];[D126+1:151346, D138+1:60123, D144+1:52187, D168+1:36392, D186+1:108946, …	{22621@33}{22623@33}	T	0	0	0	14.0509	0	0	3	4	974.37	H1N4	FALSE	1.0942	(N),(N),(N(H)(N))	Level3			{@22[14-0,16-0,17-3]}{@22[14-0,16-3,17-0]}{@22[14-3,16-0,17-0]}	TR	1	1.5		3	TRUE	FALSE
D:\Dolphins\TRYPSIN\20230708_L1_UM5_shamo002_SA_EXT02_BWCoV_PngaseF_TR_SteppdETHCD.raw	21994	60.5566	21983	1150	4	4595.96	BdCoV_S			[272 to 301]	FVDDALGPDYPCPTLSSLQASYVPGDCAIK	K,D	FVDDALGPDYPC[Common Fixed:Carbamidomethyl on C]PT[O-Glycosylation:N1 on X]LS[O-Glycosylation:H1N2 on X]S[O-Glycosylation:H1N2 on X]LQ[Common Artifact:Deamidation on Q]ASYVPGDC[Common Fixed:Carbamidomethyl on C]AIK	6	4596	46.1977	1	{21994@[y1+1, y2+1, y4+1, y5+1, y6+1, y7+1, y8+1, y9+1, y10+1, y11+1, y18+1];[b2+1, b3+1, b5+1, b6+1, b7+1, b9+1, b10+1];[D126+1, D138+1, D144+1, D168+1, D186+1, D204+1, D366+1]}{21996@[y1+1, y4+1, y6+1, y7+1, y8+1, y9+1, y10+1, y11+1, y16+1];[b5+1, b6+1, b7+1, b10+1, b11+1];[D126+1, D138+1, D144+1, D168+1, D186+1, D204+1, D366+1];[zDot2+1, zDot3+1, zDot8+1, zDot9+1, zDot10+1, zDot11+1, zDot13+1,…	{21994@[y1+1:147.11407, y2+1:260.19812, y4+1:491.27016, y5+1:606.29688, y6+1:663.32185, y7+1:760.37286, y8+1:859.44268, y9+1:1022.50873, y10+1:1109.53830, y11+1:1180.57888, y18+1:1907.95886];[b2+1:247.14633, b3+1:362.17282, b5+1:548.24030, b6+1:661.32601, b7+1:718.34399, b9+1:930.42786, b10+1:1093.49478];[D126+1:126.05596, D138+1:138.05602, D144+1:144.06667, D168+1:168.06683, D186+1:186.07755, D2…	{21994@[y1+1:0.00127, y2+1:0.00125, y4+1:0.00553, y5+1:0.00530, y6+1:0.00882, y7+1:0.00706, y8+1:0.00847, y9+1:0.01118, y10+1:0.00873, y11+1:0.01220, y18+1:0.01696];[b2+1:0.00223, b3+1:0.00177, b5+1:0.00519, b6+1:0.00684, b7+1:0.00336, b9+1:0.00752, b10+1:0.01112];[D126+1:0.00102, D138+1:0.00107, D144+1:0.00115, D168+1:0.00132, D186+1:0.00147, D204+1:0.00186, D366+1:0.00402]}{21996@[y1+1:0.00150,…	{21994@[y1+1:8.70, y2+1:4.83, y4+1:11.28, y5+1:8.76, y6+1:13.31, y7+1:9.30, y8+1:9.86, y9+1:10.95, y10+1:7.87, y11+1:10.34, y18+1:8.89];[b2+1:9.05, b3+1:4.91, b5+1:9.49, b6+1:10.35, b7+1:4.69, b9+1:8.09, b10+1:10.18];[D126+1:8.12, D138+1:7.80, D144+1:8.03, D168+1:7.88, D186+1:7.94, D204+1:9.17, D366+1:11.01]}{21996@[y1+1:10.26, y4+1:11.55, y6+1:6.84, y7+1:9.59, y8+1:7.45, y9+1:8.32, y10+1:10.96, …	{21994@[y1+1:10776, y2+1:7429, y4+1:32998, y5+1:12908, y6+1:10875, y7+1:465175, y8+1:88633, y9+1:37202, y10+1:46278, y11+1:33549, y18+1:10062];[b2+1:11151, b3+1:6998, b5+1:20994, b6+1:37426, b7+1:17078, b9+1:14090, b10+1:35229];[D126+1:116608, D138+1:266364, D144+1:59907, D168+1:109581, D186+1:101338, D204+1:266527, D366+1:149489]}{21996@[y1+1:5815, y4+1:6321, y6+1:6675, y7+1:115358, y8+1:21582, …	{21994@25}{21996@35}	T	0	0	0	14.0905	0	0	3	4	1339.5	H2N5	FALSE	4.44632	(N),(N(H)(N)),(N(H)(N))	Level3			{@63[14-0,16-3,17-3]}{@63[14-3,16-0,17-3]}{@63[14-3,16-3,17-0]}	TR	1	1.5		3	TRUE	FALSE
D:\Dolphins\TRYPSIN\20230708_L1_UM5_shamo002_SA_EXT02_BWCoV_PngaseF_TR_pdETHCD.raw	22593	62.0405	22581	1411.29	3	4230.83	BdCoV_S			[272 to 301]	FVDDALGPDYPCPTLSSLQASYVPGDCAIK	K,D	FVDDALGPDYPC[Common Fixed:Carbamidomethyl on C]PT[O-Glycosylation:N1 on X]LS[O-Glycosylation:N1 on X]S[O-Glycosylation:H1N2 on X]LQ[Common Artifact:Deamidation on Q]ASYVPGDC[Common Fixed:Carbamidomethyl on C]AIK	6	4230.86	44.2848	1	{22593@[y1+1, y2+1, y3+1, y4+1, y5+1, y6+1, y7+1, y8+1, y9+1, y10+1, y11+1, y13+1, y14+1, y15+1, y18+1, y20+1];[b2+1, b3+1, b4+1, b5+1, b6+1, b7+1, b9+1, b10+1, b12+1, b15+1, b16+1, b24+2];[D126+1, D138+1, D144+1, D168+1, D186+1, D204+1, D366+1]}{22595@[y4+1, y7+1, y8+1, y9+1];[b6+1, b9+1, b10+1, b12+1];[D126+1, D186+1, D204+1, D366+1];[c5+1, c6+1, c8+1, c9+1, c11+1];[zDot8+1, zDot9+1, zDot10+1]}	{22593@[y1+1:147.11429, y2+1:260.19891, y3+1:331.23746, y4+1:491.27006, y5+1:606.29792, y6+1:663.32159, y7+1:760.37268, y8+1:859.44244, y9+1:1022.50665, y10+1:1109.53763, y11+1:1180.57705, y13+1:1422.70801, y14+1:1509.75085, y15+1:1596.77100, y18+1:1907.97607, y20+1:2165.05591];[b2+1:247.14651, b3+1:362.17355, b4+1:477.20276, b5+1:548.24182, b6+1:661.32619, b7+1:718.34610, b9+1:930.42914, b10+1:1…	{22593@[y1+1:0.00148, y2+1:0.00205, y3+1:0.00348, y4+1:0.00543, y5+1:0.00635, y6+1:0.00856, y7+1:0.00688, y8+1:0.00823, y9+1:0.00910, y10+1:0.00806, y11+1:0.01037, y13+1:0.01466, y14+1:0.02548, y15+1:0.01360, y18+1:0.03417, y20+1:0.03059];[b2+1:0.00241, b3+1:0.00251, b4+1:0.00477, b5+1:0.00672, b6+1:0.00702, b7+1:0.00547, b9+1:0.00880, b10+1:0.01200, b12+1:0.01298, b15+1:0.02152, b16+1:0.01106, b…	{22593@[y1+1:10.16, y2+1:7.89, y3+1:10.52, y4+1:11.07, y5+1:10.49, y6+1:12.92, y7+1:9.06, y8+1:9.59, y9+1:8.91, y10+1:7.27, y11+1:8.79, y13+1:10.32, y14+1:16.89, y15+1:8.52, y18+1:17.92, y20+1:14.14];[b2+1:9.79, b3+1:6.94, b4+1:10.01, b5+1:12.27, b6+1:10.63, b7+1:7.62, b9+1:9.47, b10+1:10.99, b12+1:9.62, b15+1:12.96, b16+1:6.33, b24+2:14.21];[D126+1:10.83, D138+1:9.58, D144+1:10.60, D168+1:9.71, …	{22593@[y1+1:4315, y2+1:5671, y3+1:5443, y4+1:37046, y5+1:8890, y6+1:14017, y7+1:516548, y8+1:66622, y9+1:20886, y10+1:16448, y11+1:9835, y13+1:3806, y14+1:4085, y15+1:9768, y18+1:5952, y20+1:4384];[b2+1:3924, b3+1:4366, b4+1:8661, b5+1:25754, b6+1:28903, b7+1:22148, b9+1:14862, b10+1:35161, b12+1:17545, b15+1:6847, b16+1:4483, b24+2:6007];[D126+1:89980, D138+1:34533, D144+1:33075, D168+1:18496, …	{22593@35}{22595@20}	T	0	0	0	8.03045	0	0	3	4	974.37	H1N4	FALSE	0.964483	(N),(N),(N(H)(N))	Level3			{@22[14-0,16-0,17-3]}{@22[14-0,16-3,17-0]}{@22[14-3,16-0,17-0]}	TR	1	1.5		3	TRUE	FALSE
D:\Dolphins\TRYPSIN\20230708_L1_UM5_shamo002_SA_EXT02_BWCoV_PngaseF_TR_SteppdETHCD.raw	21543	59.3228	21533	1411.28	3	4230.83	BdCoV_S			[272 to 301]	FVDDALGPDYPCPTLSSLQASYVPGDCAIK	K,D	FVDDALGPDYPC[Common Fixed:Carbamidomethyl on C]PT[O-Glycosylation:N1 on X]LS[O-Glycosylation:N1 on X]S[O-Glycosylation:H1N2 on X]LQ[Common Artifact:Deamidation on Q]ASYVPGDC[Common Fixed:Carbamidomethyl on C]AIK	6	4230.86	40.2141	1	{21543@[y1+1, y2+1, y3+1, y4+1, y6+1, y7+1, y8+1, y9+1, y10+1, y11+1, y12+1, y13+1];[b2+1, b3+1, b5+1, b6+1, b7+1, b9+1, b10+1, b23+1];[D126+1, D138+1, D144+1, D168+1, D186+1, D204+1, D366+1]}{21545@[y4+1, y7+1, y8+1, y9+1, y10+1];[b6+1, b9+1, b10+1, b12+1, b23+1, b24+2];[D126+1, D138+1, D168+1, D186+1, D204+1, D366+1];[c5+1, c8+1, c9+1, c11+1];[zDot9+1, zDot10+1, zDot11+1, zDot13+1, zDot27+2]}	{21543@[y1+1:147.11366, y2+1:260.19833, y3+1:331.23471, y4+1:491.26871, y6+1:663.32068, y7+1:760.37177, y8+1:859.44073, y9+1:1022.50656, y10+1:1109.53903, y11+1:1180.58711, y12+1:1309.63171, y13+1:1422.71875];[b2+1:247.14612, b3+1:362.17389, b5+1:548.23907, b6+1:661.32478, b7+1:718.34582, b9+1:930.43500, b10+1:1093.49368, b23+1:2498.18530];[D126+1:126.05571, D138+1:138.05573, D144+1:144.06638, D1…	{21543@[y1+1:0.00086, y2+1:0.00147, y3+1:0.00073, y4+1:0.00408, y6+1:0.00764, y7+1:0.00596, y8+1:0.00651, y9+1:0.00901, y10+1:0.00946, y11+1:0.02042, y12+1:0.02243, y13+1:0.02541];[b2+1:0.00201, b3+1:0.00284, b5+1:0.00397, b6+1:0.00562, b7+1:0.00519, b9+1:0.01466, b10+1:0.01002, b23+1:0.04212];[D126+1:0.00076, D138+1:0.00078, D144+1:0.00086, D168+1:0.00092, D186+1:0.00101, D204+1:0.00113, D366+1:…	{21543@[y1+1:5.88, y2+1:5.65, y3+1:2.21, y4+1:8.32, y6+1:11.54, y7+1:7.85, y8+1:7.59, y9+1:8.82, y10+1:8.54, y11+1:17.31, y12+1:17.14, y13+1:17.87];[b2+1:8.18, b3+1:7.87, b5+1:7.26, b6+1:8.51, b7+1:7.24, b9+1:15.77, b10+1:9.17, b23+1:16.87];[D126+1:6.10, D138+1:5.68, D144+1:6.01, D168+1:5.51, D186+1:5.46, D204+1:5.56, D366+1:4.84]}{21545@[y4+1:9.06, y7+1:6.34, y8+1:8.45, y9+1:13.52, y10+1:5.73];[…	{21543@[y1+1:7284, y2+1:6516, y3+1:3650, y4+1:24109, y6+1:10633, y7+1:271824, y8+1:47438, y9+1:14493, y10+1:25161, y11+1:27187, y12+1:9328, y13+1:4390];[b2+1:3224, b3+1:3557, b5+1:7099, b6+1:15860, b7+1:11640, b9+1:4977, b10+1:17957, b23+1:4345];[D126+1:49384, D138+1:28453, D144+1:20217, D168+1:16017, D186+1:32109, D204+1:51821, D366+1:11006]}{21545@[y4+1:3922, y7+1:51137, y8+1:11686, y9+1:6324, …	{21543@27}{21545@26}	T	0	0	0	9.05197	0	0	3	4	974.37	H1N4	FALSE	1.40733	(N),(N),(N(H)(N))	Level3			{@22[14-0,16-0,17-3]}{@22[14-0,16-3,17-0]}{@22[14-3,16-0,17-0]}	TR	1	1.5		3	TRUE	FALSE
D:\Dolphins\TRYPSIN\20230708_L1_UM5_shamo002_SA_EXT02_BWCoV_PngaseF_TR_pdETHCD.raw	21415	58.8709	21407	1058.72	4	4230.84	BdCoV_S			[272 to 301]	FVDDALGPDYPCPTLSSLQASYVPGDCAIK	K,D	FVDDALGPDYPC[Common Fixed:Carbamidomethyl on C]PT[O-Glycosylation:N1 on X]LS[O-Glycosylation:N1 on X]S[O-Glycosylation:H1N2 on X]LQ[Common Artifact:Deamidation on Q]ASYVPGDC[Common Fixed:Carbamidomethyl on C]AIK	6	4230.86	36.3518	1	{21415@[y1+1, y2+1, y4+1, y6+1, y7+1, y8+1, y9+1, y10+1, y11+1];[b2+1, b3+1, b4+1, b5+1, b6+1, b7+1, b9+1, b10+1, b12+1, b14+1, b24+2];[D126+1, D138+1, D144+1, D168+1, D186+1, D204+1]}{21417@[y1+1, y7+1, y8+1, y9+1, y10+1];[b2+1, b5+1, b6+1, b7+1, b10+1, b12+1];[D138+1, D186+1, D204+1, D366+1];[zDot3+1, zDot10+1];[c5+1, c9+1, c11+1]}	{21415@[y1+1:147.11394, y2+1:260.19955, y4+1:491.26932, y6+1:663.31958, y7+1:760.37195, y8+1:859.44186, y9+1:1022.50555, y10+1:1109.53879, y11+1:1180.58029];[b2+1:247.14580, b3+1:362.17480, b4+1:477.20312, b5+1:548.24084, b6+1:661.32568, b7+1:718.34610, b9+1:930.43054, b10+1:1093.49255, b12+1:1350.57603, b14+1:1548.68018, b24+2:1298.10546];[D126+1:126.05606, D138+1:138.05591, D144+1:144.06654, D1…	{21415@[y1+1:0.00113, y2+1:0.00269, y4+1:0.00469, y6+1:0.00654, y7+1:0.00615, y8+1:0.00764, y9+1:0.00801, y10+1:0.00922, y11+1:0.01360];[b2+1:0.00169, b3+1:0.00376, b4+1:0.00513, b5+1:0.00574, b6+1:0.00652, b7+1:0.00547, b9+1:0.01020, b10+1:0.00889, b12+1:0.00895, b14+1:0.01265, b24+2:0.00770];[D126+1:0.00112, D138+1:0.00096, D144+1:0.00103, D168+1:0.00109, D186+1:0.00139, D204+1:0.00157]}{21417@…	{21415@[y1+1:7.76, y2+1:10.36, y4+1:9.56, y6+1:9.88, y7+1:8.10, y8+1:8.90, y9+1:7.84, y10+1:8.32, y11+1:11.53];[b2+1:6.88, b3+1:10.40, b4+1:10.78, b5+1:10.49, b6+1:9.87, b7+1:7.62, b9+1:10.98, b10+1:8.13, b12+1:6.63, b14+1:8.18, b24+2:2.97];[D126+1:8.94, D138+1:7.02, D144+1:7.18, D168+1:6.51, D186+1:7.52, D204+1:7.74]}{21417@[y1+1:9.74, y7+1:8.34, y8+1:9.54, y9+1:9.69, y10+1:6.66];[b2+1:8.37, b5+…	{21415@[y1+1:6898, y2+1:4325, y4+1:15303, y6+1:8136, y7+1:224206, y8+1:46049, y9+1:21062, y10+1:36801, y11+1:33401];[b2+1:4197, b3+1:4192, b4+1:6107, b5+1:13555, b6+1:14738, b7+1:10436, b9+1:4065, b10+1:22300, b12+1:10639, b14+1:5358, b24+2:4297];[D126+1:48206, D138+1:22404, D144+1:13152, D168+1:11595, D186+1:29191, D204+1:50758]}{21417@[y1+1:2428, y7+1:58090, y8+1:11737, y9+1:5253, y10+1:13094];…	{21415@26}{21417@20}	T	0	0	0	5.03093	0	0	3	4	974.37	H1N4	FALSE	1.70352	(N),(N),(N(H)(N))	Level3			{@22[14-0,16-0,17-3]}{@22[14-0,16-3,17-0]}{@22[14-3,16-0,17-0]}	TR	1	1.5		3	TRUE	FALSE
D:\Dolphins\TRYPSIN\20230708_L1_UM5_shamo002_SA_EXT02_BWCoV_PngaseF_TR_pdETHCD.raw	22098	60.7413	22088	1150	4	4595.97	BdCoV_S			[272 to 301]	FVDDALGPDYPCPTLSSLQASYVPGDCAIK	K,D	FVDDALGPDYPC[Common Fixed:Carbamidomethyl on C]PT[O-Glycosylation:N1 on X]LS[O-Glycosylation:H1N2 on X]S[O-Glycosylation:H1N2 on X]LQ[Common Artifact:Deamidation on Q]ASYVPGDC[Common Fixed:Carbamidomethyl on C]AIK	6	4596	35.2668	1	{22098@[y3+1, y4+1, y5+1, y6+1, y7+1, y8+1, y9+1, y10+1, y11+1, y13+1];[b4+1, b5+1, b6+1, b7+1, b9+1, b10+1, b12+1, b15+1];[D126+1, D138+1, D144+1, D168+1, D186+1, D204+1, D366+1]}{22100@[b6+1, b7+1, b10+1];[y7+1, y8+1, y9+1, y10+1, y11+1];[D126+1, D138+1, D144+1, D168+1, D186+1, D204+1, D366+1];[c3+1, c4+1, c8+1, c9+1, c11+1];[zDot3+1, zDot9+1, zDot10+1, zDot11+1]}	{22098@[y3+1:331.23709, y4+1:491.26984, y5+1:606.29962, y6+1:663.31836, y7+1:760.37220, y8+1:859.44043, y9+1:1022.50494, y10+1:1109.53763, y11+1:1180.57629, y13+1:1422.71387];[b4+1:477.20230, b5+1:548.24072, b6+1:661.32550, b7+1:718.34787, b9+1:930.42908, b10+1:1093.49292, b12+1:1350.58533, b15+1:1661.76526];[D126+1:126.05619, D138+1:138.05647, D144+1:144.06685, D168+1:168.06700, D186+1:186.07776…	{22098@[y3+1:0.00311, y4+1:0.00521, y5+1:0.00805, y6+1:0.00532, y7+1:0.00639, y8+1:0.00621, y9+1:0.00740, y10+1:0.00806, y11+1:0.00961, y13+1:0.02052];[b4+1:0.00431, b5+1:0.00562, b6+1:0.00633, b7+1:0.00724, b9+1:0.00874, b10+1:0.00925, b12+1:0.01825, b15+1:0.01367];[D126+1:0.00125, D138+1:0.00152, D144+1:0.00133, D168+1:0.00148, D186+1:0.00168, D204+1:0.00209, D366+1:0.00402]}{22100@[b6+1:0.0065…	{22098@[y3+1:9.42, y4+1:10.62, y5+1:13.30, y6+1:8.04, y7+1:8.42, y8+1:7.24, y9+1:7.24, y10+1:7.27, y11+1:8.15, y13+1:14.44];[b4+1:9.05, b5+1:10.27, b6+1:9.59, b7+1:10.09, b9+1:9.40, b10+1:8.47, b12+1:13.52, b15+1:8.23];[D126+1:9.97, D138+1:11.09, D144+1:9.31, D168+1:8.89, D186+1:9.09, D204+1:10.29, D366+1:11.01]}{22100@[b6+1:9.96, b7+1:2.56, b10+1:12.94];[y7+1:10.63, y8+1:9.33, y9+1:7.90, y10+1:1…	{22098@[y3+1:3714, y4+1:17118, y5+1:3739, y6+1:5420, y7+1:198362, y8+1:32274, y9+1:18011, y10+1:27656, y11+1:20275, y13+1:3237];[b4+1:3639, b5+1:9824, b6+1:14480, b7+1:7800, b9+1:5778, b10+1:14538, b12+1:7290, b15+1:4278];[D126+1:45419, D138+1:104920, D144+1:22043, D168+1:57657, D186+1:56915, D204+1:123669, D366+1:55707]}{22100@[b6+1:4811, b7+1:3240, b10+1:4057];[y7+1:31883, y8+1:11012, y9+1:4475…	{22098@25}{22100@24}	T	0	0	0	9.032	0	0	3	4	1339.5	H2N5	FALSE	5.14384	(N),(N(H)(N)),(N(H)(N))	Level3			{@63[14-0,16-3,17-3]}{@63[14-3,16-0,17-3]}{@63[14-3,16-3,17-0]}	TR	1			3	TRUE	FALSE
D:\Dolphins\chymo_Osearch\20230708_L1_UM5_shamo002_SA_EXT02_BWCoV_PngaseF_chymo_pdETHCD.raw	25080	64.5406	25070	1205.53	4	4818.11	BdCoV_S			[269 to 303]	TGKFVDDALGPDYPCPTLSSLQASYVPGDCAIKDW	Y,V	TGKFVDDALGPDYPC[Common Fixed:Carbamidomethyl on C]PT[O-Glycosylation:N1 on X]LS[O-Glycosylation:N1 on X]S[O-Glycosylation:H1N2 on X]LQ[Common Artifact:Deamidation on Q]ASYVPGDC[Common Fixed:Carbamidomethyl on C]AIKDW	6	4818.14	49.1987	1	{25080@[y1+1, y2+1, y3+1, y4+1, y6+1, y7+1, y8+1, y9+2, y10+1, y11+1, y12+1, y13+1, y22+2];[b3+1, b4+1, b5+1, b6+1, b7+1, b8+1, b9+1, b10+1, b12+1, b13+1, b15+1, b17+1, b18+1, b21+1, b26+1];[D126+1, D138+1, D144+1, D168+1, D186+1, D204+1, D366+1]}{25082@[y2+1, y3+1, y4+1, y9+2, y10+1, y11+1, y12+1, y13+1];[b9+1, b12+1, b13+1];[D126+1, D186+1, D204+1, D366+1];[c3+1, c5+1, c6+1, c7+1, c8+1, c12+1, …	{25080@[y1+1:205.09929, y2+1:320.12694, y3+1:448.22334, y4+1:561.30957, y6+1:792.37827, y7+1:907.40625, y8+1:964.42896, y9+2:531.24467, y10+1:1160.55182, y11+1:1323.61658, y12+1:1410.64999, y13+1:1481.68176, y22+2:1233.59208];[b3+1:287.17380, b4+1:434.24435, b5+1:533.31384, b6+1:648.34192, b7+1:763.36896, b8+1:834.40770, b9+1:947.49106, b10+1:1004.51304, b12+1:1216.59384, b13+1:1379.65837, b15+1:…	{25080@[y1+1:0.00213, y2+1:0.00284, y3+1:0.00428, y4+1:0.00645, y6+1:0.00738, y7+1:0.00842, y8+1:0.00966, y9+2:0.01001, y10+1:0.01135, y11+1:0.01278, y12+1:0.01416, y13+1:0.00882, y22+2:0.04530];[b3+1:0.00242, b4+1:0.00456, b5+1:0.00563, b6+1:0.00677, b7+1:0.00687, b8+1:0.00849, b9+1:0.00779, b10+1:0.00830, b12+1:0.00939, b13+1:0.01059, b15+1:0.01416, b17+1:0.01258, b18+1:0.00155, b21+1:0.03140, …	{25080@[y1+1:10.46, y2+1:8.91, y3+1:9.58, y4+1:11.50, y6+1:9.33, y7+1:9.29, y8+1:10.03, y9+2:9.44, y10+1:9.79, y11+1:9.66, y12+1:10.04, y13+1:5.96, y22+2:18.38];[b3+1:8.44, b4+1:10.52, b5+1:10.58, b6+1:10.45, b7+1:9.01, b8+1:10.19, b9+1:8.23, b10+1:8.27, b12+1:7.73, b13+1:7.68, b15+1:8.66, b17+1:6.86, b18+1:0.79, b21+1:14.06, b26+1:-6.02];[D126+1:9.64, D138+1:9.58, D144+1:9.63, D168+1:8.89, D186+…	{25080@[y1+1:8413, y2+1:19211, y3+1:56100, y4+1:12578, y6+1:18007, y7+1:4439, y8+1:16470, y9+2:80223, y10+1:34245, y11+1:10134, y12+1:14887, y13+1:13864, y22+2:3976];[b3+1:4448, b4+1:6479, b5+1:11675, b6+1:12640, b7+1:15864, b8+1:18229, b9+1:48501, b10+1:27568, b12+1:26305, b13+1:39546, b15+1:20784, b17+1:4291, b18+1:7551, b21+1:4428, b26+1:3699];[D126+1:54047, D138+1:36020, D144+1:24705, D168+1:…	{25080@35}{25082@25}	T	0	0	0	10.0293	0	0	3	5	974.37	H1N4	FALSE	1.458	(N),(N),(N(H)(N))	Level3			{@22[17-0,19-0,20-3]}{@22[17-0,19-3,20-0]}{@22[17-3,19-0,20-0]}	CH	1			3	TRUE	FALSE
D:\Dolphins\chymo_Osearch\20230708_L1_UM5_shamo002_SA_EXT02_BWCoV_PngaseF_chymo_pdETHCD.raw	25071	64.5162	25062	1205.53	4	4818.11	BdCoV_S			[269 to 303]	TGKFVDDALGPDYPCPTLSSLQASYVPGDCAIKDW	Y,V	TGKFVDDALGPDYPC[Common Fixed:Carbamidomethyl on C]PT[O-Glycosylation:N1 on X]LS[O-Glycosylation:N1 on X]S[O-Glycosylation:H1N2 on X]LQ[Common Artifact:Deamidation on Q]ASYVPGDC[Common Fixed:Carbamidomethyl on C]AIKDW	6	4818.14	39.1661	1	{25071@[y1+1, y2+1, y3+1, y4+1, y6+1, y8+1, y9+2, y10+1, y11+1, y12+1, y13+1];[b4+1, b5+1, b6+1, b7+1, b8+1, b9+1, b10+1, b12+1, b13+1, b15+1];[D126+1, D138+1, D144+1, D168+1, D186+1, D204+1, D366+1]}{25073@[y3+1, y9+2, y10+1, y12+1, y13+1];[b9+1, b26+2];[D126+1, D186+1, D204+1, D366+1];[c2+1, c3+1, c6+1, c7+1, c8+1, c11+1, c12+1, c33+3];[zDot10+1, zDot12+1, zDot15+1]}	{25071@[y1+1:205.10040, y2+1:320.12653, y3+1:448.22316, y4+1:561.31122, y6+1:792.37845, y8+1:964.43256, y9+2:531.24481, y10+1:1160.55312, y11+1:1323.61417, y12+1:1410.64807, y13+1:1481.69286];[b4+1:434.24258, b5+1:533.31347, b6+1:648.34192, b7+1:763.36820, b8+1:834.40747, b9+1:947.49128, b10+1:1004.51211, b12+1:1216.59628, b13+1:1379.65926, b15+1:1636.74839];[D126+1:126.05630, D138+1:138.05635, D…	{25071@[y1+1:0.00325, y2+1:0.00243, y3+1:0.00410, y4+1:0.00809, y6+1:0.00757, y8+1:0.01326, y9+2:0.01029, y10+1:0.01265, y11+1:0.01038, y12+1:0.01224, y13+1:0.01991];[b4+1:0.00279, b5+1:0.00527, b6+1:0.00677, b7+1:0.00610, b8+1:0.00826, b9+1:0.00800, b10+1:0.00737, b12+1:0.01183, b13+1:0.01149, b15+1:0.01721];[D126+1:0.00135, D138+1:0.00140, D144+1:0.00127, D168+1:0.00135, D186+1:0.00174, D204+1:…	{25071@[y1+1:15.92, y2+1:7.61, y3+1:9.17, y4+1:14.44, y6+1:9.56, y8+1:13.77, y9+2:9.71, y10+1:10.91, y11+1:7.84, y12+1:8.69, y13+1:13.45];[b4+1:6.44, b5+1:9.89, b6+1:10.45, b7+1:8.00, b8+1:9.91, b9+1:8.46, b10+1:7.34, b12+1:9.74, b13+1:8.33, b15+1:10.52];[D126+1:10.80, D138+1:10.25, D144+1:8.89, D168+1:8.07, D186+1:9.42, D204+1:7.96, D366+1:9.19]}{25073@[y3+1:10.70, y9+2:9.31, y10+1:10.17, y12+1:…	{25071@[y1+1:3426, y2+1:17289, y3+1:37906, y4+1:10562, y6+1:9136, y8+1:13127, y9+2:50389, y10+1:20797, y11+1:5640, y12+1:12096, y13+1:6099];[b4+1:3535, b5+1:11131, b6+1:4091, b7+1:7425, b8+1:14335, b9+1:33286, b10+1:22411, b12+1:18355, b13+1:27020, b15+1:12210];[D126+1:43904, D138+1:23446, D144+1:23471, D168+1:17394, D186+1:53771, D204+1:75917, D366+1:14122]}{25073@[y3+1:6440, y9+2:13209, y10+1:6…	{25071@28}{25073@22}	T	0	0	0	11.0327	0	0	3	5	974.37	H1N4	FALSE	1.11031	(N),(N),(N(H)(N))	Level3			{@22[17-0,19-0,20-3]}{@22[17-0,19-3,20-0]}{@22[17-3,19-0,20-0]}	CH	1			3	TRUE	FALSE
D:\Dolphins\chymo_Osearch\20230708_L1_UM5_shamo002_SA_EXT02_BWCoV_PngaseF_chymo_pdETHCD.raw	21619	56.3844	21608	1226.53	3	3676.58	BdCoV_S			[269 to 293]	TGKFVDDALGPDYPCPTLSSLQASY	Y,V	TGKFVDDALGPDYPC[Common Fixed:Carbamidomethyl on C]PT[O-Glycosylation:N1 on X]LS[O-Glycosylation:N1 on X]S[O-Glycosylation:H1N2 on X]LQ[Common Artifact:Deamidation on Q]ASY	5	3676.61	38.1582	1	{21619@[y1+1, y2+1, y3+1];[b2+1, b3+1, b4+1, b5+1, b6+1, b7+1, b8+1, b9+1, b10+1, b12+1, b13+1, b15+1, b17+1, b18+1, b19+1, b21+1];[D126+1, D138+1, D144+1, D168+1, D186+1, D204+1, D366+1]}{21621@[y1+1, y2+1, y13+1];[b5+1, b7+1, b8+1, b9+1, b10+1, b12+1, b13+1, b15+1];[D186+1, D204+1, D366+1];[c3+1, c5+1, c6+1, c7+1, c8+1, c12+1, c14+1, c21+2]}	{21619@[y1+1:182.08279, y2+1:269.11548, y3+1:340.15302];[b2+1:159.07777, b3+1:287.17395, b4+1:434.24411, b5+1:533.31409, b6+1:648.34184, b7+1:763.35962, b8+1:834.40761, b9+1:947.49311, b10+1:1004.51467, b12+1:1216.59656, b13+1:1379.66085, b15+1:1636.74819, b17+1:1834.85706, b18+1:1947.93083, b19+1:2034.97168, b21+1:2235.07227];[D126+1:126.05615, D138+1:138.05618, D144+1:144.06677, D168+1:168.0668…	{21619@[y1+1:0.00162, y2+1:0.00228, y3+1:0.00270];[b2+1:0.00136, b3+1:0.00257, b4+1:0.00431, b5+1:0.00588, b6+1:0.00669, b7+1:-0.00248, b8+1:0.00840, b9+1:0.00983, b10+1:0.00993, b12+1:0.01211, b13+1:0.01308, b15+1:0.01701, b17+1:0.02543, b18+1:0.01513, b19+1:0.02396, b21+1:0.00845];[D126+1:0.00120, D138+1:0.00124, D144+1:0.00126, D168+1:0.00135, D186+1:0.00191, D204+1:0.00208, D366+1:0.00436]}{2…	{21619@[y1+1:8.97, y2+1:8.51, y3+1:7.97];[b2+1:8.57, b3+1:8.98, b4+1:9.96, b5+1:11.04, b6+1:10.34, b7+1:-3.25, b8+1:10.08, b9+1:10.39, b10+1:9.90, b12+1:9.97, b13+1:9.49, b15+1:10.40, b17+1:13.87, b18+1:7.77, b19+1:11.78, b21+1:3.78];[D126+1:9.61, D138+1:9.02, D144+1:8.78, D168+1:8.07, D186+1:10.33, D204+1:10.22, D366+1:11.93]}{21621@[y1+1:11.50, y2+1:10.21, y13+1:18.78];[b5+1:10.81, b7+1:-13.74,…	{21619@[y1+1:39199, y2+1:32278, y3+1:5837];[b2+1:5195, b3+1:7282, b4+1:15654, b5+1:21739, b6+1:19948, b7+1:25558, b8+1:36302, b9+1:99470, b10+1:57092, b12+1:53002, b13+1:91494, b15+1:40917, b17+1:9011, b18+1:14087, b19+1:6696, b21+1:7662];[D126+1:80161, D138+1:47293, D144+1:31316, D168+1:29357, D186+1:69899, D204+1:107736, D366+1:24800]}{21621@[y1+1:2979, y2+1:5379, y13+1:3970];[b5+1:3697, b7+1:1…	{21619@26}{21621@22}	T	0	0	0	8.03259	0	0	3	5	974.37	H1N4	FALSE	1.51018	(N),(N),(N(H)(N))	Level3			{@22[17-0,19-0,20-3]}{@22[17-0,19-3,20-0]}{@22[17-3,19-0,20-0]}	CH	1			3	TRUE	FALSE
D:\Dolphins\GluCAspN\20230708_L1_UM5_shamo002_SA_EXT02_BWCoV_PngaseF_GluC_pdETHCD.raw	23533	61.8734	23522	1087.47	4	4345.86	BdCoV_S			[272 to 302]	FVDDALGPDYPCPTLSSLQASYVPGDCAIKD	K,W	FVDDALGPDYPC[Common Fixed:Carbamidomethyl on C]PTLS[O-Glycosylation:N1 on X]S[O-Glycosylation:N1 on X]LQ[Common Artifact:Deamidation on Q]AS[O-Glycosylation:H1N2 on X]YVPGDC[Common Fixed:Carbamidomethyl on C]AIKD	6	4345.89	37.1379	9	{23533@[b2+1, b3+1, b4+1, b5+1, b6+1, b7+1, b9+1, b10+1, b12+1];[y2+1, y5+1, y8+1, y9+1, y10+1, y11+1, y12+1];[D126+1, D138+1, D144+1, D168+1, D186+1, D204+1, D366+1]}{23535@[y2+1, y5+1, y8+1, y9+1, y12+1];[b4+1, b5+1, b6+1, b7+1, b9+1, b10+1, b12+1, b15+1];[D186+1, D204+1, D366+1];[zDot2+1];[c3+1, c4+1, c5+1, c6+1, c9+1, c11+1, c15+1]}	{23533@[b2+1:247.14607, b3+1:362.17431, b4+1:477.20185, b5+1:548.24115, b6+1:661.32497, b7+1:718.34698, b9+1:930.42923, b10+1:1093.49524, b12+1:1350.58032];[y2+1:262.14154, y5+1:606.29777, y8+1:875.39958, y9+1:974.46706, y10+1:1137.53603, y11+1:1224.57040, y12+1:1295.60580];[D126+1:126.05592, D138+1:138.05597, D144+1:144.06668, D168+1:168.06641, D186+1:186.07756, D204+1:204.08796, D366+1:366.1427…	{23533@[b2+1:0.00197, b3+1:0.00326, b4+1:0.00386, b5+1:0.00604, b6+1:0.00580, b7+1:0.00635, b9+1:0.00889, b10+1:0.01157, b12+1:0.01324];[y2+1:0.00179, y5+1:0.00620, y8+1:0.00684, y9+1:0.00590, y10+1:0.01154, y11+1:0.01388, y12+1:0.01217];[D126+1:0.00098, D138+1:0.00102, D144+1:0.00116, D168+1:0.00089, D186+1:0.00148, D204+1:0.00131, D366+1:0.00323]}{23535@[y2+1:0.00182, y5+1:0.01067, y8+1:0.00679…	{23533@[b2+1:8.00, b3+1:9.04, b4+1:8.10, b5+1:11.04, b6+1:8.78, b7+1:8.85, b9+1:9.57, b10+1:10.59, b12+1:9.81];[y2+1:6.87, y5+1:10.24, y8+1:7.82, y9+1:6.07, y10+1:10.16, y11+1:11.35, y12+1:9.40];[D126+1:7.81, D138+1:7.46, D144+1:8.14, D168+1:5.33, D186+1:8.02, D204+1:6.46, D366+1:8.86]}{23535@[y2+1:6.98, y5+1:17.63, y8+1:7.76, y9+1:9.11, y12+1:16.03];[b4+1:2.26, b5+1:9.60, b6+1:7.95, b7+1:8.00, b…	{23533@[b2+1:16648, b3+1:10980, b4+1:15540, b5+1:33417, b6+1:36858, b7+1:21553, b9+1:10512, b10+1:33929, b12+1:14026];[y2+1:10201, y5+1:19979, y8+1:147680, y9+1:24285, y10+1:11090, y11+1:13238, y12+1:14962];[D126+1:34283, D138+1:12820, D144+1:9672, D168+1:6541, D186+1:24691, D204+1:50404, D366+1:7229]}{23535@[y2+1:7033, y5+1:4198, y8+1:26776, y9+1:8710, y12+1:6884];[b4+1:4378, b5+1:10431, b6+1:36…	{23533@23}{23535@24}	T	0	0	0	8.02249	0	0	3	4	974.37	H1N4	FALSE	1.32551	(N),(N),(N(H)(N))	Level3			{@22[16-0,17-0,21-3]}{@22[16-0,17-3,21-0]}{@22[16-3,17-0,21-0]}	GluCAsp	1			3	TRUE	FALSE
D:\Dolphins\GluCAspN\20230708_L1_UM5_shamo002_SA_EXT02_BWCoV_PngaseF_AspN_pdETHCD.raw	23636	62.333	23627	1058.72	4	4230.84	BdCoV_S			[272 to 301]	FVDDALGPDYPCPTLSSLQASYVPGDCAIK	K,D	FVDDALGPDYPC[Common Fixed:Carbamidomethyl on C]PT[O-Glycosylation:N1 on X]LS[O-Glycosylation:N1 on X]S[O-Glycosylation:H1N2 on X]LQ[Common Artifact:Deamidation on Q]ASYVPGDC[Common Fixed:Carbamidomethyl on C]AIK	6	4230.86	35.2425	1	{23636@[y1+1, y3+1, y4+1, y6+1, y7+2, y8+1, y9+1, y10+1, y11+1, y18+1];[b2+1, b3+1, b4+1, b5+1, b6+1, b7+1, b9+1, b10+1, b12+1, b15+1];[D126+1, D138+1, D144+1, D168+1, D186+1, D204+1, D366+1]}{23638@[y1+1, y7+1, y8+1, y10+1, y11+1];[b6+1, b7+1, b9+1, b10+1];[D126+1, D186+1, D204+1, D366+1];[c3+1, c4+1, c9+1];[zDot3+1, zDot10+1, zDot11+1]}	{23636@[y1+1:147.11363, y3+1:331.23599, y4+1:491.26907, y6+1:663.32068, y7+2:380.68963, y8+1:859.44161, y9+1:1022.50772, y10+1:1109.53833, y11+1:1180.57751, y18+1:1907.96094];[b2+1:247.14589, b3+1:362.17422, b4+1:477.20407, b5+1:548.24005, b6+1:661.32483, b7+1:718.34418, b9+1:930.43219, b10+1:1093.49329, b12+1:1350.57715, b15+1:1661.77161];[D126+1:126.05619, D138+1:138.05597, D144+1:144.06660, D1…	{23636@[y1+1:0.00083, y3+1:0.00201, y4+1:0.00444, y6+1:0.00764, y7+2:0.00617, y8+1:0.00740, y9+1:0.01017, y10+1:0.00876, y11+1:0.01083, y18+1:0.01903];[b2+1:0.00178, b3+1:0.00318, b4+1:0.00608, b5+1:0.00495, b6+1:0.00566, b7+1:0.00355, b9+1:0.01185, b10+1:0.00962, b12+1:0.01007, b15+1:0.02002];[D126+1:0.00124, D138+1:0.00102, D144+1:0.00109, D168+1:0.00124, D186+1:0.00164, D204+1:0.00168, D366+1:…	{23636@[y1+1:5.67, y3+1:6.09, y4+1:9.06, y6+1:11.54, y7+2:8.13, y8+1:8.62, y9+1:9.96, y10+1:7.90, y11+1:9.18, y18+1:9.98];[b2+1:7.25, b3+1:8.80, b4+1:12.77, b5+1:9.04, b6+1:8.57, b7+1:4.94, b9+1:12.75, b10+1:8.80, b12+1:7.46, b15+1:12.06];[D126+1:9.94, D138+1:7.46, D144+1:7.61, D168+1:7.43, D186+1:8.85, D204+1:8.26, D366+1:8.94]}{23638@[y1+1:8.59, y7+1:8.42, y8+1:9.23, y10+1:5.15, y11+1:1.32];[b6…	{23636@[y1+1:4059, y3+1:3128, y4+1:16323, y6+1:9059, y7+2:8463, y8+1:30958, y9+1:17825, y10+1:25300, y11+1:20591, y18+1:9582];[b2+1:3211, b3+1:4107, b4+1:3056, b5+1:12247, b6+1:14762, b7+1:7341, b9+1:6666, b10+1:18396, b12+1:9625, b15+1:4090];[D126+1:49498, D138+1:17784, D144+1:16420, D168+1:10789, D186+1:31170, D204+1:59230, D366+1:4301]}{23638@[y1+1:2828, y7+1:38410, y8+1:7880, y10+1:5650, y11+…	{23636@27}{23638@19}	T	0	0	0	6.03388	0	0	3	4	974.37	H1N4	FALSE	1.08306	(N),(N),(N(H)(N))	Level3			{@22[14-0,16-0,17-3]}{@22[14-0,16-3,17-0]}{@22[14-3,16-0,17-0]}	GluCAsp	1			3	TRUE	FALSE
D:\Dolphins\alp\20230708_L1_UM5_shamo002_SA_EXT02_BWCoV_PngaseF_aLP_pdETHCD.raw	16909	46.2269	16894	972.755	3	2915.24	BdCoV_S			[271 to 287]	KFVDDALGPDYPCPTLS	G,S	KFVDDALGPDYPC[Common Fixed:Carbamidomethyl on C]PT[O-Glycosylation:H1N1 on X]LS[O-Glycosylation:H1N1A1 on X]	3	2915.24	41.2747	0	{16909@[b1+1, b3+1, b4+1, b5+1, b6+1, b7+1, b8+1, b9+1, b10+1, b11+1, b12+1, b13+1, b15+1, b16+1];[y2+1, y3+1, y4+1, y5+1, y6+1, y7+1, y9+1, y10+1, y11+1, y12+1, y13+1, y14+1];[D126+1, D138+1, D144+1, D168+1, D186+1, D204+1, D274+1, D292+1, D366+1]}{16912@[b7+1, b8+1, b11+1];[(M0-291.10)+2, (M0-656.23)+2];[D126+1, D138+1, D168+1, D186+1, D204+1, D274+1, D292+1, D366+1];[c1+1, c3+1, c4+1, c5+1, c6…	{16909@[b1+1:129.10332, b3+1:375.24152, b4+1:490.27042, b5+1:605.30005, b6+1:676.33472, b7+1:789.42124, b8+1:846.44332, b9+1:943.48938, b10+1:1058.52487, b11+1:1221.58694, b12+1:1318.64453, b13+1:1478.67322, b15+1:1676.76871, b16+1:1789.85832];[y2+1:219.13576, y3+1:320.18439, y4+1:417.23874, y5+1:577.27203, y6+1:674.32393, y7+1:837.38808, y9+1:1049.47164, y10+1:1106.49250, y11+1:1219.57544, y12+1…	{16909@[b1+1:0.00108, b3+1:0.00245, b4+1:0.00441, b5+1:0.00710, b6+1:0.00465, b7+1:0.00711, b8+1:0.00772, b9+1:0.00102, b10+1:0.00956, b11+1:0.00831, b12+1:0.01314, b13+1:0.01117, b15+1:0.00623, b16+1:0.01177];[y2+1:0.00182, y3+1:0.00278, y4+1:0.00436, y5+1:0.00701, y6+1:0.00614, y7+1:0.00696, y9+1:0.01082, y10+1:0.01021, y11+1:0.00909, y12+1:0.01149, y13+1:-0.00712, y14+1:0.02356];[D126+1:0.0011…	{16909@[b1+1:8.41, b3+1:6.54, b4+1:9.01, b5+1:11.74, b6+1:6.89, b7+1:9.01, b8+1:9.14, b9+1:1.08, b10+1:9.04, b11+1:6.81, b12+1:9.97, b13+1:7.56, b15+1:3.72, b16+1:6.58];[y2+1:8.36, y3+1:8.69, y4+1:10.49, y5+1:12.16, y6+1:9.12, y7+1:8.33, y9+1:10.32, y10+1:9.24, y11+1:7.46, y12+1:8.91, y13+1:-5.07, y14+1:15.50];[D126+1:9.24, D138+1:10.36, D144+1:8.78, D168+1:8.25, D186+1:10.37, D204+1:9.50, D274+1…	{16909@[b1+1:21011, b3+1:3532, b4+1:9202, b5+1:9074, b6+1:17531, b7+1:59857, b8+1:35165, b9+1:6331, b10+1:96097, b11+1:158824, b12+1:7749, b13+1:64804, b15+1:10669, b16+1:27161];[y2+1:8299, y3+1:4084, y4+1:58993, y5+1:4799, y6+1:102128, y7+1:39113, y9+1:47099, y10+1:89806, y11+1:19841, y12+1:24263, y13+1:5401, y14+1:4766];[D126+1:131266, D138+1:318915, D144+1:49598, D168+1:173854, D186+1:148631, …	{16909@35}{16912@23}	T	0	0	0	10.0418	2.04376	0	2	2	1021.36	H2N2A1	FALSE	6.73209	(N(H)),(N(H(A)))	Level1	[15,H1N1,0.991][17,H1N1A1,0.991]	[285,H1N1,0.991][287,H1N1A1,0.991]	{@27[15-1,17-4]}	ALP	1			3	TRUE	FALSE
D:\Dolphins\alp\20230708_L1_UM5_shamo002_SA_EXT02_BWCoV_PngaseF_aLP_pdETHCD.raw	19695	53.348	19681	1217.18	3	3648.51	BdCoV_S			[42 to 65]	YSINWTVVMNYSDGIYDYKWDDVA	Y,Y	YS[O-Glycosylation:H1N1 on X]IN[Common Artifact:Deamidation on N]WT[O-Glycosylation:H1N1 on X]VVMN[Common Artifact:Deamidation on N]YSDGIYDYKWDDVA	4	3648.53	37.2903	29	{19695@[b2+1];[y2+1, y3+1, y5+1, y6+1, y7+1, y8+1, y9+1, y10+1, y11+1, y12+1, y13+1, y14+1, y15+1];[D126+1, D138+1, D186+1, D204+1, D366+1]}{19698@[b2+1, b12+1];[y6+1, y7+1, y8+1, y9+1, y11+1, y12+1, y13+1, y14+1, y15+2];[c2+1];[zDot6+1, zDot7+1, zDot8+1, zDot9+1, zDot10+1, zDot11+1, zDot12+1, zDot13+1, zDot14+1, zDot15+1, zDot24+1]}	{19695@[b2+1:251.10480];[y2+1:189.12498, y3+1:304.15250, y5+1:605.26208, y6+1:733.35822, y7+1:896.42199, y8+1:1011.44967, y9+1:1174.51459, y10+1:1287.59463, y11+1:1344.62061, y12+1:1459.64929, y13+1:1546.67661, y14+1:1709.73962, y15+1:1824.77387];[D126+1:126.05574, D138+1:138.05597, D186+1:186.07690, D204+1:204.08806, D366+1:366.13346]}{19698@[b2+1:251.10460, b12+1:1460.64001];[y6+1:733.35889, y7…	{19695@[b2+1:0.00216];[y2+1:0.00162, y3+1:0.00218, y5+1:0.00552, y6+1:0.00668, y7+1:0.00713, y8+1:0.00787, y9+1:0.00946, y10+1:0.00544, y11+1:0.00995, y12+1:0.01169, y13+1:0.00698, y14+1:0.00667, y15+1:0.01397];[D126+1:0.00079, D138+1:0.00102, D186+1:0.00083, D204+1:0.00141, D366+1:-0.00600]}{19698@[b2+1:0.00197, b12+1:-0.00023];[y6+1:0.00736, y7+1:0.00860, y8+1:0.00628, y9+1:0.01025, y11+1:0.006…	{19695@[b2+1:8.65];[y2+1:8.59, y3+1:7.21, y5+1:9.13, y6+1:9.13, y7+1:7.96, y8+1:7.79, y9+1:8.06, y10+1:4.23, y11+1:7.40, y12+1:8.01, y13+1:4.52, y14+1:3.90, y15+1:7.66];[D126+1:6.35, D138+1:7.46, D186+1:4.47, D204+1:6.95, D366+1:-16.44]}{19698@[b2+1:7.86, b12+1:-0.16];[y6+1:10.04, y7+1:9.61, y8+1:6.22, y9+1:8.73, y11+1:4.62, y12+1:6.59, y13+1:12.90, y14+1:11.40, y15+2:8.38];[c2+1:-8.14];[zDot6+1:…	{19695@[b2+1:245987];[y2+1:15745, y3+1:3396, y5+1:38510, y6+1:94219, y7+1:89473, y8+1:54577, y9+1:106870, y10+1:12661, y11+1:44744, y12+1:21356, y13+1:19851, y14+1:13309, y15+1:208793];[D126+1:2097, D138+1:9061, D186+1:2902, D204+1:4117, D366+1:26033]}{19698@[b2+1:33975, b12+1:5008];[y6+1:17681, y7+1:22339, y8+1:18357, y9+1:22117, y11+1:17087, y12+1:6186, y13+1:6831, y14+1:5707, y15+2:19510];[c2+…	{19695@19}{19698@23}	T	0	0	0	12.0891	0	0	2	3	730.264	H2N2	TRUE	100000000	(N(H)),(N(H))	Level1	[2,H1N1,1.000][6,H1N1,1.000]	[43,H1N1,1.000][47,H1N1,1.000]	{@10[2-1,6-1]}	ALP	1			3	TRUE	FALSE
D:\Dolphins\GluCAspN\20230708_L1_UM5_shamo002_SA_EXT02_BWCoV_PngaseF_GluC_SteppdETHCD.raw	6814	22.554	6799	912.428	3	2734.26	BdCoV_S			[383 to 404]	TYNPHIPDPSATPTSASTTQSR	E,T	TYNPHIPDPS[O-Glycosylation:N1 on X]AT[O-Glycosylation:N1 on X]PTSASTTQSR	2	2734.26	64.226	0	{6814@[y1+1, y2+1, y3+1, y4+1, y5+1, y6+1, y7+1, y8+1, y9+1, y10+1, y11+1, y12+1, y13+1, y14+1, y16+1, y17+1, y19+2];[b2+1, b3+1, b4+1, b5+1, b6+1, b8+1, b12+1];[(M0-203.08)+3];[D126+1, D138+1, D144+1, D168+1, D186+1, D204+1]}{6816@[y1+1, y3+1, y8+1, y9+1, y10+1, y13+1, y14+1];[b6+1, b8+1, b11+1, b12+1];[(M0-203.08)+2];[D126+1, D138+1, D144+1, D168+1, D186+1, D204+1];[zDot1+1, zDot3+1, zDot4+1, z…	{6814@[y1+1:175.12048, y2+1:262.15344, y3+1:390.21286, y4+1:491.26450, y5+1:592.31091, y6+1:679.34468, y7+1:750.38068, y8+1:837.41436, y9+1:938.44986, y10+1:1035.51665, y11+1:1136.56323, y12+1:1207.60510, y13+1:1294.61593, y14+1:1391.68994, y16+1:1603.77063, y17+1:1716.85730, y19+2:975.98985];[b2+1:265.12073, b3+1:379.16509, b4+1:476.21967, b5+1:613.27973, b6+1:726.36487, b8+1:938.44986, b12+1:12…	{6814@[y1+1:0.00153, y2+1:0.00246, y3+1:0.00330, y4+1:0.00726, y5+1:0.00600, y6+1:0.00774, y7+1:0.00662, y8+1:0.00827, y9+1:-0.00390, y10+1:0.01012, y11+1:0.00903, y12+1:0.01378, y13+1:-0.00741, y14+1:0.01383, y16+1:0.01481, y17+1:0.01742, y19+2:0.02086];[b2+1:0.00244, b3+1:0.00388, b4+1:0.00570, b5+1:0.00685, b6+1:0.00792, b8+1:0.01320, b12+1:0.00969];[(M0-203.08)+3:0.02493];[D126+1:0.00137, D13…	{6814@[y1+1:8.79, y2+1:9.43, y3+1:8.48, y4+1:14.81, y5+1:10.14, y6+1:11.41, y7+1:8.83, y8+1:9.89, y9+1:-4.16, y10+1:9.79, y11+1:7.95, y12+1:11.42, y13+1:-5.73, y14+1:9.94, y16+1:9.24, y17+1:10.15, y19+2:10.70];[b2+1:9.25, b3+1:10.27, b4+1:11.99, b5+1:11.18, b6+1:10.92, b8+1:14.09, b12+1:7.49];[(M0-203.08)+3:9.85];[D126+1:10.95, D138+1:9.02, D144+1:10.81, D168+1:9.26, D186+1:10.08, D204+1:10.33]}{…	{6814@[y1+1:15162, y2+1:7277, y3+1:7010, y4+1:5547, y5+1:7743, y6+1:13006, y7+1:16731, y8+1:20627, y9+1:43617, y10+1:61839, y11+1:12224, y12+1:3762, y13+1:13058, y14+1:157330, y16+1:125549, y17+1:7733, y19+2:19973];[b2+1:35005, b3+1:26819, b4+1:12142, b5+1:114375, b6+1:88459, b8+1:43617, b12+1:13058];[(M0-203.08)+3:107142];[D126+1:176014, D138+1:139325, D144+1:154511, D168+1:38263, D186+1:186397,…	{6814@31}{6816@45}	T	0	0	0	26.0767	2.04851	0	2	9	406.159	N2	FALSE	0.86076	(N),(N)	Level1	[10,N1,1.000][12,N1,1.000]	[392,N1,1.000][394,N1,1.000]	{@2[10-0,12-0]}	GluCAsp	1			3	TRUE	FALSE
D:\Dolphins\GluCAspN\20230708_L1_UM5_shamo002_SA_EXT02_BWCoV_PngaseF_GluC_pdETHCD.raw	6166	21.6054	6152	912.428	3	2734.26	BdCoV_S			[383 to 404]	TYNPHIPDPSATPTSASTTQSR	E,T	TYNPHIPDPS[O-Glycosylation:N1 on X]AT[O-Glycosylation:N1 on X]PTSASTTQSR	2	2734.26	60.4184	0	{6166@[y1+1, y3+1, y4+1, y5+1, y6+1, y7+1, y8+1, y9+1, y10+1, y11+1, y12+1, y13+1, y14+1, y15+1, y16+1, y17+2, y18+2, y19+2];[b2+1, b3+1, b4+1, b5+1, b6+1, b8+1, b12+1];[(M0-203.08)+2];[D126+1, D138+1, D144+1, D168+1, D186+1, D204+1]}{6169@[y2+1, y6+1, y9+1, y10+1, y13+1];[b6+1, b7+1, b8+1, b12+1];[(M0-203.08)+2];[D126+1, D138+1, D144+1, D186+1, D204+1];[zDot1+1, zDot2+1, zDot3+1, zDot4+1, zDot5+…	{6166@[y1+1:175.12051, y3+1:390.21268, y4+1:491.26248, y5+1:592.31122, y6+1:679.34369, y7+1:750.38147, y8+1:837.41307, y9+1:938.44794, y10+1:1035.51614, y11+1:1136.56679, y12+1:1207.60177, y13+1:1294.62124, y14+1:1391.68913, y15+1:1506.71543, y16+1:1603.76994, y17+2:858.93087, y18+2:927.46229, y19+2:975.98956];[b2+1:265.12061, b3+1:379.16479, b4+1:476.21884, b5+1:613.27937, b6+1:726.36426, b8+1:9…	{6166@[y1+1:0.00156, y3+1:0.00312, y4+1:0.00525, y5+1:0.00630, y6+1:0.00675, y7+1:0.00742, y8+1:0.00699, y9+1:-0.00582, y10+1:0.00961, y11+1:0.01258, y12+1:0.01045, y13+1:-0.00210, y14+1:0.01302, y15+1:0.01237, y16+1:0.01412, y17+2:0.01458, y18+2:0.01850, y19+2:0.02029];[b2+1:0.00232, b3+1:0.00358, b4+1:0.00487, b5+1:0.00648, b6+1:0.00731, b8+1:0.01128, b12+1:0.01500];[(M0-203.08)+2:0.02032];[D12…	{6166@[y1+1:8.97, y3+1:8.01, y4+1:10.70, y5+1:10.66, y6+1:9.94, y7+1:9.90, y8+1:8.36, y9+1:-6.21, y10+1:9.29, y11+1:11.08, y12+1:8.66, y13+1:-1.63, y14+1:9.36, y15+1:8.22, y16+1:8.81, y17+2:8.50, y18+2:9.98, y19+2:10.41];[b2+1:8.79, b3+1:9.48, b4+1:10.24, b5+1:10.58, b6+1:10.07, b8+1:12.03, b12+1:11.60];[(M0-203.08)+2:8.03];[D126+1:10.77, D138+1:10.75, D144+1:10.65, D168+1:8.71, D186+1:10.54, D20…	{6166@[y1+1:9906, y3+1:3076, y4+1:5873, y5+1:6455, y6+1:22281, y7+1:10940, y8+1:26686, y9+1:58209, y10+1:85440, y11+1:16134, y12+1:8294, y13+1:13122, y14+1:258104, y15+1:8110, y16+1:264763, y17+2:4092, y18+2:10619, y19+2:30178];[b2+1:17178, b3+1:23329, b4+1:13205, b5+1:202156, b6+1:190964, b8+1:58209, b12+1:13122];[(M0-203.08)+2:26513];[D126+1:154700, D138+1:145151, D144+1:145076, D168+1:41074, D…	{6166@32}{6169@39}	T	0	0	0	23.0726	2.05789	0	2	9	406.159	N2	FALSE	1.00829	(N),(N)	Level1	[10,N1,1.000][12,N1,0.996]	[392,N1,1.000][394,N1,0.996]	{@2[10-0,12-0]}	GluCAsp	1			3	TRUE	FALSE
D:\Dolphins\GluCAspN\20230708_L1_UM5_shamo002_SA_EXT02_BWCoV_PngaseF_GluC_pdETHCD.raw	18813	50.9513	18801	885.088	3	2652.24	BdCoV_S			[1275 to 1294]	NSFNMTKDGNVTFPFAITSR	E,E	NS[O-Glycosylation:N1 on X]FNMTKDGNVT[O-Glycosylation:N1 on X]FPFAITSR	2	2652.24	58.3308	0	{18813@[y1+1, y2+1, y3+1, y4+1, y5+1, y6+1, y7+2, y8+1, y9+1, y10+1, y11+1, y12+1, y13+1, y14+1, y15+1, y16+1];[b2+1, b3+1, b4+1, b5+1, b6+1, b7+1, b8+1, b10+1, b11+1];[(M0-203.08)+2];[D126+1, D138+1, D144+1, D168+1, D186+1, D204+1]}{18815@[y2+1, y3+1, y7+1, y8+1, y9+1, y10+1];[b16+1];[(M0-203.08)+2];[D126+1, D186+1, D204+1];[zDot1+1, zDot3+1, zDot4+1, zDot5+1, zDot6+1, zDot8+1, zDot11+1, zDot13+…	{18813@[y1+1:175.12054, y2+1:262.15335, y3+1:363.20254, y4+1:476.28803, y5+1:547.32541, y6+1:694.39447, y7+2:396.22784, y8+1:938.51798, y9+1:1039.56633, y10+1:1138.63455, y11+1:1252.69238, y12+1:1309.69734, y13+1:1424.72986, y14+1:1552.83301, y15+1:1653.86692, y16+1:1784.92383];[b2+1:202.08417, b3+1:349.15373, b4+1:463.19653, b5+1:594.24055, b6+1:695.29156, b7+1:823.37762, b8+1:938.41760, b10+1:1…	{18813@[y1+1:0.00159, y2+1:0.00237, y3+1:0.00388, y4+1:0.00531, y5+1:0.00557, y6+1:0.00622, y7+2:0.00738, y8+1:0.00855, y9+1:0.00923, y10+1:0.00902, y11+1:0.02393, y12+1:0.00743, y13+1:0.01300, y14+1:0.02119, y15+1:0.00742, y16+1:0.02385];[b2+1:0.00194, b3+1:0.00309, b4+1:0.00296, b5+1:0.00649, b6+1:0.00983, b7+1:0.00092, b8+1:0.01396, b10+1:0.01024, b11+1:0.01543];[(M0-203.08)+2:0.02144];[D126+1…	{18813@[y1+1:9.15, y2+1:9.08, y3+1:10.71, y4+1:11.17, y5+1:10.20, y6+1:8.97, y7+2:9.34, y8+1:9.12, y9+1:8.88, y10+1:7.93, y11+1:19.12, y12+1:5.68, y13+1:9.13, y14+1:13.65, y15+1:4.49, y16+1:13.37];[b2+1:9.62, b3+1:8.87, b4+1:6.40, b5+1:10.94, b6+1:14.16, b7+1:1.12, b8+1:14.89, b10+1:9.24, b11+1:12.78];[(M0-203.08)+2:8.75];[D126+1:10.80, D138+1:9.36, D144+1:9.31, D168+1:9.58, D186+1:9.34, D204+1:1…	{18813@[y1+1:19877, y2+1:13915, y3+1:41515, y4+1:28483, y5+1:47461, y6+1:47670, y7+2:35256, y8+1:105378, y9+1:172008, y10+1:33128, y11+1:4437, y12+1:20312, y13+1:23108, y14+1:11785, y15+1:8235, y16+1:4244];[b2+1:27995, b3+1:26325, b4+1:10803, b5+1:14696, b6+1:8106, b7+1:4422, b8+1:8151, b10+1:9648, b11+1:11420];[(M0-203.08)+2:19637];[D126+1:247749, D138+1:74896, D144+1:13778, D168+1:33756, D186+1…	{18813@32}{18815@35}	T	0	0	0	23.1959	2.01533	0	2	5	406.159	N2	TRUE	5.43596	(N),(N)	Level1	[2,N1,1.000][12,N1,1.000]	[1276,N1,1.000][1286,N1,1.000]	{@2[2-0,12-0]}	GluCAsp	1			3	TRUE	FALSE
D:\Dolphins\GluCAspN\20230708_L1_UM5_shamo002_SA_EXT02_BWCoV_PngaseF_GluC_SteppdETHCD.raw	7214	23.4976	7197	912.429	3	2734.27	BdCoV_S			[383 to 404]	TYNPHIPDPSATPTSASTTQSR	E,T	TYNPHIPDPSATPT[O-Glycosylation:N1 on X]SASTT[O-Glycosylation:N1 on X]QSR	2	2734.26	54.1558	0	{7214@[y1+1, y2+1, y3+1, y4+1, y6+1, y7+1, y8+1, y9+1, y10+1, y11+1, y13+1, y14+1, y16+1];[b2+1, b3+1, b4+1, b5+1, b6+1, b8+1, b10+1, b11+1, b12+1];[(M0-203.08)+3];[D126+1, D138+1, D144+1, D168+1, D186+1, D204+1]}{7216@[b6+1, b7+1, b8+1, b11+1, b12+1, b19+1];[y9+1, y11+1, y13+1];[(M0-203.08)+2];[D126+1, D138+1, D144+1, D168+1, D186+1, D204+1];[zDot1+1, zDot2+1, zDot3+1, zDot5+1, zDot7+1, zDot8+1,…	{7214@[y1+1:175.12054, y2+1:262.15387, y3+1:390.21484, y4+1:491.26532, y6+1:679.34076, y7+1:750.38055, y8+1:837.41290, y9+1:938.44776, y10+1:1035.51827, y11+1:1136.55945, y13+1:1294.62271, y14+1:1391.69104, y16+1:1603.77242];[b2+1:265.12042, b3+1:379.16525, b4+1:476.21848, b5+1:613.28007, b6+1:726.36459, b8+1:938.44776, b10+1:1122.52686, b11+1:1193.56433, b12+1:1294.62271];[(M0-203.08)+3:844.7417…	{7214@[y1+1:0.00159, y2+1:0.00289, y3+1:0.00529, y4+1:0.00808, y6+1:0.00382, y7+1:0.00650, y8+1:0.00682, y9+1:-0.00601, y10+1:0.01175, y11+1:0.00524, y13+1:-0.00064, y14+1:0.01493, y16+1:0.01660];[b2+1:0.00214, b3+1:0.00404, b4+1:0.00450, b5+1:0.00718, b6+1:0.00764, b8+1:0.01110, b10+1:0.00541, b11+1:0.00577, b12+1:0.01647];[(M0-203.08)+3:0.02567];[D126+1:0.00139, D138+1:0.00127, D144+1:0.00155, …	{7214@[y1+1:9.15, y2+1:11.06, y3+1:13.58, y4+1:16.49, y6+1:5.63, y7+1:8.67, y8+1:8.15, y9+1:-6.41, y10+1:11.35, y11+1:4.62, y13+1:-0.49, y14+1:10.73, y16+1:10.36];[b2+1:8.10, b3+1:10.69, b4+1:9.47, b5+1:11.73, b6+1:10.53, b8+1:11.84, b10+1:4.82, b11+1:4.84, b12+1:12.73];[(M0-203.08)+3:10.14];[D126+1:11.10, D138+1:9.24, D144+1:10.81, D168+1:8.98, D186+1:10.49, D204+1:10.86]}{7216@[b6+1:9.82, b7+1:…	{7214@[y1+1:14881, y2+1:6997, y3+1:6911, y4+1:5665, y6+1:5765, y7+1:6548, y8+1:9085, y9+1:31183, y10+1:30202, y11+1:9104, y13+1:13260, y14+1:88789, y16+1:64073];[b2+1:29164, b3+1:31960, b4+1:8403, b5+1:102789, b6+1:83133, b8+1:31183, b10+1:5329, b11+1:7058, b12+1:13260];[(M0-203.08)+3:74953];[D126+1:143795, D138+1:145439, D144+1:133682, D168+1:40120, D186+1:172263, D204+1:258931]}{7216@[b6+1:1228…	{7214@29}{7216@37}	T	0	0	0	20.0548	2.03472	0	2	9	406.159	N2	FALSE	1.0417	(N),(N)	Level1	[14,N1,0.992][19,N1,0.992]	[396,N1,0.992][401,N1,0.992]	{@2[14-0,19-0]}	GluCAsp	1			3	TRUE	FALSE
D:\Dolphins\GluCAspN\20230708_L1_UM5_shamo002_SA_EXT02_BWCoV_PngaseF_GluC_pdETHCD.raw	6420	22.1922	6405	912.429	3	2734.27	BdCoV_S			[383 to 404]	TYNPHIPDPSATPTSASTTQSR	E,T	TYNPHIPDPS[O-Glycosylation:N1 on X]ATPTSASTT[O-Glycosylation:N1 on X]QSR	2	2734.26	63.2439	0	{6420@[y1+1, y2+1, y3+1, y4+1, y5+1, y6+1, y7+1, y8+1, y9+1, y10+1, y11+1, y12+1, y13+1, y14+1, y15+1, y16+2, y17+2, y19+1];[b2+1, b3+1, b4+1, b5+1, b6+1, b8+1, b10+1, b11+1, b12+1];[(M0-203.08)+2];[D126+1, D138+1, D144+1, D168+1, D186+1, D204+1]}{6422@[y1+1, y3+1, y9+1, y10+1, y13+1];[b6+1, b8+1, b10+1, b12+1];[(M0-203.08)+1];[D126+1, D138+1, D144+1, D168+1, D186+1, D204+1];[zDot1+1, zDot2+1, zD…	{6420@[y1+1:175.12054, y2+1:262.15356, y3+1:390.21420, y4+1:491.26111, y5+1:592.30914, y6+1:679.34369, y7+1:750.37872, y8+1:837.41339, y9+1:938.44836, y10+1:1035.51687, y11+1:1136.56824, y12+1:1207.60315, y13+1:1294.61969, y14+1:1391.68807, y15+1:1506.71274, y16+2:802.38908, y17+2:858.93065, y19+1:1950.96118];[b2+1:265.12088, b3+1:379.16519, b4+1:476.21884, b5+1:613.27980, b6+1:726.36475, b8+1:93…	{6420@[y1+1:0.00159, y2+1:0.00258, y3+1:0.00464, y4+1:0.00387, y5+1:0.00423, y6+1:0.00675, y7+1:0.00467, y8+1:0.00731, y9+1:-0.00540, y10+1:0.01034, y11+1:0.01403, y12+1:0.01183, y13+1:-0.00366, y14+1:0.01196, y15+1:0.00969, y16+2:0.01505, y17+2:0.01414, y19+1:0.00962];[b2+1:0.00260, b3+1:0.00398, b4+1:0.00487, b5+1:0.00692, b6+1:0.00780, b8+1:0.01171, b10+1:0.00809, b11+1:0.01019, b12+1:0.01344]…	{6420@[y1+1:9.15, y2+1:9.89, y3+1:11.93, y4+1:7.90, y5+1:7.15, y6+1:9.94, y7+1:6.23, y8+1:8.73, y9+1:-5.76, y10+1:10.00, y11+1:12.36, y12+1:9.80, y13+1:-2.83, y14+1:8.60, y15+1:6.43, y16+2:9.39, y17+2:8.24, y19+1:4.93];[b2+1:9.83, b3+1:10.53, b4+1:10.24, b5+1:11.30, b6+1:10.75, b8+1:12.49, b10+1:7.21, b11+1:8.54, b12+1:10.39];[(M0-203.08)+2:10.19];[D126+1:10.98, D138+1:10.92, D144+1:9.42, D168+1:…	{6420@[y1+1:13810, y2+1:10654, y3+1:8019, y4+1:5404, y5+1:5551, y6+1:23732, y7+1:12803, y8+1:23628, y9+1:105097, y10+1:119882, y11+1:28516, y12+1:13709, y13+1:27053, y14+1:318100, y15+1:10748, y16+2:14204, y17+2:11286, y19+1:8687];[b2+1:38580, b3+1:48437, b4+1:26652, b5+1:446300, b6+1:381594, b8+1:105097, b10+1:7985, b11+1:12175, b12+1:27053];[(M0-203.08)+2:63836];[D126+1:339632, D138+1:324960, D…	{6420@34}{6422@41}	T	0	0	0	24.0854	2.00637	0	2	9	406.159	N2	FALSE	1.01508	(N),(N)	Level1b	[10,N1,0.499][19,N1,1.000]	[392,N1,0.499][401,N1,1.000]	{@2[10-0,19-0]}	GluCAsp	1			3	TRUE	FALSE
D:\Dolphins\GluCAspN\20230708_L1_UM5_shamo002_SA_EXT02_BWCoV_PngaseF_GluC_SteppdETHCD.raw	19382	51.4693	19368	885.089	3	2652.24	BdCoV_S			[1275 to 1294]	NSFNMTKDGNVTFPFAITSR	E,E	NSFNMT[O-Glycosylation:N1 on X]KDGNVT[O-Glycosylation:N1 on X]FPFAITSR	2	2652.24	44.2495	0	{19382@[y1+1, y2+1, y3+1, y4+1, y5+1, y6+1, y7+2, y8+1, y9+1, y10+1, y12+1, y13+1, y15+1];[b2+1, b3+1, b5+1, b8+1, b11+1];[(M0-203.08)+3];[D126+1, D138+1, D144+1, D168+1, D186+1, D204+1]}{19384@[y1+1, y7+1, y8+1, y9+1, y10+1];[(M0-203.08)+2];[D126+1, D138+1, D204+1];[zDot1+1, zDot3+1, zDot5+1, zDot6+1, zDot8+1, zDot11+1, zDot14+1, zDot17+2, zDot18+1, zDot20+1];[c6+1, c7+1, c9+1, c12+1, c14+1, c15…	{19382@[y1+1:175.12039, y2+1:262.15378, y3+1:363.20210, y4+1:476.28726, y5+1:547.32611, y6+1:694.39392, y7+2:396.22744, y8+1:938.51856, y9+1:1039.56702, y10+1:1138.63637, y12+1:1309.70093, y13+1:1424.73106, y15+1:1653.85181];[b2+1:202.08412, b3+1:349.15460, b5+1:594.23938, b8+1:938.41266, b11+1:1208.54431];[(M0-203.08)+3:817.39997];[D126+1:126.05622, D138+1:138.05614, D144+1:144.06657, D168+1:168…	{19382@[y1+1:0.00144, y2+1:0.00280, y3+1:0.00344, y4+1:0.00454, y5+1:0.00627, y6+1:0.00567, y7+2:0.00658, y8+1:0.00913, y9+1:0.00991, y10+1:0.01085, y12+1:0.01102, y13+1:0.01420, y15+1:-0.00769];[b2+1:0.00189, b3+1:0.00396, b5+1:0.00532, b8+1:0.00902, b11+1:0.00786];[(M0-203.08)+3:0.01972];[D126+1:0.00127, D138+1:0.00119, D144+1:0.00106, D168+1:0.00141, D186+1:0.00164, D204+1:0.00172]}{19384@[y1+…	{19382@[y1+1:8.27, y2+1:10.71, y3+1:9.49, y4+1:9.55, y5+1:11.48, y6+1:8.18, y7+2:8.32, y8+1:9.74, y9+1:9.54, y10+1:9.54, y12+1:8.42, y13+1:9.98, y15+1:-4.65];[b2+1:9.40, b3+1:11.36, b5+1:8.97, b8+1:9.62, b11+1:6.51];[(M0-203.08)+3:8.05];[D126+1:10.19, D138+1:8.69, D144+1:7.39, D168+1:8.43, D186+1:8.84, D204+1:8.46]}{19384@[y1+1:8.97, y7+1:9.61, y8+1:8.60, y9+1:9.27, y10+1:11.56];[(M0-203.08)+2:8.…	{19382@[y1+1:20135, y2+1:6008, y3+1:15650, y4+1:11465, y5+1:16196, y6+1:16402, y7+2:9171, y8+1:47544, y9+1:80527, y10+1:14799, y12+1:8829, y13+1:7655, y15+1:3556];[b2+1:12051, b3+1:9061, b5+1:4211, b8+1:2966, b11+1:4478];[(M0-203.08)+3:7653];[D126+1:96902, D138+1:29507, D144+1:7049, D168+1:13778, D186+1:11902, D204+1:69385]}{19384@[y1+1:3353, y7+1:26659, y8+1:15485, y9+1:19194, y10+1:5955];[(M0-2…	{19382@25}{19384@28}	T	0	0	0	19.1587	2.01294	0	2	5	406.159	N2	TRUE	4.18618	(N),(N)	Level1b	[6,N1,0.500][12,N1,1.000]	[1280,N1,0.500][1286,N1,1.000]	{@2[6-0,12-0]}	GluCAsp	1			3	TRUE	FALSE
D:\Dolphins\TRYPSIN\20230708_L1_UM5_shamo002_SA_EXT02_BWCoV_PngaseF_TR_SteppdETHCD.raw	21364	58.8633	21353	1070.23	4	4276.88	BdCoV_S			[272 to 301]	FVDDALGPDYPCPTLSSLQASYVPGDCAIK	K,D	FVDDALGPDYPC[Common Fixed:Carbamidomethyl on C]PT[O-Glycosylation:H1N1 on X]LSS[O-Glycosylation:H1N1A1 on X]LQASYVPGDC[Common Fixed:Carbamidomethyl on C]AIK	4	4276.87	52.2625	0	{21364@[y1+1, y2+1, y3+1, y4+1, y6+1, y7+1, y8+1, y9+1, y10+1, y11+1, y12+1, y15+1, y18+1, y20+1];[b2+1, b3+1, b4+1, b5+1, b6+1, b7+1, b10+1, b15+1, b23+2];[(M0-656.23)+3];[D126+1, D138+1, D144+1, D168+1, D186+1, D204+1, D274+1, D292+1, D366+1]}{21366@[y2+1, y4+1, y7+1, y8+1, y9+1, y10+1, y11+1, y12+1];[b6+1, b7+1, b9+1, b10+1];[(M0-291.10)+2, (M0-656.23)+2];[D126+1, D138+1, D168+1, D186+1, D204+…	{21364@[y1+1:147.11401, y2+1:260.19949, y3+1:331.23569, y4+1:491.26950, y6+1:663.32123, y7+1:760.37183, y8+1:859.44025, y9+1:1022.50238, y10+1:1109.53699, y11+1:1180.57486, y12+1:1308.62341, y15+1:1595.78491, y18+1:1906.98425, y20+1:2164.06986];[b2+1:247.14621, b3+1:362.17297, b4+1:477.20456, b5+1:548.24048, b6+1:661.32591, b7+1:718.34677, b10+1:1093.49069, b15+1:1661.75012, b23+2:1249.08933];[(M…	{21364@[y1+1:0.00121, y2+1:0.00263, y3+1:0.00171, y4+1:0.00487, y6+1:0.00819, y7+1:0.00602, y8+1:0.00604, y9+1:0.00484, y10+1:0.00742, y11+1:0.00817, y12+1:-0.00185, y15+1:0.01153, y18+1:0.02636, y20+1:0.02855];[b2+1:0.00211, b3+1:0.00193, b4+1:0.00657, b5+1:0.00537, b6+1:0.00675, b7+1:0.00614, b10+1:0.00703, b15+1:-0.00146, b23+2:0.01222];[(M0-656.23)+3:0.02008];[D126+1:0.00111, D138+1:0.00140, …	{21364@[y1+1:8.28, y2+1:10.13, y3+1:5.16, y4+1:9.93, y6+1:12.37, y7+1:7.93, y8+1:7.03, y9+1:4.73, y10+1:6.69, y11+1:6.93, y12+1:-1.41, y15+1:7.23, y18+1:13.83, y20+1:13.20];[b2+1:8.55, b3+1:5.33, b4+1:13.79, b5+1:9.82, b6+1:10.22, b7+1:8.56, b10+1:6.43, b15+1:-0.88, b23+2:4.90];[(M0-656.23)+3:5.55];[D126+1:8.85, D138+1:10.25, D144+1:8.46, D168+1:9.17, D186+1:10.25, D204+1:9.32, D274+1:9.63, D292+…	{21364@[y1+1:7358, y2+1:3641, y3+1:3730, y4+1:16056, y6+1:8567, y7+1:255912, y8+1:51255, y9+1:16673, y10+1:29719, y11+1:22141, y12+1:4607, y15+1:8527, y18+1:5236, y20+1:7476];[b2+1:2996, b3+1:3577, b4+1:4150, b5+1:9742, b6+1:19440, b7+1:9315, b10+1:18315, b15+1:3946, b23+2:28598];[(M0-656.23)+3:17329];[D126+1:75147, D138+1:162844, D144+1:36974, D168+1:66215, D186+1:72632, D204+1:185998, D274+1:14…	{21364@33}{21366@36}	T	0	0	0	14.0818	3.02569	0	2	4	1021.36	H2N2A1	FALSE	4.63001	(N(H)),(N(H(A)))	Level2	[14,H1N1,0.955]	[285,H1N1,0.955]	{@27[14-1,17-4]}{@27[14-1,16-4]}	TR	1			3	TRUE	FALSE
D:\Dolphins\chymo_Osearch\20230708_L1_UM5_shamo002_SA_EXT02_BWCoV_PngaseF_chymo_pdETHCD.raw	8653	27.0622	8638	983.807	3	2948.4	BdCoV_S			[385 to 408]	NPHIPDPSATPTSASTTQSRTTIY	Y,G	NPHIPDPS[O-Glycosylation:N1 on X]ATPT[O-Glycosylation:N1 on X]SASTTQSRTTIY	2	2948.39	60.2728	0	{8653@[b2+1, b3+1, b4+1, b6+1, b9+1, b10+1];[y2+1, y5+1, y6+1, y7+1, y8+1, y9+1, y10+1, y11+1, y12+1, y13+1, y14+2, y15+1, y16+1, y17+1, y18+2, y19+1, y20+2, y21+1, y22+2, y23+2];[D126+1, D138+1, D144+1, D168+1, D186+1, D204+1]}{8655@[b4+1, b6+1, b12+1];[y5+1, y11+1, y22+2];[(M0-203.08)+2];[D126+1, D138+1, D144+1, D168+1, D186+1, D204+1];[c3+1, c5+1, c7+1, c8+1, c9+1, c13+1, c14+1, c15+1, c16+1, …	{8653@[b2+1:212.10478, b3+1:349.16550, b4+1:462.25082, b6+1:674.33452, b9+1:929.45148, b10+1:1030.50195];[y2+1:295.16711, y5+1:653.36639, y6+1:740.40210, y7+1:868.45867, y8+1:969.51177, y9+1:1070.55984, y10+1:1157.59143, y11+1:1228.62588, y12+1:1315.65983, y13+1:1416.70959, y14+2:757.38612, y15+1:1614.81335, y16+1:1685.86057, y17+1:1772.88599, y18+2:935.47233, y19+1:1984.95544, y20+2:1041.51353, …	{8653@[b2+1:0.00181, b3+1:0.00362, b4+1:0.00488, b6+1:0.00887, b9+1:0.00392, b10+1:0.00672];[y2+1:0.00188, y5+1:0.00469, y6+1:0.00837, y7+1:0.00637, y8+1:0.01178, y9+1:0.01217, y10+1:0.01174, y11+1:0.00907, y12+1:0.01099, y13+1:0.01308, y14+2:0.01569, y15+1:0.01640, y16+1:0.02650, y17+1:0.01989, y18+2:0.01851, y19+1:0.00964, y20+2:0.02122, y21+1:0.02414, y22+2:0.02334, y23+2:0.02138];[D126+1:0.00…	{8653@[b2+1:8.59, b3+1:10.39, b4+1:10.58, b6+1:13.17, b9+1:4.22, b10+1:6.53];[y2+1:6.39, y5+1:7.19, y6+1:11.32, y7+1:7.34, y8+1:12.17, y9+1:11.38, y10+1:10.15, y11+1:7.39, y12+1:8.36, y13+1:9.24, y14+2:10.37, y15+1:10.16, y16+1:15.73, y17+1:11.22, y18+2:9.91, y19+1:4.86, y20+2:10.20, y21+1:11.00, y22+2:10.01, y23+2:8.81];[D126+1:10.86, D138+1:11.03, D144+1:11.40, D168+1:9.53, D186+1:10.95, D204+1…	{8653@[b2+1:4935, b3+1:226353, b4+1:124583, b6+1:23776, b9+1:9842, b10+1:15738];[y2+1:6731, y5+1:8781, y6+1:21330, y7+1:14420, y8+1:24200, y9+1:23818, y10+1:46057, y11+1:20339, y12+1:27802, y13+1:11410, y14+2:9066, y15+1:30314, y16+1:11538, y17+1:8524, y18+2:22916, y19+1:7336, y20+2:88629, y21+1:14172, y22+2:126027, y23+2:16909];[D126+1:260342, D138+1:209202, D144+1:241560, D168+1:70672, D186+1:3…	{8653@32}{8655@40}	T	0	0	0	27.1608	1.0355	0	2	10	406.159	N2	FALSE	0.863284	(N),(N)	Level2	[8,N1,1.000]	[392,N1,1.000]	{@2[8-0,12-0]}{@2[8-0,10-0]}	CH	1			3	TRUE	FALSE
D:\Dolphins\chymo_Osearch\20230708_L1_UM5_shamo002_SA_EXT02_BWCoV_PngaseF_chymo_SteppdETHCD.raw	9040	27.9563	9025	983.806	3	2948.4	BdCoV_S			[385 to 408]	NPHIPDPSATPTSASTTQSRTTIY	Y,G	NPHIPDPS[O-Glycosylation:N1 on X]ATPT[O-Glycosylation:N1 on X]SASTTQSRTTIY	2	2948.39	60.2127	0	{9040@[y1+1, y2+1, y5+1, y6+1, y7+1, y8+1, y9+1, y10+1, y11+1, y12+1, y14+1, y15+1, y16+1, y18+1, y20+2, y22+2];[b2+1, b3+1, b4+1, b6+1, b10+1];[(M0-203.08)+3];[D126+1, D138+1, D144+1, D168+1, D186+1, D204+1]}{9041@[b4+1, b6+1, b12+1, b18+1];[y5+1, y6+1, y10+1, y11+1];[(M0-203.08)+2];[D126+1, D138+1, D144+1, D168+1, D186+1, D204+1];[c3+1, c5+1, c7+1, c8+1, c9+1, c12+1, c13+1, c14+1, c15+1, c16+1,…	{9040@[y1+1:182.08231, y2+1:295.16782, y5+1:653.36816, y6+1:740.40228, y7+1:868.46096, y8+1:969.51021, y9+1:1070.56042, y10+1:1157.58950, y11+1:1228.63037, y12+1:1315.66081, y14+1:1513.76338, y15+1:1614.81334, y16+1:1685.85510, y18+1:1869.93909, y20+2:1041.51301, y22+2:1166.58585];[b2+1:212.10475, b3+1:349.16551, b4+1:462.25079, b6+1:674.33655, b10+1:1030.50415];[(M0-203.08)+3:916.11986];[D126+1:…	{9040@[y1+1:0.00114, y2+1:0.00258, y5+1:0.00646, y6+1:0.00855, y7+1:0.00865, y8+1:0.01023, y9+1:0.01276, y10+1:0.00980, y11+1:0.01356, y12+1:0.01197, y14+1:0.01410, y15+1:0.01638, y16+1:0.02103, y18+1:0.02023, y20+2:0.02017, y22+2:0.02289];[b2+1:0.00178, b3+1:0.00363, b4+1:0.00485, b6+1:0.01090, b10+1:0.00892];[(M0-203.08)+3:0.02841];[D126+1:0.00140, D138+1:0.00153, D144+1:0.00155, D168+1:0.00155…	{9040@[y1+1:6.27, y2+1:8.78, y5+1:9.91, y6+1:11.57, y7+1:9.98, y8+1:10.56, y9+1:11.93, y10+1:8.48, y11+1:11.05, y12+1:9.11, y14+1:9.32, y15+1:10.15, y16+1:12.48, y18+1:10.82, y20+2:9.69, y22+2:9.82];[b2+1:8.45, b3+1:10.44, b4+1:10.51, b6+1:16.18, b10+1:8.66];[(M0-203.08)+3:10.35];[D126+1:11.19, D138+1:11.20, D144+1:10.86, D168+1:9.25, D186+1:10.66, D204+1:11.12]}{9041@[b4+1:7.47, b6+1:9.46, b12+1…	{9040@[y1+1:5327, y2+1:10998, y5+1:5864, y6+1:12192, y7+1:15717, y8+1:15094, y9+1:14791, y10+1:21263, y11+1:13127, y12+1:11249, y14+1:54650, y15+1:13276, y16+1:7386, y18+1:72118, y20+2:23102, y22+2:44275];[b2+1:6374, b3+1:116383, b4+1:53463, b6+1:13772, b10+1:8224];[(M0-203.08)+3:59076];[D126+1:176435, D138+1:171710, D144+1:154806, D168+1:44847, D186+1:183017, D204+1:300170]}{9041@[b4+1:5757, b6+…	{9040@28}{9041@44}	T	0	0	0	29.1689	2.04106	0	2	10	406.159	N2	FALSE	1.1156	(N),(N)	Level2	[8,N1,1.000]	[392,N1,1.000]	{@2[8-0,12-0]}{@2[8-0,10-0]}	CH	1			3	TRUE	FALSE
D:\Dolphins\chymo_Osearch\20230708_L1_UM5_shamo002_SA_EXT02_BWCoV_PngaseF_chymo_SteppdETHCD.raw	24927	63.5508	24918	1289.82	4	5155.25	BdCoV_S			[269 to 303]	TGKFVDDALGPDYPCPTLSSLQASYVPGDCAIKDW	Y,V	TGKFVDDALGPDYPC[Common Fixed:Carbamidomethyl on C]PT[O-Glycosylation:H1N1A1 on X]LSS[O-Glycosylation:H1N1A1 on X]LQASYVPGDC[Common Fixed:Carbamidomethyl on C]AIKDW	4	5155.24	47.1322	0	{24927@[y1+1, y2+1, y3+1, y4+1, y6+1, y8+1, y9+2, y10+1, y11+1, y12+1];[b4+1, b5+1, b6+1, b7+1, b8+1, b9+1, b10+1, b12+1, b13+1, b26+2];[(M0-453.15)+4];[D126+1, D138+1, D144+1, D168+1, D186+1, D204+1, D274+1, D292+1, D366+1]}{24929@[y3+1, y9+2, y10+1, y13+1, y14+1];[b9+1, b10+1, b24+1, b26+2];[(M0-291.10)+3, (M0-656.23)+2];[D126+1, D138+1, D168+1, D186+1, D204+1, D274+1, D292+1, D366+1];[c3+1, c4…	{24927@[y1+1:205.10031, y2+1:320.12671, y3+1:448.22312, y4+1:561.30881, y6+1:792.37610, y8+1:964.42883, y9+2:531.24334, y10+1:1160.55042, y11+1:1323.61035, y12+1:1410.63206];[b4+1:434.24380, b5+1:533.31213, b6+1:648.34113, b7+1:763.37018, b8+1:834.40784, b9+1:947.48737, b10+1:1004.51239, b12+1:1216.59326, b13+1:1379.65367, b26+2:1392.18736];[(M0-453.15)+4:1176.53571];[D126+1:126.05608, D138+1:138…	{24927@[y1+1:0.00316, y2+1:0.00261, y3+1:0.00406, y4+1:0.00568, y6+1:0.00521, y8+1:0.00954, y9+2:0.00734, y10+1:0.00994, y11+1:0.00655, y12+1:-0.00377];[b4+1:0.00401, b5+1:0.00392, b6+1:0.00597, b7+1:0.00809, b8+1:0.00863, b9+1:0.00409, b10+1:0.00765, b12+1:0.00882, b13+1:0.00589, b26+2:0.04417];[(M0-453.15)+4:0.02598];[D126+1:0.00113, D138+1:0.00144, D144+1:0.00126, D168+1:0.00158, D186+1:0.0019…	{24927@[y1+1:15.47, y2+1:8.19, y3+1:9.07, y4+1:10.14, y6+1:6.59, y8+1:9.90, y9+2:6.92, y10+1:8.58, y11+1:4.95, y12+1:-2.67];[b4+1:9.25, b5+1:7.37, b6+1:9.23, b7+1:10.61, b8+1:10.35, b9+1:4.32, b10+1:7.63, b12+1:7.25, b13+1:4.28, b26+2:15.87];[(M0-453.15)+4:5.53];[D126+1:9.03, D138+1:10.53, D144+1:8.78, D168+1:9.49, D186+1:10.45, D204+1:8.46, D274+1:9.41, D292+1:9.77, D366+1:8.77]}{24929@[y3+1:9.8…	{24927@[y1+1:5674, y2+1:18882, y3+1:55797, y4+1:6102, y6+1:11249, y8+1:9767, y9+2:65579, y10+1:26288, y11+1:7549, y12+1:8622];[b4+1:8218, b5+1:8169, b6+1:6403, b7+1:10143, b8+1:6604, b9+1:23120, b10+1:16456, b12+1:18143, b13+1:19932, b26+2:4885];[(M0-453.15)+4:5382];[D126+1:49773, D138+1:172523, D144+1:28194, D168+1:66915, D186+1:63657, D204+1:123697, D274+1:261008, D292+1:141365, D366+1:90986]}{…	{24927@30}{24929@34}	T	0	0	0	15.0429	3.02263	0	2	5	1312.46	H2N2A2	FALSE	6.57053	(N(H(A))),(N(H(A)))	Level2	[17,H1N1A1,0.984]	[285,H1N1A1,0.984]	{@62[17-4,20-4]}{@62[17-4,19-4]}	CH	1			3	TRUE	FALSE
D:\Dolphins\chymo_Osearch\20230708_L1_UM5_shamo002_SA_EXT02_BWCoV_PngaseF_chymo_pdETHCD.raw	8915	27.6195	8904	983.805	3	2948.39	BdCoV_S			[385 to 408]	NPHIPDPSATPTSASTTQSRTTIY	Y,G	NPHIPDPSATPT[O-Glycosylation:N1 on X]SASTT[O-Glycosylation:N1 on X]QSRTTIY	2	2948.39	37.157	0	{8915@[b3+1, b4+1, b5+1, b6+1, b9+1, b10+1, b13+1];[y6+1, y7+1, y9+1, y10+1, y11+1, y12+1, y14+1, y15+1, y16+1, y18+1, y20+1, y21+1, y22+2];[D126+1, D138+1, D144+1, D168+1, D186+1, D204+1]}{8917@[(M0-203.08)+2];[D126+1, D138+1, D144+1, D186+1, D204+1];[c3+1, c5+1, c8+1, c9+1, c12+1, c13+1, c15+1, c16+1, c18+1, c23+2];[zDot5+1, zDot6+1, zDot7+1, zDot9+1, zDot12+1, zDot24+2]}	{8915@[b3+1:349.16481, b4+1:462.24997, b5+1:559.30322, b6+1:674.33490, b9+1:929.44495, b10+1:1030.50037, b13+1:1315.65324];[y6+1:740.40649, y7+1:868.46722, y9+1:1070.55615, y10+1:1157.58370, y11+1:1228.63098, y12+1:1315.65324, y14+1:1513.75840, y15+1:1614.80847, y16+1:1685.86133, y18+1:1869.92957, y20+1:2082.00464, y21+1:2195.07153, y22+2:1166.58085];[D126+1:126.05625, D138+1:138.05642, D144+1:14…	{8915@[b3+1:0.00293, b4+1:0.00403, b5+1:0.00452, b6+1:0.00925, b9+1:-0.00261, b10+1:0.00513, b13+1:0.02553];[y6+1:0.01276, y7+1:0.01492, y9+1:0.00849, y10+1:0.00400, y11+1:0.01417, y12+1:0.00440, y14+1:0.00912, y15+1:0.01152, y16+1:0.02726, y18+1:0.01070, y20+1:0.00607, y21+1:-0.01110, y22+2:0.01288];[D126+1:0.00130, D138+1:0.00147, D144+1:0.00141, D168+1:0.00142, D186+1:0.00159, D204+1:0.00210]}…	{8915@[b3+1:8.42, b4+1:8.73, b5+1:8.09, b6+1:13.74, b9+1:-2.81, b10+1:4.98, b13+1:19.42];[y6+1:17.26, y7+1:17.20, y9+1:7.94, y10+1:3.46, y11+1:11.55, y12+1:3.35, y14+1:6.03, y15+1:7.14, y16+1:16.18, y18+1:5.73, y20+1:2.92, y21+1:-5.06, y22+2:5.52];[D126+1:10.43, D138+1:10.75, D144+1:9.85, D168+1:8.52, D186+1:8.60, D204+1:10.33]}{8917@[(M0-203.08)+2:7.26];[D126+1:11.29, D138+1:8.24, D144+1:7.82, D…	{8915@[b3+1:122928, b4+1:76221, b5+1:5273, b6+1:9199, b9+1:10703, b10+1:7753, b13+1:11767];[y6+1:6336, y7+1:6115, y9+1:4788, y10+1:13196, y11+1:6592, y12+1:11767, y14+1:40321, y15+1:10794, y16+1:7465, y18+1:60539, y20+1:55699, y21+1:7121, y22+2:42519];[D126+1:112990, D138+1:119429, D144+1:129479, D168+1:37233, D186+1:152584, D204+1:148741]}{8917@[(M0-203.08)+2:86714];[D126+1:3363, D138+1:5755, D1…	{8915@26}{8917@22}	T	0	0	0	16.0807	1.01931	0	2	10	406.159	N2	FALSE	0.938027	(N),(N)	Level2	[17,N1,0.989]	[401,N1,0.989]	{@2[12-0,17-0]}{@2[10-0,17-0]}	CH	1			3	TRUE	FALSE
D:\Dolphins\GluCAspN\20230708_L1_UM5_shamo002_SA_EXT02_BWCoV_PngaseF_GluC_SteppdETHCD.raw	7034	23.0675	7023	912.428	3	2734.26	BdCoV_S			[383 to 404]	TYNPHIPDPSATPTSASTTQSR	E,T	TYNPHIPDPS[O-Glycosylation:N1 on X]ATPTSASTT[O-Glycosylation:N1 on X]QSR	2	2734.26	58.237	0	{7034@[y1+1, y2+1, y3+1, y4+1, y6+1, y7+1, y8+1, y9+1, y10+1, y11+1, y13+1, y14+1, y16+1, y17+1, y19+2];[b2+1, b3+1, b4+1, b5+1, b6+1, b8+1, b12+1];[(M0-203.08)+3];[D126+1, D138+1, D144+1, D168+1, D186+1, D204+1]}{7036@[y1+1, y2+1, y9+1, y13+1, y18+1];[b6+1, b8+1, b12+1];[(M0-203.08)+2];[D126+1, D138+1, D144+1, D168+1, D186+1, D204+1];[zDot1+1, zDot2+1, zDot3+1, zDot5+1, zDot7+1, zDot8+1, zDot12+…	{7034@[y1+1:175.12056, y2+1:262.15335, y3+1:390.21353, y4+1:491.26324, y6+1:679.34479, y7+1:750.38150, y8+1:837.41571, y9+1:938.44861, y10+1:1035.51596, y11+1:1136.56697, y13+1:1294.61426, y14+1:1391.68844, y16+1:1603.77102, y17+1:1716.85559, y19+2:975.98777];[b2+1:265.12117, b3+1:379.16586, b4+1:476.21895, b5+1:613.27962, b6+1:726.36590, b8+1:938.44861, b12+1:1294.61426];[(M0-203.08)+3:844.74157…	{7034@[y1+1:0.00161, y2+1:0.00237, y3+1:0.00397, y4+1:0.00601, y6+1:0.00784, y7+1:0.00745, y8+1:0.00962, y9+1:-0.00515, y10+1:0.00943, y11+1:0.01277, y13+1:-0.00909, y14+1:0.01232, y16+1:0.01520, y17+1:0.01571, y19+2:0.01671];[b2+1:0.00289, b3+1:0.00465, b4+1:0.00498, b5+1:0.00673, b6+1:0.00895, b8+1:0.01196, b12+1:0.00802];[(M0-203.08)+3:0.02531];[D126+1:0.00121, D138+1:0.00151, D144+1:0.00164, …	{7034@[y1+1:9.23, y2+1:9.08, y3+1:10.21, y4+1:12.26, y6+1:11.56, y7+1:9.94, y8+1:11.51, y9+1:-5.49, y10+1:9.11, y11+1:11.24, y13+1:-7.03, y14+1:8.86, y16+1:9.48, y17+1:9.15, y19+2:8.57];[b2+1:10.93, b3+1:12.29, b4+1:10.48, b5+1:11.00, b6+1:12.34, b8+1:12.75, b12+1:6.20];[(M0-203.08)+3:10.00];[D126+1:9.70, D138+1:11.03, D144+1:11.45, D168+1:10.81, D186+1:9.34, D204+1:11.16]}{7036@[y1+1:6.43, y2+1:…	{7034@[y1+1:17842, y2+1:8211, y3+1:3943, y4+1:7187, y6+1:8865, y7+1:8946, y8+1:8704, y9+1:38934, y10+1:45876, y11+1:9327, y13+1:11005, y14+1:123904, y16+1:95184, y17+1:5758, y19+2:14527];[b2+1:31899, b3+1:29816, b4+1:9245, b5+1:135753, b6+1:104358, b8+1:38934, b12+1:11005];[(M0-203.08)+3:103241];[D126+1:185785, D138+1:170289, D144+1:190290, D168+1:47130, D186+1:215040, D204+1:366444]}{7036@[y1+1:…	{7034@29}{7036@41}	T	0	0	0	25.1005	2.05808	0	2	9	406.159	N2	FALSE	0.907369	(N),(N)	Level2	[10,N1,0.996]	[392,N1,0.996]	{@2[10-0,19-0]}{@2[10-0,18-0]}	GluCAsp	1			3	TRUE	FALSE
D:\Dolphins\GluCAspN\20230708_L1_UM5_shamo002_SA_EXT02_BWCoV_PngaseF_AspN_SteppdETHCD.raw	21958	59.9053	21947	1143	4	4567.96	BdCoV_S			[272 to 301]	FVDDALGPDYPCPTLSSLQASYVPGDCAIK	K,D	FVDDALGPDYPC[Common Fixed:Carbamidomethyl on C]PT[O-Glycosylation:H1N1A1 on X]LSS[O-Glycosylation:H1N1A1 on X]LQASYVPGDC[Common Fixed:Carbamidomethyl on C]AIK	4	4567.97	45.2022	0	{21958@[y1+1, y4+1, y6+1, y7+1, y8+1, y9+1, y10+1, y11+1, y12+1, y15+1, y18+1, y20+1, y24+2];[b2+1, b3+1, b4+1, b5+1, b6+1, b7+1, b10+1];[(M0-656.23)+3];[D126+1, D138+1, D144+1, D168+1, D186+1, D204+1, D274+1, D292+1, D366+1]}{21960@[b2+1, b6+1, b7+1, b9+1, b10+1, b11+1, b18+1];[y7+1, y8+1, y9+1, y10+1, y11+1];[(M0-291.10)+2, (M0-656.23)+2];[D126+1, D138+1, D168+1, D186+1, D204+1, D274+1, D292+1,…	{21958@[y1+1:147.11432, y4+1:491.27090, y6+1:663.32245, y7+1:760.37250, y8+1:859.44055, y9+1:1022.51046, y10+1:1109.53659, y11+1:1180.57510, y12+1:1308.63867, y15+1:1595.79004, y18+1:1906.97668, y20+1:2164.05493, y24+2:1298.61364];[b2+1:247.14644, b3+1:362.17371, b4+1:477.20197, b5+1:548.24060, b6+1:661.32739, b7+1:718.34482, b10+1:1093.49222];[(M0-656.23)+3:1304.93153];[D126+1:126.05616, D138+1:…	{21958@[y1+1:0.00151, y4+1:0.00627, y6+1:0.00941, y7+1:0.00670, y8+1:0.00633, y9+1:0.01292, y10+1:0.00702, y11+1:0.00841, y12+1:0.01341, y15+1:0.01665, y18+1:0.01879, y20+1:0.01363, y24+2:0.01420];[b2+1:0.00233, b3+1:0.00266, b4+1:0.00397, b5+1:0.00550, b6+1:0.00822, b7+1:0.00418, b10+1:0.00855];[(M0-656.23)+3:0.03473];[D126+1:0.00121, D138+1:0.00127, D144+1:0.00139, D168+1:0.00181, D186+1:0.0017…	{21958@[y1+1:10.37, y4+1:12.80, y6+1:14.21, y7+1:8.82, y8+1:7.37, y9+1:12.65, y10+1:6.33, y11+1:7.13, y12+1:10.25, y15+1:10.44, y18+1:9.86, y20+1:6.30, y24+2:5.47];[b2+1:9.48, b3+1:7.36, b4+1:8.35, b5+1:10.04, b6+1:12.46, b7+1:5.83, b10+1:7.83];[(M0-656.23)+3:8.88];[D126+1:9.70, D138+1:9.24, D144+1:9.74, D168+1:10.86, D186+1:9.34, D204+1:10.67, D274+1:9.91, D292+1:10.45, D366+1:10.72]}{21960@[b2+…	{21958@[y1+1:5646, y4+1:10947, y6+1:5971, y7+1:145992, y8+1:26919, y9+1:9049, y10+1:17676, y11+1:11453, y12+1:5218, y15+1:3784, y18+1:4523, y20+1:5871, y24+2:3948];[b2+1:4164, b3+1:3324, b4+1:3001, b5+1:4411, b6+1:11118, b7+1:6707, b10+1:14445];[(M0-656.23)+3:10971];[D126+1:45886, D138+1:94190, D144+1:18095, D168+1:41985, D186+1:33544, D204+1:112726, D274+1:191502, D292+1:93316, D366+1:89876]}{21…	{21958@30}{21960@32}	T	0	0	0	10.0284	3.02022	0	2	4	1312.46	H2N2A2	FALSE	5.2052	(N(H(A))),(N(H(A)))	Level2	[14,H1N1A1,0.989]	[285,H1N1A1,0.989]	{@62[14-4,17-4]}{@62[14-4,16-4]}	GluCAsp	1			3	TRUE	FALSE
D:\Dolphins\GluCAspN\20230708_L1_UM5_shamo002_SA_EXT02_BWCoV_PngaseF_GluC_pdETHCD.raw	5814	20.8334	5802	966.446	3	2896.32	BdCoV_S			[383 to 404]	TYNPHIPDPSATPTSASTTQSR	E,T	TYNPHIPDPS[O-Glycosylation:N1 on X]ATPT[O-Glycosylation:H1N1 on X]SASTTQSR	2	2896.31	43.3463	0	{5814@[y1+1, y2+1, y4+1, y5+1, y6+1, y7+1, y8+1, y9+1, y10+1, y11+1, y12+1, y13+1, y14+1, y15+1, y16+1, y17+1, y19+2];[b2+1, b3+1, b4+1, b5+1, b6+1, b8+1, b12+1];[D126+1, D138+1, D144+1, D168+1, D186+1, D204+1, D366+1]}{5816@[y1+1, y9+1];[b8+1];[(M0-203.08)+2, (M0-365.13)+2];[D126+1, D138+1, D186+1, D204+1, D366+1];[zDot1+1, zDot3+1, zDot7+1, zDot8+1, zDot11+1, zDot22+1];[c5+1, c7+1, c9+1, c10+1,…	{5814@[y1+1:175.12029, y2+1:262.15262, y4+1:491.26187, y5+1:592.31073, y6+1:679.34290, y7+1:750.37988, y8+1:837.41393, y9+1:938.44874, y10+1:1035.51687, y11+1:1136.56677, y12+1:1207.60254, y13+1:1294.62061, y14+1:1391.68866, y15+1:1506.70853, y16+1:1603.76949, y17+1:1716.86228, y19+2:975.98914];[b2+1:265.12061, b3+1:379.16507, b4+1:476.22076, b5+1:613.27918, b6+1:726.36413, b8+1:938.44874, b12+1:…	{5814@[y1+1:0.00133, y2+1:0.00164, y4+1:0.00463, y5+1:0.00581, y6+1:0.00595, y7+1:0.00583, y8+1:0.00784, y9+1:-0.00503, y10+1:0.01034, y11+1:0.01257, y12+1:0.01122, y13+1:-0.00274, y14+1:0.01255, y15+1:0.00548, y16+1:0.01367, y17+1:0.02240, y19+2:0.01944];[b2+1:0.00232, b3+1:0.00386, b4+1:0.00679, b5+1:0.00630, b6+1:0.00718, b8+1:0.01208, b12+1:0.01436];[D126+1:0.00135, D138+1:0.00142, D144+1:0.0…	{5814@[y1+1:7.66, y2+1:6.27, y4+1:9.45, y5+1:9.83, y6+1:8.77, y7+1:7.77, y8+1:9.38, y9+1:-5.36, y10+1:10.00, y11+1:11.07, y12+1:9.30, y13+1:-2.12, y14+1:9.02, y15+1:3.64, y16+1:8.53, y17+1:13.05, y19+2:9.97];[b2+1:8.79, b3+1:10.20, b4+1:14.29, b5+1:10.29, b6+1:9.90, b8+1:12.88, b12+1:11.10];[D126+1:10.80, D138+1:10.36, D144+1:8.67, D168+1:8.61, D186+1:10.41, D204+1:10.29, D366+1:10.28]}{5816@[y1+…	{5814@[y1+1:3162, y2+1:2836, y4+1:3818, y5+1:2991, y6+1:5309, y7+1:8173, y8+1:14473, y9+1:26318, y10+1:33965, y11+1:11013, y12+1:3239, y13+1:7345, y14+1:114488, y15+1:4876, y16+1:128144, y17+1:8053, y19+2:19397];[b2+1:4477, b3+1:9353, b4+1:3770, b5+1:118549, b6+1:121299, b8+1:26318, b12+1:7345];[D126+1:104193, D138+1:74675, D144+1:71589, D168+1:29704, D186+1:124754, D204+1:131937, D366+1:28936]}{…	{5814@31}{5816@24}	T	0	0	0	13.0502	2.05808	0	2	9	568.212	H1N2	FALSE	1.0797	(N),(N(H))	Level2	[10,N1,1.000]	[392,N1,1.000]	{@5[10-0,14-1]}{@5[10-0,12-1]}	GluCAsp	1			3	TRUE	FALSE
D:\Dolphins\GluCAspN\20230708_L1_UM5_shamo002_SA_EXT02_BWCoV_PngaseF_GluC_SteppdETHCD.raw	7444	24.0287	7430	908.086	3	2721.23	BdCoV_S			[386 to 404]	PHIPDPSATPTSASTTQSR	N,T	PHIPDPS[O-Glycosylation:N1 on X]ATPTS[O-Glycosylation:H1N2 on X]ASTTQSR	2	2721.24	38.14	2	{7444@[y1+1, y2+1, y3+1, y4+1, y6+1, y7+1, y8+1, y9+1, y10+1, y11+1, y13+1, y14+1, y16+1, y17+1];[b2+1, b3+1, b5+1];[(M0-203.08)+2, (M0-162.05)+3, (M0-365.13)+3];[D126+1, D138+1, D144+1, D168+1, D186+1, D204+1, D366+1]}{7446@[y9+1, y10+1, y16+1];[(M0-365.13)+2];[D126+1, D138+1, D144+1, D186+1, D204+1, D366+1];[zDot1+1, zDot2+1, zDot3+1, zDot4+1, zDot5+1, zDot6+1, zDot7+1];[c5+1, c8+1, c12+1, c14+…	{7444@[y1+1:175.12077, y2+1:262.15298, y3+1:390.21243, y4+1:491.26208, y6+1:679.34528, y7+1:750.37372, y8+1:837.41071, y9+1:938.44733, y10+1:1035.51522, y11+1:1136.56323, y13+1:1294.62085, y14+1:1391.68787, y16+1:1603.76815, y17+1:1716.85303];[b2+1:235.12125, b3+1:348.20645, b5+1:560.28644];[(M0-203.08)+2:1260.09128, (M0-162.05)+3:854.07178, (M0-365.13)+3:786.37832];[D126+1:126.05621, D138+1:138.…	{7444@[y1+1:0.00182, y2+1:0.00200, y3+1:0.00287, y4+1:0.00485, y6+1:0.00833, y7+1:-0.00034, y8+1:0.00462, y9+1:-0.00644, y10+1:0.00869, y11+1:0.00903, y13+1:-0.00250, y14+1:0.01175, y16+1:0.01233, y17+1:0.01314];[b2+1:0.00230, b3+1:0.00344, b5+1:0.00371];[(M0-203.08)+2:0.01217, (M0-162.05)+3:0.01111, (M0-365.13)+3:0.01012];[D126+1:0.00126, D138+1:0.00148, D144+1:0.00154, D168+1:0.00145, D186+1:0.…	{7444@[y1+1:10.46, y2+1:7.67, y3+1:7.39, y4+1:9.89, y6+1:12.28, y7+1:-0.45, y8+1:5.52, y9+1:-6.86, y10+1:8.40, y11+1:7.95, y13+1:-1.93, y14+1:8.45, y16+1:7.69, y17+1:7.66];[b2+1:9.83, b3+1:9.89, b5+1:6.64];[(M0-203.08)+2:4.83, (M0-162.05)+3:4.34, (M0-365.13)+3:4.29];[D126+1:10.10, D138+1:10.81, D144+1:10.76, D168+1:8.71, D186+1:8.76, D204+1:10.22, D366+1:9.89]}{7446@[y9+1:-7.19, y10+1:8.91, y16+1…	{7444@[y1+1:9909, y2+1:4625, y3+1:6788, y4+1:6350, y6+1:12516, y7+1:6787, y8+1:11099, y9+1:23124, y10+1:35424, y11+1:3405, y13+1:9091, y14+1:101806, y16+1:80570, y17+1:8579];[b2+1:89464, b3+1:21024, b5+1:9446];[(M0-203.08)+2:16183, (M0-162.05)+3:49789, (M0-365.13)+3:13706];[D126+1:95106, D138+1:81529, D144+1:71310, D168+1:22980, D186+1:102972, D204+1:110557, D366+1:22157]}{7446@[y9+1:5236, y10+1:…	{7444@27}{7446@24}	T	0	0	0	14.0307	4.0258	0	2	8	771.291	H1N3	FALSE	1.16685	(N),(N(H)(N))	Level2	[7,N1,0.986]	[392,N1,0.986]	{@11[7-0,12-3]}{@11[7-0,11-3]}{@11[7-0,9-3]}{@12[7-0,11-0,12-1]}{@12[7-0,9-0,12-1]}{@12[7-0,11-1,12-0]}{@12[7-0,9-1,12-0]}{@12[7-0,9-0,11-1]}{@12[7-0,9-1,11-0]}	GluCAsp	1			3	TRUE	FALSE
D:\Dolphins\TRYPSIN\20230708_L1_UM5_shamo002_SA_EXT02_BWCoV_PngaseF_TR_pdETHCD.raw	11386	34.6079	11382	1039.46	2	2076.91	BdCoV_S			[82 to 95]	NCTANLNETLTEYK	R,G	NC[Common Fixed:Carbamidomethyl on C]TANLN[Common Artifact:Deamidation on N]ET[O-Glycosylation:N1 on X]LT[O-Glycosylation:N1 on X]EYK	4	2076.9	37.3676	0	{11386@[y1+1, y2+1, y3+1, y4+1, y5+1, y6+1, y7+1, y8+1, y9+1, y10+1, y11+1, y12+1, y13+1];[b2+1, b3+1, b4+1, b5+1, b6+1, b7+1, b8+1, b9+1, b10+1, b11+1, b12+1];[(M0-203.08)+1];[D126+1, D138+1, D144+1, D168+1, D186+1, D204+1]}{11388@[b2+1];[y2+1, y4+1, y7+1, y8+1, y9+1, y10+1, y11+1, y12+1];[(M0-203.08)+1];[D126+1, D138+1, D168+1, D204+1];[c13+1];[zDot14+1]}	{11386@[y1+1:147.11406, y2+1:310.17871, y3+1:439.22278, y4+1:540.27209, y5+1:653.35716, y6+1:754.40491, y7+1:883.44842, y8+1:998.47628, y9+1:1111.56076, y10+1:1225.60379, y11+1:1296.64230, y12+1:1397.69084, y13+1:1557.71794];[b2+1:275.08319, b3+1:376.13196, b4+1:447.17053, b5+1:561.21448, b6+1:674.30005, b7+1:789.32745, b8+1:918.36865, b9+1:1019.41895, b10+1:1132.50183, b11+1:1233.55542, b12+1:13…	{11386@[y1+1:0.00126, y2+1:0.00258, y3+1:0.00405, y4+1:0.00569, y5+1:0.00670, y6+1:0.00676, y7+1:0.00768, y8+1:0.00860, y9+1:0.00902, y10+1:0.00911, y11+1:0.01051, y12+1:0.01137, y13+1:0.00782];[b2+1:0.00234, b3+1:0.00343, b4+1:0.00489, b5+1:0.00591, b6+1:0.00741, b7+1:0.00787, b8+1:0.00648, b9+1:0.00909, b10+1:0.00792, b11+1:0.01383, b12+1:0.00212];[(M0-203.08)+1:0.01646];[D126+1:0.00122, D138+1…	{11386@[y1+1:8.59, y2+1:8.34, y3+1:9.25, y4+1:10.55, y5+1:10.26, y6+1:8.98, y7+1:8.70, y8+1:8.62, y9+1:8.12, y10+1:7.44, y11+1:8.11, y12+1:8.14, y13+1:5.02];[b2+1:8.53, b3+1:9.14, b4+1:10.95, b5+1:10.54, b6+1:11.01, b7+1:9.99, b8+1:7.06, b9+1:8.93, b10+1:7.00, b11+1:11.22, b12+1:1.56];[(M0-203.08)+1:8.79];[D126+1:9.73, D138+1:9.03, D144+1:8.35, D168+1:7.79, D186+1:9.09, D204+1:9.09]}{11388@[b2+1:…	{11386@[y1+1:19311, y2+1:84273, y3+1:26209, y4+1:86941, y5+1:40326, y6+1:69492, y7+1:73787, y8+1:138684, y9+1:85538, y10+1:115749, y11+1:90335, y12+1:103400, y13+1:15875];[b2+1:66360, b3+1:11617, b4+1:7339, b5+1:7110, b6+1:18246, b7+1:7522, b8+1:4542, b9+1:9694, b10+1:5185, b11+1:5376, b12+1:5741];[(M0-203.08)+1:22039];[D126+1:169406, D138+1:153440, D144+1:23090, D168+1:68137, D186+1:54561, D204+…	{11386@31}{11388@16}	T	0	0	0	2.04707	2.012	0	2	3	406.159	N2	TRUE	6.86304	(N),(N)	Level3			{@2[9-0,11-0]}{@2[3-0,11-0]}{@2[3-0,9-0]}	TR	1			3	TRUE	FALSE
D:\Dolphins\TRYPSIN\20230708_L1_UM5_shamo002_SA_EXT02_BWCoV_PngaseF_TR_pdETHCD.raw	21634	59.4717	21624	1143	4	4567.98	BdCoV_S			[272 to 301]	FVDDALGPDYPCPTLSSLQASYVPGDCAIK	K,D	FVDDALGPDYPC[Common Fixed:Carbamidomethyl on C]PT[O-Glycosylation:H2N2A2 on X]LSSLQASYVPGDC[Common Fixed:Carbamidomethyl on C]AIK	3	4567.97	90.2858	0	{21634@[y1+1, y2+1, y3+1, y4+1, y5+1, y6+1, y7+2, y8+1, y9+1, y10+1, y11+1, y12+1, y13+1, y14+1, y15+1, y16+1, y17+1, y18+1, y19+1, y20+2, y21+1, y23+1, y24+2];[b2+1, b3+1, b4+1, b5+1, b6+1, b7+1, b9+1, b10+1, b11+1, b12+1, b14+1, b15+1, b16+1, b17+1, b18+1, b19+1, b22+1, b23+1];[D126+1, D138+1, D144+1, D168+1, D186+1, D204+1, D274+1, D292+1, D366+1]}{21637@[y1+1, y2+1, y4+1, y7+1, y8+1, y9+1, y1…	{21634@[y1+1:147.11411, y2+1:260.19867, y3+1:331.23706, y4+1:491.26899, y5+1:606.29716, y6+1:663.32167, y7+2:380.69018, y8+1:859.44225, y9+1:1022.50725, y10+1:1109.53986, y11+1:1180.57715, y12+1:1308.63629, y13+1:1421.71906, y14+1:1508.75141, y15+1:1595.78701, y16+1:1708.87549, y17+1:1809.91370, y18+1:1906.97514, y19+1:2067.00000, y20+2:1082.53321, y21+1:2327.10547, y23+1:2539.20630, y24+2:1298.6…	{21634@[y1+1:0.00130, y2+1:0.00180, y3+1:0.00308, y4+1:0.00436, y5+1:0.00559, y6+1:0.00863, y7+2:0.00728, y8+1:0.00803, y9+1:0.00971, y10+1:0.01029, y11+1:0.01046, y12+1:0.01102, y13+1:0.00973, y14+1:0.01006, y15+1:0.01362, y16+1:0.01804, y17+1:0.00857, y18+1:0.01725, y19+1:0.01146, y20+2:0.01783, y21+1:0.00084, y23+1:0.02196, y24+2:0.02177];[b2+1:0.00244, b3+1:0.00284, b4+1:0.00465, b5+1:0.00577…	{21634@[y1+1:8.90, y2+1:6.95, y3+1:9.32, y4+1:8.89, y5+1:9.23, y6+1:13.04, y7+2:9.59, y8+1:9.36, y9+1:9.50, y10+1:9.28, y11+1:8.87, y12+1:8.43, y13+1:6.85, y14+1:6.67, y15+1:8.54, y16+1:10.56, y17+1:4.74, y18+1:9.05, y19+1:5.55, y20+2:8.25, y21+1:0.36, y23+1:8.65, y24+2:8.39];[b2+1:9.92, b3+1:7.87, b4+1:9.76, b5+1:10.54, b6+1:10.95, b7+1:8.85, b9+1:10.09, b10+1:9.81, b11+1:17.30, b12+1:10.26, b14…	{21634@[y1+1:24162, y2+1:16720, y3+1:17742, y4+1:133076, y5+1:38007, y6+1:68127, y7+2:54168, y8+1:360233, y9+1:169682, y10+1:281142, y11+1:228893, y12+1:124538, y13+1:49633, y14+1:71008, y15+1:136812, y16+1:33546, y17+1:10642, y18+1:99903, y19+1:17526, y20+2:79806, y21+1:14040, y23+1:14818, y24+2:149605];[b2+1:17681, b3+1:20195, b4+1:31197, b5+1:110661, b6+1:125357, b7+1:92776, b9+1:59243, b10+1:…	{21634@50}{21637@58}	T	0	0	0	22.0709	8.06805	0	1	4	1312.46	H2N2A2	FALSE	4.34836	(N(H(A))(N(H(A))))	Level1	[14,H2N2A2,0.999]	[285,H2N2A2,0.999]	{@60[14-10]}	TR	1			3	TRUE	FALSE
D:\Dolphins\TRYPSIN\20230708_L1_UM5_shamo002_SA_EXT02_BWCoV_PngaseF_TR_pdETHCD.raw	21106	58.0466	21102	1153.88	3	3458.6	BdCoV_S			[272 to 301]	FVDDALGPDYPCPTLSSLQASYVPGDCAIK	K,D	FVDDALGPDYPC[Common Fixed:Carbamidomethyl on C]PT[O-Glycosylation:N1 on X]LSSLQASYVPGDC[Common Fixed:Carbamidomethyl on C]AIK	3	3458.59	85.4826	0	{21106@[y1+1, y2+1, y3+1, y4+1, y5+1, y6+1, y7+1, y8+1, y9+1, y10+1, y11+1, y12+1, y13+1, y14+1, y15+1, y16+1, y18+1, y19+1, y20+1, y21+1, y24+1];[b2+1, b3+1, b4+1, b5+1, b6+1, b7+1, b8+1, b9+1, b10+1, b11+1, b12+1, b14+1, b15+1, b16+1];[D126+1, D138+1, D144+1, D168+1, D186+1, D204+1]}{21108@[y1+1, y3+1, y4+1, y6+1, y7+1, y8+1, y9+1, y10+1, y11+1, y12+1, y13+1, y14+1, y15+1, y20+1];[b5+1, b6+1, b…	{21106@[y1+1:147.11412, y2+1:260.19928, y3+1:331.23715, y4+1:491.27003, y5+1:606.29858, y6+1:663.32068, y7+1:760.37256, y8+1:859.44161, y9+1:1022.50591, y10+1:1109.53861, y11+1:1180.57730, y12+1:1308.63534, y13+1:1421.71983, y14+1:1508.75376, y15+1:1595.78526, y16+1:1708.86890, y18+1:1906.97322, y19+1:2067.01099, y20+1:2164.05550, y21+1:2327.13916, y24+1:2596.23535];[b2+1:247.14647, b3+1:362.1744…	{21106@[y1+1:0.00132, y2+1:0.00241, y3+1:0.00317, y4+1:0.00539, y5+1:0.00701, y6+1:0.00764, y7+1:0.00676, y8+1:0.00740, y9+1:0.00837, y10+1:0.00903, y11+1:0.01061, y12+1:0.01008, y13+1:0.01050, y14+1:0.01240, y15+1:0.01187, y16+1:0.01145, y18+1:0.01533, y19+1:0.02245, y20+1:0.01420, y21+1:0.03453, y24+1:0.02955];[b2+1:0.00236, b3+1:0.00339, b4+1:0.00489, b5+1:0.00598, b6+1:0.00479, b7+1:0.00629, …	{21106@[y1+1:9.01, y2+1:9.30, y3+1:9.60, y4+1:11.00, y5+1:11.58, y6+1:11.54, y7+1:8.90, y8+1:8.62, y9+1:8.20, y10+1:8.15, y11+1:9.00, y12+1:7.71, y13+1:7.39, y14+1:8.23, y15+1:7.45, y16+1:6.70, y18+1:8.04, y19+1:10.87, y20+1:6.56, y21+1:14.84, y24+1:11.39];[b2+1:9.61, b3+1:9.39, b4+1:10.27, b5+1:10.94, b6+1:7.26, b7+1:8.77, b8+1:6.42, b9+1:7.89, b10+1:7.66, b11+1:9.81, b12+1:10.81, b14+1:10.38, b…	{21106@[y1+1:12998, y2+1:12553, y3+1:9384, y4+1:92200, y5+1:18842, y6+1:28744, y7+1:911106, y8+1:164643, y9+1:75226, y10+1:136167, y11+1:105860, y12+1:53955, y13+1:23468, y14+1:35229, y15+1:54883, y16+1:13637, y18+1:36182, y19+1:7897, y20+1:56176, y21+1:6221, y24+1:6996];[b2+1:12512, b3+1:14545, b4+1:22452, b5+1:48798, b6+1:38912, b7+1:36166, b8+1:3382, b9+1:23753, b10+1:53066, b11+1:8428, b12+1:…	{21106@41}{21108@55}	T	0	0	0	28.1161	0	0	1	4	203.079	N1	FALSE	1.08187	(N)	Level1	[14,N1,1.000]	[285,N1,1.000]	{@0[14-0]}	TR	1			3	TRUE	FALSE
D:\Dolphins\TRYPSIN\20230708_L1_UM5_shamo002_SA_EXT02_BWCoV_PngaseF_TR_SteppdETHCD.raw	21741	59.8641	21730	1143	4	4567.98	BdCoV_S			[272 to 301]	FVDDALGPDYPCPTLSSLQASYVPGDCAIK	K,D	FVDDALGPDYPC[Common Fixed:Carbamidomethyl on C]PT[O-Glycosylation:H2N2A2 on X]LSSLQASYVPGDC[Common Fixed:Carbamidomethyl on C]AIK	3	4567.97	83.2575	0	{21741@[y1+1, y2+1, y3+1, y4+1, y5+1, y6+1, y7+1, y8+1, y9+1, y10+1, y11+1, y12+1, y13+1, y14+1, y15+1, y16+1, y18+1, y20+2, y23+2, y24+2];[b2+1, b3+1, b4+1, b5+1, b6+1, b7+1, b9+1, b10+1, b11+1, b15+1, b20+1, b23+2];[(M0-291.10)+3, (M0-656.23)+3, (M0-744.24)+4, (M0-947.32)+3, (M0-1109.38)+3, (M0-1312.46)+3];[D126+1, D138+1, D144+1, D168+1, D186+1, D204+1, D274+1, D292+1, D366+1]}{21744@[y1+1, y2…	{21741@[y1+1:147.11412, y2+1:260.19928, y3+1:331.23752, y4+1:491.26891, y5+1:606.29907, y6+1:663.32184, y7+1:760.37348, y8+1:859.44249, y9+1:1022.50757, y10+1:1109.53995, y11+1:1180.57882, y12+1:1308.63913, y13+1:1421.72009, y14+1:1508.74487, y15+1:1595.78076, y16+1:1708.86169, y18+1:1906.97444, y20+2:1082.53193, y23+2:1270.10564, y24+2:1298.61904];[b2+1:247.14673, b3+1:362.17435, b4+1:477.20297,…	{21741@[y1+1:0.00132, y2+1:0.00241, y3+1:0.00354, y4+1:0.00428, y5+1:0.00750, y6+1:0.00880, y7+1:0.00768, y8+1:0.00828, y9+1:0.01002, y10+1:0.01038, y11+1:0.01214, y12+1:0.01386, y13+1:0.01077, y14+1:0.00352, y15+1:0.00738, y16+1:0.00425, y18+1:0.01655, y20+2:0.01528, y23+2:0.01967, y24+2:0.02499];[b2+1:0.00262, b3+1:0.00330, b4+1:0.00498, b5+1:0.00580, b6+1:0.00769, b7+1:0.00779, b9+1:0.00758, b…	{21741@[y1+1:9.01, y2+1:9.30, y3+1:10.71, y4+1:8.73, y5+1:12.39, y6+1:13.29, y7+1:10.11, y8+1:9.64, y9+1:9.81, y10+1:9.36, y11+1:10.29, y12+1:10.60, y13+1:7.58, y14+1:2.33, y15+1:4.63, y16+1:2.49, y18+1:8.68, y20+2:7.06, y23+2:7.75, y24+2:9.63];[b2+1:10.66, b3+1:9.14, b4+1:10.46, b5+1:10.60, b6+1:11.65, b7+1:10.85, b9+1:8.15, b10+1:8.95, b11+1:13.60, b15+1:5.07, b20+1:12.95, b23+2:9.25];[(M0-291.…	{21741@[y1+1:35241, y2+1:26046, y3+1:21644, y4+1:102067, y5+1:26704, y6+1:49501, y7+1:1280179, y8+1:252633, y9+1:89477, y10+1:134031, y11+1:97913, y12+1:51492, y13+1:19213, y14+1:24770, y15+1:38144, y16+1:12845, y18+1:40085, y20+2:29646, y23+2:59179, y24+2:46255];[b2+1:25469, b3+1:15310, b4+1:33835, b5+1:52328, b6+1:92203, b7+1:57583, b9+1:28558, b10+1:78558, b11+1:25649, b15+1:20136, b20+1:16907…	{21741@47}{21744@54}	T	0	0	0	21.0688	10.0657	0	1	4	1312.46	H2N2A2	FALSE	4.93702	(N(H(A))(N(H(A))))	Level1	[14,H2N2A2,0.999]	[285,H2N2A2,0.999]	{@60[14-10]}	TR	1			3	TRUE	FALSE
D:\Dolphins\TRYPSIN\20230708_L1_UM5_shamo002_SA_EXT02_BWCoV_PngaseF_TR_pdETHCD.raw	21432	58.9199	21422	1304.92	3	3911.74	BdCoV_S			[272 to 301]	FVDDALGPDYPCPTLSSLQASYVPGDCAIK	K,D	FVDDALGPDYPC[Common Fixed:Carbamidomethyl on C]PT[O-Glycosylation:H1N1A1 on X]LSSLQASYVPGDC[Common Fixed:Carbamidomethyl on C]AIK	3	3911.74	81.4353	0	{21432@[y1+1, y2+1, y3+1, y4+1, y5+1, y6+1, y7+1, y8+1, y9+1, y10+1, y11+1, y12+1, y13+1, y14+1, y15+1, y16+1, y17+1, y18+1, y19+1, y20+2, y21+2, y23+1, y24+1];[b2+1, b3+1, b4+1, b5+1, b6+1, b7+1, b9+1, b10+1, b11+1, b12+1, b14+1, b15+1, b16+1, b23+1];[D126+1, D138+1, D144+1, D168+1, D186+1, D204+1, D274+1, D292+1, D366+1]}{21434@[y1+1, y3+1, y4+1, y6+1, y7+1, y8+1, y9+1, y10+1, y11+1, y12+1, y15…	{21432@[y1+1:147.11436, y2+1:260.19952, y3+1:331.23700, y4+1:491.27025, y5+1:606.29762, y6+1:663.32184, y7+1:760.37324, y8+1:859.44213, y9+1:1022.50647, y10+1:1109.54077, y11+1:1180.57849, y12+1:1308.63745, y13+1:1421.71948, y14+1:1508.75483, y15+1:1595.78817, y16+1:1708.87064, y17+1:1809.90906, y18+1:1906.97370, y19+1:2066.99976, y20+2:1082.53336, y21+2:1164.06730, y23+1:2539.19629, y24+1:2596.2…	{21432@[y1+1:0.00156, y2+1:0.00266, y3+1:0.00302, y4+1:0.00562, y5+1:0.00604, y6+1:0.00880, y7+1:0.00744, y8+1:0.00791, y9+1:0.00893, y10+1:0.01120, y11+1:0.01181, y12+1:0.01219, y13+1:0.01016, y14+1:0.01348, y15+1:0.01478, y16+1:0.01319, y17+1:0.00393, y18+1:0.01581, y19+1:0.01122, y20+2:0.01814, y21+2:0.02269, y23+1:0.01195, y24+1:0.00709];[b2+1:0.00230, b3+1:0.00318, b4+1:0.00568, b5+1:0.00629…	{21432@[y1+1:10.68, y2+1:10.25, y3+1:9.14, y4+1:11.47, y5+1:9.98, y6+1:13.29, y7+1:9.79, y8+1:9.22, y9+1:8.74, y10+1:10.10, y11+1:10.01, y12+1:9.32, y13+1:7.15, y14+1:8.94, y15+1:9.27, y16+1:7.73, y17+1:2.17, y18+1:8.30, y19+1:5.43, y20+2:8.39, y21+2:9.75, y23+1:4.71, y24+1:2.73];[b2+1:9.36, b3+1:8.80, b4+1:11.94, b5+1:11.49, b6+1:11.56, b7+1:8.77, b9+1:12.52, b10+1:9.92, b11+1:11.55, b12+1:10.63…	{21432@[y1+1:15469, y2+1:15994, y3+1:12349, y4+1:114626, y5+1:25702, y6+1:40350, y7+1:1451042, y8+1:253041, y9+1:89644, y10+1:192480, y11+1:153088, y12+1:85002, y13+1:31807, y14+1:65587, y15+1:92701, y16+1:25653, y17+1:10698, y18+1:81951, y19+1:16772, y20+2:58428, y21+2:27004, y23+1:9356, y24+1:10729];[b2+1:18793, b3+1:11564, b4+1:26082, b5+1:58926, b6+1:54972, b7+1:45800, b9+1:34418, b10+1:87372…	{21432@46}{21434@53}	T	0	0	0	21.085	3.05031	0	1	4	656.228	H1N1A1	FALSE	0.96623	(N(H(A)))	Level1	[14,H1N1A1,1.000]	[285,H1N1A1,1.000]	{@7[14-4]}	TR	1			3	TRUE	FALSE
D:\Dolphins\TRYPSIN\20230708_L1_UM5_shamo002_SA_EXT02_BWCoV_PngaseF_TR_SteppdETHCD.raw	21765	59.9268	21751	799.066	3	2394.18	BdCoV_S			[1381 to 1398]	NQIQNLNSSYIDLEWLNK	R,Y	NQIQNLNS[O-Glycosylation:N1 on X]SYIDLEWLNK	1	2394.17	81.3499	0	{21765@[y1+1, y2+1, y3+1, y4+1, y5+1, y6+1, y7+1, y8+2, y9+2, y10+1, y11+1, y12+1, y13+1, y14+1, y15+1];[b2+1, b3+1, b4+1, b5+1, b6+1, b7+1, b8+1, b9+1, b10+1, b12+1, b14+1, b15+1];[(M0-203.08)+2];[D126+1, D138+1, D144+1, D168+1, D186+1, D204+1]}{21766@[y1+1, y2+1, y3+1, y4+1, y5+1, y6+1, y7+1, y8+1, y9+1, y10+1, y11+1, y12+1, y14+1, y15+1];[b2+1, b3+1, b4+1, b5+1, b6+1, b7+1, b8+1, b10+1, b14+1]…	{21765@[y1+1:147.11414, y2+1:261.15836, y3+1:374.24354, y4+1:560.32458, y5+1:689.36795, y6+1:802.45331, y7+1:917.48090, y8+2:515.78666, y9+2:597.31964, y10+1:1280.66244, y11+1:1367.69267, y12+1:1481.73491, y13+1:1594.78064, y14+1:1708.85339, y15+1:1836.90479];[b2+1:243.11126, b3+1:356.19615, b4+1:484.25614, b5+1:598.29936, b6+1:711.38492, b7+1:825.42780, b8+1:912.46182, b9+1:999.48627, b10+1:1162…	{21765@[y1+1:0.00133, y2+1:0.00262, y3+1:0.00374, y4+1:0.00547, y5+1:0.00625, y6+1:0.00754, y7+1:0.00819, y8+2:0.00927, y9+2:0.01191, y10+1:0.01031, y11+1:0.00851, y12+1:0.00782, y13+1:-0.03051, y14+1:-0.00068, y15+1:-0.00787];[b2+1:0.00248, b3+1:0.00330, b4+1:0.00472, b5+1:0.00501, b6+1:0.00650, b7+1:0.00645, b8+1:0.00845, b9+1:0.00087, b10+1:0.00633, b12+1:0.01934, b14+1:0.03050, b15+1:0.03481]…	{21765@[y1+1:9.11, y2+1:10.09, y3+1:10.03, y4+1:9.79, y5+1:9.08, y6+1:9.41, y7+1:8.93, y8+2:9.00, y9+2:9.99, y10+1:8.06, y11+1:6.23, y12+1:5.28, y13+1:-19.14, y14+1:-0.40, y15+1:-4.29];[b2+1:10.23, b3+1:9.29, b4+1:9.76, b5+1:8.38, b6+1:9.15, b7+1:7.83, b8+1:9.27, b9+1:0.87, b10+1:5.45, b12+1:13.92, b14+1:18.69, b15+1:19.15];[(M0-203.08)+2:8.91];[D126+1:10.95, D138+1:10.64, D144+1:9.31, D168+1:8.9…	{21765@[y1+1:39254, y2+1:125583, y3+1:61589, y4+1:110919, y5+1:59834, y6+1:49359, y7+1:151382, y8+2:15915, y9+2:8707, y10+1:21542, y11+1:21704, y12+1:12036, y13+1:7011, y14+1:5909, y15+1:5221];[b2+1:167673, b3+1:92319, b4+1:35825, b5+1:20189, b6+1:70610, b7+1:7503, b8+1:16928, b9+1:6277, b10+1:3828, b12+1:5988, b14+1:5520, b15+1:3156];[(M0-203.08)+2:113467];[D126+1:216384, D138+1:62093, D144+1:14…	{21765@34}{21766@58}	T	0	0	0	30.2198	1.01551	0	1	2	203.079	N1	TRUE	4.71432	(N)	Level1	[8,N1,0.998]	[1388,N1,0.998]	{@0[8-0]}	TR	1			3	TRUE	FALSE
D:\Dolphins\TRYPSIN\20230708_L1_UM5_shamo002_SA_EXT02_BWCoV_PngaseF_TR_pdETHCD.raw	21692	59.6376	21679	799.066	3	2394.18	BdCoV_S			[1381 to 1398]	NQIQNLNSSYIDLEWLNK	R,Y	NQIQNLNS[O-Glycosylation:N1 on X]SYIDLEWLNK	1	2394.17	80.4777	0	{21692@[y1+1, y2+1, y3+1, y4+1, y5+1, y6+1, y7+1, y8+1, y9+1, y10+1, y11+1, y12+1, y13+1, y14+1, y15+1, y16+1];[b2+1, b3+1, b4+1, b5+1, b6+1, b7+1, b8+1, b9+1, b10+1, b11+1, b12+1];[D126+1, D138+1, D144+1, D168+1, D186+1, D204+1]}{21693@[y1+1, y2+1, y3+1, y4+1, y5+1, y6+1, y7+1, y8+1, y9+1, y10+1, y11+1, y12+1, y15+1];[b2+1, b3+1, b4+1, b5+1, b6+1, b7+1, b8+1, b9+1, b14+1];[(M0-203.08)+2];[D126+1…	{21692@[y1+1:147.11406, y2+1:261.15828, y3+1:374.24327, y4+1:560.32480, y5+1:689.36806, y6+1:802.45312, y7+1:917.48047, y8+1:1030.56592, y9+1:1193.63055, y10+1:1280.66260, y11+1:1367.69466, y12+1:1481.73865, y13+1:1594.81909, y14+1:1708.86792, y15+1:1836.92622, y16+1:1950.01233];[b2+1:243.11119, b3+1:356.19609, b4+1:484.25585, b5+1:598.30000, b6+1:711.38434, b7+1:825.42885, b8+1:912.46087, b9+1:9…	{21692@[y1+1:0.00126, y2+1:0.00255, y3+1:0.00347, y4+1:0.00569, y5+1:0.00636, y6+1:0.00736, y7+1:0.00776, y8+1:0.00915, y9+1:0.01044, y10+1:0.01047, y11+1:0.01050, y12+1:0.01156, y13+1:0.00794, y14+1:0.01384, y15+1:0.01356, y16+1:0.01561];[b2+1:0.00241, b3+1:0.00324, b4+1:0.00443, b5+1:0.00565, b6+1:0.00592, b7+1:0.00751, b8+1:0.00750, b9+1:0.00642, b10+1:0.00791, b11+1:-0.00205, b12+1:0.00604];[…	{21692@[y1+1:8.59, y2+1:9.80, y3+1:9.30, y4+1:10.17, y5+1:9.23, y6+1:9.18, y7+1:8.47, y8+1:8.88, y9+1:8.76, y10+1:8.18, y11+1:7.68, y12+1:7.81, y13+1:4.98, y14+1:8.11, y15+1:7.39, y16+1:8.01];[b2+1:9.95, b3+1:9.12, b4+1:9.16, b5+1:9.45, b6+1:8.34, b7+1:9.11, b8+1:8.23, b9+1:6.43, b10+1:6.81, b11+1:-1.61, b12+1:4.34];[D126+1:10.46, D138+1:8.69, D144+1:8.46, D168+1:8.80, D186+1:8.68, D204+1:9.73]}{…	{21692@[y1+1:112482, y2+1:574898, y3+1:400340, y4+1:666719, y5+1:383164, y6+1:395690, y7+1:880539, y8+1:549580, y9+1:285363, y10+1:167806, y11+1:213469, y12+1:167491, y13+1:56354, y14+1:77637, y15+1:37686, y16+1:22533];[b2+1:1118388, b3+1:711557, b4+1:184755, b5+1:170599, b6+1:420389, b7+1:75965, b8+1:108196, b9+1:33872, b10+1:24662, b11+1:15196, b12+1:22822];[D126+1:1436579, D138+1:392141, D144+…	{21692@33}{21693@57}	T	0	0	0	30.2494	1.00479	0	1	2	203.079	N1	TRUE	4.44299	(N)	Level1	[8,N1,1.000]	[1388,N1,1.000]	{@0[8-0]}	TR	1			3	TRUE	FALSE
D:\Dolphins\TRYPSIN\20230708_L1_UM5_shamo002_SA_EXT02_BWCoV_PngaseF_TR_pdETHCD.raw	21947	60.3277	21938	978.944	4	3911.75	BdCoV_S			[272 to 301]	FVDDALGPDYPCPTLSSLQASYVPGDCAIK	K,D	FVDDALGPDYPC[Common Fixed:Carbamidomethyl on C]PT[O-Glycosylation:H1N1A1 on X]LSSLQASYVPGDC[Common Fixed:Carbamidomethyl on C]AIK	3	3911.74	80.3342	0	{21947@[y1+1, y2+1, y3+1, y4+1, y5+1, y6+1, y7+2, y8+1, y9+1, y10+1, y11+1, y12+1, y13+1, y14+1, y15+1, y16+1, y18+1, y20+1];[b2+1, b3+1, b4+1, b5+1, b6+1, b7+1, b9+1, b10+1, b11+1, b12+1, b14+1, b15+1, b16+1, b17+1, b18+1];[D126+1, D138+1, D144+1, D168+1, D186+1, D204+1, D274+1, D292+1, D366+1]}{21949@[y1+1, y2+1, y3+1, y4+1, y6+1, y7+1, y8+1, y9+1, y10+1, y11+1, y12+1, y15+1];[b5+1, b6+1, b7+1,…	{21947@[y1+1:147.11414, y2+1:260.19925, y3+1:331.23755, y4+1:491.26958, y5+1:606.29773, y6+1:663.32104, y7+2:380.68984, y8+1:859.44137, y9+1:1022.50603, y10+1:1109.53894, y11+1:1180.57593, y12+1:1308.63477, y13+1:1421.71594, y14+1:1508.75156, y15+1:1595.78135, y16+1:1708.86499, y18+1:1906.97273, y20+1:2164.05835];[b2+1:247.14613, b3+1:362.17407, b4+1:477.20297, b5+1:548.24078, b6+1:661.32613, b7+…	{21947@[y1+1:0.00133, y2+1:0.00238, y3+1:0.00357, y4+1:0.00495, y5+1:0.00616, y6+1:0.00801, y7+2:0.00661, y8+1:0.00715, y9+1:0.00849, y10+1:0.00937, y11+1:0.00924, y12+1:0.00950, y13+1:0.00662, y14+1:0.01021, y15+1:0.00797, y16+1:0.00754, y18+1:0.01484, y20+1:0.01705];[b2+1:0.00203, b3+1:0.00302, b4+1:0.00498, b5+1:0.00568, b6+1:0.00696, b7+1:0.00611, b9+1:0.00975, b10+1:0.01008, b11+1:0.01386, b…	{21947@[y1+1:9.11, y2+1:9.19, y3+1:10.80, y4+1:10.10, y5+1:10.17, y6+1:12.09, y7+2:8.70, y8+1:8.33, y9+1:8.31, y10+1:8.45, y11+1:7.84, y12+1:7.27, y13+1:4.66, y14+1:6.77, y15+1:5.00, y16+1:4.42, y18+1:7.79, y20+1:7.88];[b2+1:8.24, b3+1:8.38, b4+1:10.46, b5+1:10.38, b6+1:10.54, b7+1:8.51, b9+1:10.49, b10+1:9.23, b11+1:11.65, b12+1:8.27, b14+1:8.89, b15+1:7.52, b16+1:4.58, b17+1:12.13, b18+1:5.99];…	{21947@[y1+1:11923, y2+1:8292, y3+1:8291, y4+1:53557, y5+1:11661, y6+1:25413, y7+2:46065, y8+1:119552, y9+1:60400, y10+1:110210, y11+1:93916, y12+1:41462, y13+1:12786, y14+1:18673, y15+1:28662, y16+1:7361, y18+1:21364, y20+1:13108];[b2+1:18956, b3+1:15056, b4+1:19232, b5+1:42750, b6+1:50902, b7+1:28406, b9+1:21542, b10+1:61484, b11+1:5773, b12+1:30078, b14+1:6860, b15+1:10894, b16+1:4833, b17+1:4…	{21947@42}{21949@56}	T	0	0	0	24.0998	2.02777	0	1	4	656.228	H1N1A1	FALSE	1.31674	(N(H(A)))	Level1	[14,H1N1A1,0.999]	[285,H1N1A1,0.999]	{@7[14-4]}	TR	1			3	TRUE	FALSE
D:\Dolphins\TRYPSIN\20230708_L1_UM5_shamo002_SA_EXT02_BWCoV_PngaseF_TR_pdETHCD.raw	20473	56.4073	20465	1070.23	4	4276.88	BdCoV_S			[272 to 301]	FVDDALGPDYPCPTLSSLQASYVPGDCAIK	K,D	FVDDALGPDYPC[Common Fixed:Carbamidomethyl on C]PT[O-Glycosylation:H2N2A1 on X]LSSLQASYVPGDC[Common Fixed:Carbamidomethyl on C]AIK	3	4276.87	80.2787	0	{20473@[y1+1, y2+1, y3+1, y4+1, y5+1, y6+1, y7+2, y8+1, y9+1, y10+1, y11+1, y12+1, y13+1, y14+1, y15+1, y16+1, y17+1, y18+1, y20+2, y21+2, y23+2];[b2+1, b3+1, b4+1, b5+1, b6+1, b7+1, b9+1, b10+1, b12+1, b14+1, b15+1, b16+1, b18+1, b20+1, b23+1];[D126+1, D138+1, D144+1, D168+1, D186+1, D204+1, D274+1, D292+1, D366+1]}{20475@[y1+1, y2+1, y3+1, y4+1, y5+1, y7+1, y8+1, y9+1, y10+1, y11+1, y12+1];[b6+…	{20473@[y1+1:147.11420, y2+1:260.19910, y3+1:331.23688, y4+1:491.26905, y5+1:606.29865, y6+1:663.32037, y7+2:380.68975, y8+1:859.44110, y9+1:1022.50649, y10+1:1109.53681, y11+1:1180.57464, y12+1:1308.63128, y13+1:1421.71851, y14+1:1508.74622, y15+1:1595.78064, y16+1:1708.86722, y17+1:1809.90234, y18+1:1906.96662, y20+2:1082.52882, y21+2:1164.06295, y23+2:1270.09993];[b2+1:247.14708, b3+1:362.1743…	{20473@[y1+1:0.00139, y2+1:0.00223, y3+1:0.00290, y4+1:0.00442, y5+1:0.00707, y6+1:0.00734, y7+2:0.00642, y8+1:0.00689, y9+1:0.00895, y10+1:0.00724, y11+1:0.00795, y12+1:0.00602, y13+1:0.00918, y14+1:0.00486, y15+1:0.00726, y16+1:0.00978, y17+1:-0.00278, y18+1:0.00873, y20+2:0.00905, y21+2:0.01398, y23+2:0.00825];[b2+1:0.00298, b3+1:0.00333, b4+1:0.00407, b5+1:0.00665, b6+1:0.00626, b7+1:0.00531,…	{20473@[y1+1:9.53, y2+1:8.60, y3+1:8.77, y4+1:9.01, y5+1:11.68, y6+1:11.08, y7+2:8.45, y8+1:8.02, y9+1:8.76, y10+1:6.53, y11+1:6.74, y12+1:4.60, y13+1:6.46, y14+1:3.22, y15+1:4.55, y16+1:5.72, y17+1:-1.54, y18+1:4.58, y20+2:4.19, y21+2:6.01, y23+2:3.25];[b2+1:12.09, b3+1:9.22, b4+1:8.54, b5+1:12.16, b6+1:9.48, b7+1:7.41, b9+1:9.83, b10+1:7.24, b12+1:5.77, b14+1:5.26, b15+1:5.88, b16+1:14.22, b18+…	{20473@[y1+1:13149, y2+1:7244, y3+1:9149, y4+1:39238, y5+1:16087, y6+1:19990, y7+2:19639, y8+1:97073, y9+1:39532, y10+1:89223, y11+1:74163, y12+1:36058, y13+1:14726, y14+1:22203, y15+1:27924, y16+1:8165, y17+1:4005, y18+1:29162, y20+2:15626, y21+2:11383, y23+2:25961];[b2+1:7610, b3+1:7706, b4+1:11446, b5+1:33414, b6+1:35270, b7+1:22052, b9+1:13771, b10+1:52688, b12+1:24884, b14+1:11133, b15+1:960…	{20473@45}{20475@53}	T	0	0	0	21.0786	5.05301	0	1	4	1021.36	H2N2A1	FALSE	10.4808	(N(H(A))(N(H)))	Level1	[14,H2N2A1,0.980]	[285,H2N2A1,0.980]	{@26[14-8]}	TR	1			3	TRUE	FALSE
D:\Dolphins\TRYPSIN\20230708_L1_UM5_shamo002_SA_EXT02_BWCoV_PngaseF_TR_SteppdETHCD.raw	21257	58.5787	21249	1153.87	3	3458.59	BdCoV_S			[272 to 301]	FVDDALGPDYPCPTLSSLQASYVPGDCAIK	K,D	FVDDALGPDYPC[Common Fixed:Carbamidomethyl on C]PT[O-Glycosylation:N1 on X]LSSLQASYVPGDC[Common Fixed:Carbamidomethyl on C]AIK	3	3458.59	79.345	0	{21257@[y1+1, y2+1, y3+1, y4+1, y5+1, y6+1, y7+1, y8+1, y9+1, y10+1, y11+1, y12+1, y13+1, y14+1, y15+1, y18+1];[b2+1, b3+1, b4+1, b5+1, b6+1, b7+1, b9+1, b10+1, b15+1, b23+2, b29+2];[(M0-203.08)+3];[D126+1, D138+1, D144+1, D168+1, D186+1, D204+1]}{21259@[y1+1, y3+1, y4+1, y5+1, y6+1, y7+1, y8+1, y9+1, y10+1, y11+1, y12+1, y13+1, y14+1, y15+1, y20+1, y24+2];[b6+1, b7+1, b9+1, b10+1, b12+1, b18+1, …	{21257@[y1+1:147.11406, y2+1:260.19919, y3+1:331.23630, y4+1:491.26929, y5+1:606.29700, y6+1:663.32202, y7+1:760.37235, y8+1:859.44115, y9+1:1022.50646, y10+1:1109.53967, y11+1:1180.57748, y12+1:1308.63699, y13+1:1421.71863, y14+1:1508.75000, y15+1:1595.78715, y18+1:1906.97709];[b2+1:247.14606, b3+1:362.17474, b4+1:477.20386, b5+1:548.24078, b6+1:661.32546, b7+1:718.34799, b9+1:930.42712, b10+1:1…	{21257@[y1+1:0.00126, y2+1:0.00232, y3+1:0.00232, y4+1:0.00466, y5+1:0.00542, y6+1:0.00898, y7+1:0.00655, y8+1:0.00693, y9+1:0.00892, y10+1:0.01010, y11+1:0.01079, y12+1:0.01173, y13+1:0.00930, y14+1:0.00864, y15+1:0.01377, y18+1:0.01920];[b2+1:0.00195, b3+1:0.00370, b4+1:0.00587, b5+1:0.00568, b6+1:0.00629, b7+1:0.00736, b9+1:0.00679, b10+1:0.00999, b15+1:0.03284, b23+2:0.01487, b29+2:0.01688];[…	{21257@[y1+1:8.59, y2+1:8.95, y3+1:7.01, y4+1:9.50, y5+1:8.96, y6+1:13.56, y7+1:8.62, y8+1:8.08, y9+1:8.73, y10+1:9.11, y11+1:9.15, y12+1:8.97, y13+1:6.55, y14+1:5.73, y15+1:8.63, y18+1:10.07];[b2+1:7.93, b3+1:10.23, b4+1:12.32, b5+1:10.38, b6+1:9.52, b7+1:10.26, b9+1:7.30, b10+1:9.14, b15+1:19.77, b23+2:5.96, b29+2:5.43];[(M0-203.08)+3:7.10];[D126+1:10.68, D138+1:11.14, D144+1:10.49, D168+1:8.80…	{21257@[y1+1:87332, y2+1:75875, y3+1:51116, y4+1:184090, y5+1:31329, y6+1:68004, y7+1:2674408, y8+1:571790, y9+1:161820, y10+1:337237, y11+1:224360, y12+1:122422, y13+1:41147, y14+1:31446, y15+1:94619, y18+1:36927];[b2+1:54146, b3+1:59257, b4+1:59887, b5+1:120532, b6+1:205727, b7+1:129080, b9+1:62835, b10+1:191618, b15+1:37190, b23+2:390238, b29+2:65092];[(M0-203.08)+3:216360];[D126+1:733704, D13…	{21257@34}{21259@57}	T	0	0	0	26.1242	2.02126	0	1	4	203.079	N1	FALSE	0.970788	(N)	Level1	[14,N1,1.000]	[285,N1,1.000]	{@0[14-0]}	TR	1			3	TRUE	FALSE
D:\Dolphins\TRYPSIN\20230708_L1_UM5_shamo002_SA_EXT02_BWCoV_PngaseF_TR_pdETHCD.raw	20821	57.293	20809	814.059	3	2439.15	BdCoV_S			[776 to 795]	QVNIEGLNDTVDCNITGVFK	K,Y	QVNIEGLNDT[O-Glycosylation:N1 on X]VDC[Common Fixed:Carbamidomethyl on C]N[Common Artifact:Deamidation on N]ITGVFK	3	2439.15	76.4405	0	{20821@[b1+1, b2+1, b3+1, b4+1, b5+1, b6+1, b7+1, b8+1, b9+1, b10+1];[y1+1, y2+1, y3+1, y4+1, y5+1, y6+1, y7+1, y8+1, y9+1, y10+1, y11+1, y12+1, y13+1, y14+1, y15+1, y16+1, y18+1];[D126+1, D138+1, D144+1, D168+1, D186+1, D204+1]}{20823@[y1+1, y2+1, y3+1, y4+1, y5+1, y6+1, y7+1, y8+1, y9+1, y10+1, y11+1, y12+1, y13+1, y15+1, y16+1];[b2+1, b3+1, b5+1, b7+1, b11+1, b15+1];[(M0-203.08)+2];[D126+1, D1…	{20821@[b1+1:129.06676, b2+1:228.13628, b3+1:342.18082, b4+1:455.26624, b5+1:584.31126, b6+1:641.33142, b7+1:754.41571, b8+1:868.45785, b9+1:983.48706, b10+1:1084.53735];[y1+1:147.11414, y2+1:294.18433, y3+1:393.25250, y4+1:450.27597, y5+1:551.32452, y6+1:664.41081, y7+1:779.43756, y8+1:939.46897, y9+1:1054.49672, y10+1:1153.56571, y11+1:1254.61292, y12+1:1369.64555, y13+1:1483.68657, y14+1:1596.…	{20821@[b1+1:0.00090, b2+1:0.00202, b3+1:0.00362, b4+1:0.00498, b5+1:0.00741, b6+1:0.00610, b7+1:0.00633, b8+1:0.00554, b9+1:0.00781, b10+1:0.01042];[y1+1:0.00133, y2+1:0.00311, y3+1:0.00287, y4+1:0.00488, y5+1:0.00575, y6+1:0.00798, y7+1:0.00778, y8+1:0.00854, y9+1:0.00934, y10+1:0.00992, y11+1:0.00945, y12+1:0.01514, y13+1:0.01323, y14+1:0.01567, y15+1:0.01699, y16+1:0.01143, y18+1:0.02128];[D1…	{20821@[b1+1:7.05, b2+1:8.87, b3+1:10.62, b4+1:10.95, b5+1:12.70, b6+1:9.53, b7+1:8.40, b8+1:6.39, b9+1:7.95, b10+1:9.62];[y1+1:9.11, y2+1:10.60, y3+1:7.32, y4+1:10.85, y5+1:10.44, y6+1:12.02, y7+1:10.00, y8+1:9.10, y9+1:8.87, y10+1:8.61, y11+1:7.54, y12+1:11.06, y13+1:8.93, y14+1:9.82, y15+1:10.28, y16+1:6.41, y18+1:10.59];[D126+1:10.74, D138+1:9.13, D144+1:8.57, D168+1:8.61, D186+1:8.93, D204+1…	{20821@[b1+1:2801, b2+1:49481, b3+1:49415, b4+1:19664, b5+1:16364, b6+1:15133, b7+1:11279, b8+1:5737, b9+1:8622, b10+1:4009];[y1+1:28322, y2+1:86060, y3+1:7886, y4+1:58398, y5+1:76572, y6+1:43019, y7+1:34717, y8+1:54874, y9+1:162474, y10+1:52999, y11+1:25647, y12+1:17621, y13+1:28072, y14+1:6138, y15+1:19358, y16+1:12025, y18+1:5751];[D126+1:207294, D138+1:51136, D144+1:11269, D168+1:24968, D186+…	{20821@33}{20823@52}	T	0	0	0	27.1853	1.00954	0	1	2	203.079	N1	TRUE	4.53761	(N)	Level1	[10,N1,1.000]	[785,N1,1.000]	{@0[10-0]}	TR	1			3	TRUE	FALSE
D:\Dolphins\TRYPSIN\20230708_L1_UM5_shamo002_SA_EXT02_BWCoV_PngaseF_TR_SteppdETHCD.raw	20923	57.7186	20913	814.058	3	2439.15	BdCoV_S			[776 to 795]	QVNIEGLNDTVDCNITGVFK	K,Y	QVNIEGLNDT[O-Glycosylation:N1 on X]VDC[Common Fixed:Carbamidomethyl on C]N[Common Artifact:Deamidation on N]ITGVFK	3	2439.15	71.3394	0	{20923@[b1+1, b2+1, b3+1, b4+1, b5+1, b6+1, b7+1, b8+1, b11+1, b15+2];[y1+1, y2+1, y3+1, y4+1, y5+1, y6+1, y7+1, y8+2, y9+2, y10+2, y11+1, y12+1, y13+1, y15+1, y16+1];[(M0-203.08)+2];[D126+1, D138+1, D144+1, D168+1, D186+1, D204+1]}{20925@[y1+1, y2+1, y3+1, y4+1, y5+1, y7+1, y8+1, y9+1, y10+1, y11+1, y12+1];[b2+1, b3+1, b4+1, b5+1, b7+1, b11+1];[(M0-203.08)+2];[D126+1, D186+1, D204+1];[c1+1, c2+1…	{20923@[b1+1:129.06691, b2+1:228.13608, b3+1:342.18018, b4+1:455.26566, b5+1:584.30732, b6+1:641.33038, b7+1:754.41455, b8+1:868.45020, b11+1:1183.60510, b15+2:843.88492];[y1+1:147.11403, y2+1:294.18378, y3+1:393.25275, y4+1:450.27457, y5+1:551.32336, y6+1:664.40859, y7+1:779.43488, y8+2:470.23698, y9+2:527.75098, y10+2:577.28503, y11+1:1254.60620, y12+1:1369.63847, y13+1:1483.67969, y15+1:1653.7…	{20923@[b1+1:0.00106, b2+1:0.00181, b3+1:0.00298, b4+1:0.00440, b5+1:0.00347, b6+1:0.00507, b7+1:0.00517, b8+1:-0.00211, b11+1:0.00976, b15+2:-0.00137];[y1+1:0.00122, y2+1:0.00256, y3+1:0.00311, y4+1:0.00347, y5+1:0.00459, y6+1:0.00575, y7+1:0.00510, y8+2:0.00625, y9+2:0.00731, y10+2:0.00699, y11+1:0.00274, y12+1:0.00806, y13+1:0.00635, y15+1:0.01154, y16+1:0.01228];[(M0-203.08)+2:0.01195];[D126+…	{20923@[b1+1:8.24, b2+1:7.97, b3+1:8.74, b4+1:9.68, b5+1:5.95, b6+1:7.91, b7+1:6.86, b8+1:-2.43, b11+1:8.25, b15+2:-0.81];[y1+1:8.38, y2+1:8.73, y3+1:7.94, y4+1:7.73, y5+1:8.34, y6+1:8.66, y7+1:6.55, y8+2:6.66, y9+2:6.94, y10+2:6.07, y11+1:2.18, y12+1:5.89, y13+1:4.28, y15+1:6.98, y16+1:6.89];[(M0-203.08)+2:5.34];[D126+1:9.70, D138+1:8.13, D144+1:8.03, D168+1:8.07, D186+1:7.85, D204+1:8.60]}{2092…	{20923@[b1+1:2331, b2+1:34518, b3+1:29037, b4+1:15914, b5+1:19038, b6+1:7085, b7+1:31469, b8+1:3391, b11+1:4081, b15+2:20734];[y1+1:30629, y2+1:121842, y3+1:10584, y4+1:48156, y5+1:54765, y6+1:21905, y7+1:24618, y8+2:4942, y9+2:9257, y10+2:13264, y11+1:12585, y12+1:13632, y13+1:11848, y15+1:9690, y16+1:3626];[(M0-203.08)+2:91432];[D126+1:143649, D138+1:40111, D144+1:12372, D168+1:18038, D186+1:16…	{20923@32}{20925@48}	T	0	0	0	27.1735	2.03014	0	1	2	203.079	N1	TRUE	3.24212	(N)	Level1	[10,N1,1.000]	[785,N1,1.000]	{@0[10-0]}	TR	1			3	TRUE	FALSE
D:\Dolphins\TRYPSIN\20230708_L1_UM5_shamo002_SA_EXT02_BWCoV_PngaseF_TR_SteppdETHCD.raw	20567	56.8191	20558	1070.23	4	4276.88	BdCoV_S			[272 to 301]	FVDDALGPDYPCPTLSSLQASYVPGDCAIK	K,D	FVDDALGPDYPC[Common Fixed:Carbamidomethyl on C]PT[O-Glycosylation:H2N2A1 on X]LSSLQASYVPGDC[Common Fixed:Carbamidomethyl on C]AIK	3	4276.87	70.2508	0	{20567@[y1+1, y2+1, y3+1, y4+1, y6+1, y7+2, y8+1, y9+1, y10+1, y11+1, y12+1, y14+1, y15+1, y18+1, y20+1, y21+1, y23+2, y24+2];[b2+1, b4+1, b5+1, b6+1, b7+1, b9+1, b10+1, b11+1, b23+2];[(M0-365.13)+3, (M0-656.23)+3, (M0-818.28)+3, (M0-1021.36)+3];[D126+1, D138+1, D144+1, D168+1, D186+1, D204+1, D274+1, D292+1, D366+1]}{20569@[y1+1, y2+1, y4+1, y7+1, y8+1, y9+1, y10+1, y12+1];[b2+1, b5+1, b6+1, b7+…	{20567@[y1+1:147.11406, y2+1:260.19931, y3+1:331.23709, y4+1:491.26996, y6+1:663.32050, y7+2:380.69001, y8+1:859.44276, y9+1:1022.50686, y10+1:1109.54077, y11+1:1180.57581, y12+1:1308.63293, y14+1:1508.75598, y15+1:1595.78064, y18+1:1906.98682, y20+1:2164.04761, y21+1:2327.14502, y23+2:1270.10583, y24+2:1298.61806];[b2+1:247.14568, b4+1:477.20181, b5+1:548.24249, b6+1:661.32585, b7+1:718.34808, b…	{20567@[y1+1:0.00126, y2+1:0.00244, y3+1:0.00311, y4+1:0.00533, y6+1:0.00746, y7+2:0.00694, y8+1:0.00854, y9+1:0.00932, y10+1:0.01120, y11+1:0.00912, y12+1:0.00767, y14+1:0.01463, y15+1:0.00726, y18+1:0.02893, y20+1:0.00630, y21+1:0.04039, y23+2:0.02004, y24+2:0.02304];[b2+1:0.00157, b4+1:0.00382, b5+1:0.00739, b6+1:0.00668, b7+1:0.00745, b9+1:0.01112, b10+1:0.01087, b11+1:0.00996, b23+2:0.02040]…	{20567@[y1+1:8.59, y2+1:9.42, y3+1:9.42, y4+1:10.87, y6+1:11.26, y7+2:9.14, y8+1:9.95, y9+1:9.12, y10+1:10.10, y11+1:7.73, y12+1:5.87, y14+1:9.70, y15+1:4.55, y18+1:15.18, y20+1:2.91, y21+1:17.36, y23+2:7.90, y24+2:8.88];[b2+1:6.38, b4+1:8.03, b5+1:13.50, b6+1:10.12, b7+1:10.39, b9+1:11.96, b10+1:9.95, b11+1:8.37, b23+2:8.17];[(M0-365.13)+3:12.34, (M0-656.23)+3:8.58, (M0-818.28)+3:8.56, (M0-1021.…	{20567@[y1+1:7788, y2+1:5642, y3+1:4207, y4+1:18663, y6+1:12612, y7+2:14225, y8+1:45475, y9+1:20251, y10+1:28023, y11+1:21311, y12+1:12551, y14+1:5894, y15+1:10022, y18+1:6210, y20+1:11501, y21+1:3782, y23+2:8037, y24+2:12650];[b2+1:4580, b4+1:5360, b5+1:10546, b6+1:24014, b7+1:12689, b9+1:6178, b10+1:17156, b11+1:4552, b23+2:23517];[(M0-365.13)+3:10106, (M0-656.23)+3:14992, (M0-818.28)+3:34877, …	{20567@40}{20569@48}	T	0	0	0	17.0788	8.07136	0	1	4	1021.36	H2N2A1	FALSE	8.18361	(N(H(A))(N(H)))	Level1	[14,H2N2A1,0.958]	[285,H2N2A1,0.958]	{@26[14-8]}	TR	1			3	TRUE	FALSE
D:\Dolphins\TRYPSIN\20230708_L1_UM5_shamo002_SA_EXT02_BWCoV_PngaseF_TR_SteppdETHCD.raw	13742	40.6349	13733	631.559	4	2522.21	BdCoV_S			[338 to 357]	LKPNATYLGLPFCNETHTDK	R,S	LKPNAT[O-Glycosylation:N1 on X]YLGLPFC[Common Fixed:Carbamidomethyl on C]N[Common Artifact:Deamidation on N]ETHTDK	3	2522.2	69.1757	0	{13742@[y1+1, y2+1, y3+1, y4+1, y5+1, y6+1, y7+1, y8+1, y9+2, y10+3, y12+2, y13+3, y14+2, y18+2];[b2+1, b4+1, b5+1, b6+1, b7+1, b8+1, b9+1, b10+1];[(M0-203.08)+3];[D126+1, D138+1, D144+1, D168+1, D186+1, D204+1]}{13744@[y1+1, y2+1, y3+1, y4+1, y5+1, y6+1, y7+1, y8+1, y9+1, y10+3, y11+2, y12+1, y13+1, y18+2];[b2+1, b7+1, b8+1, b9+1, b10+1];[(M0-203.08)+3];[D126+1, D138+1, D168+1, D204+1];[c3+1, c6…	{13742@[y1+1:147.11417, y2+1:262.14243, y3+1:363.19152, y4+1:500.25202, y5+1:601.30006, y6+1:730.34274, y7+1:845.36992, y8+1:1005.40265, y9+2:576.74000, y10+3:417.18006, y12+2:710.32056, y13+3:511.57728, y14+2:848.39457, y18+2:1039.98710];[b2+1:242.18852, b4+1:453.28909, b5+1:524.32373, b6+1:625.37073, b7+1:788.43650, b8+1:901.52191, b9+1:958.54358, b10+1:1071.62795];[(M0-203.08)+3:774.05415];[D1…	{13742@[y1+1:0.00136, y2+1:0.00268, y3+1:0.00410, y4+1:0.00568, y5+1:0.00604, y6+1:0.00613, y7+1:0.00637, y8+1:0.00845, y9+2:0.01010, y10+3:0.01025, y12+2:0.01293, y13+3:0.01231, y14+2:0.01357, y18+2:0.01813];[b2+1:0.00222, b4+1:0.00710, b5+1:0.00462, b6+1:0.00394, b7+1:0.00638, b8+1:0.00773, b9+1:0.00794, b10+1:0.00825];[(M0-203.08)+3:0.02008];[D126+1:0.00133, D138+1:0.00130, D144+1:0.00141, D16…	{13742@[y1+1:9.32, y2+1:10.26, y3+1:11.31, y4+1:11.38, y5+1:10.07, y6+1:8.41, y7+1:7.55, y8+1:8.41, y9+2:8.77, y10+3:8.21, y12+2:9.11, y13+3:8.04, y14+2:8.01, y18+2:8.73];[b2+1:9.20, b4+1:15.69, b5+1:8.83, b6+1:6.31, b7+1:8.10, b8+1:8.59, b9+1:8.29, b10+1:7.70];[(M0-203.08)+3:8.66];[D126+1:10.65, D138+1:9.47, D144+1:9.85, D168+1:9.35, D186+1:8.93, D204+1:9.39]}{13744@[y1+1:9.22, y2+1:9.03, y3+1:1…	{13742@[y1+1:114975, y2+1:74281, y3+1:118769, y4+1:117179, y5+1:109099, y6+1:76522, y7+1:123126, y8+1:335245, y9+2:96357, y10+3:199818, y12+2:613908, y13+3:58036, y14+2:79780, y18+2:27176];[b2+1:146634, b4+1:9349, b5+1:17377, b6+1:59997, b7+1:129180, b8+1:135715, b9+1:150061, b10+1:123054];[(M0-203.08)+3:264338];[D126+1:500770, D138+1:108733, D144+1:21736, D168+1:46301, D186+1:51211, D204+1:39129…	{13742@29}{13744@50}	T	0	0	0	26.1124	2.00983	0	1	3	203.079	N1	TRUE	5.00236	(N)	Level1	[6,N1,1.000]	[343,N1,1.000]	{@0[6-0]}	TR	1			3	TRUE	FALSE
D:\Dolphins\TRYPSIN\20230708_L1_UM5_shamo002_SA_EXT02_BWCoV_PngaseF_TR_pdETHCD.raw	15314	44.2477	15303	988.978	4	3951.88	BdCoV_S			[244 to 271]	TYYTAELARPATASVIVDGAYKPVYTGK	K,F	TYYTAELARPAT[O-Glycosylation:H1N1A2 on X]ASVIVDGAYKPVYTGK	1	3951.88	67.3046	0	{15314@[y1+1, y2+1, y3+1, y4+1, y5+1, y6+1, y7+1, y8+1, y9+1, y10+2, y11+2, y12+2, y13+1, y14+1, y19+1, y21+2, y22+2, y23+2, y24+2, y25+2, y26+3];[b2+1, b3+1, b4+1, b6+1, b7+1, b8+1, b9+1, b11+1, b12+1, b13+1, b14+2, b15+1, b16+1, b17+1, b18+1, b20+1, b21+1, b22+1];[(M0-947.32)+3];[D126+1, D138+1, D144+1, D168+1, D186+1, D204+1, D274+1, D292+1, D366+1]}{15316@[b2+1, b8+1];[(M0-291.10)+3, (M0-453.…	{15314@[y1+1:147.11409, y2+1:204.13605, y3+1:305.18439, y4+1:468.25028, y5+1:567.31842, y6+1:664.37354, y7+1:792.46924, y8+1:955.53293, y9+1:1026.57373, y10+2:542.30094, y11+2:599.81500, y12+2:649.34890, y13+1:1410.76660, y14+1:1509.83264, y19+1:1937.05200, y21+2:1082.60542, y22+2:1139.14022, y23+2:1203.66629, y24+2:1239.18325, y25+2:1289.70947, y26+3:914.49689];[b2+1:265.12083, b3+1:428.18561, b…	{15314@[y1+1:0.00129, y2+1:0.00178, y3+1:0.00244, y4+1:0.00501, y5+1:0.00473, y6+1:0.00708, y7+1:0.00783, y8+1:0.00819, y9+1:0.01187, y10+2:0.01128, y11+2:0.01247, y12+2:0.01185, y13+1:0.00386, y14+1:0.00149, y19+1:0.01415, y21+2:0.02749, y22+2:0.01301, y23+2:0.02257, y24+2:0.01938, y25+2:0.02414, y26+3:0.02525];[b2+1:0.00255, b3+1:0.00400, b4+1:0.00478, b6+1:0.00723, b7+1:0.00446, b8+1:0.00873, …	{15314@[y1+1:8.80, y2+1:8.76, y3+1:8.03, y4+1:10.71, y5+1:8.36, y6+1:10.68, y7+1:9.89, y8+1:8.58, y9+1:11.58, y10+2:10.42, y11+2:10.41, y12+2:9.14, y13+1:2.74, y14+1:0.98, y19+1:7.31, y21+2:12.71, y22+2:5.72, y23+2:9.38, y24+2:7.83, y25+2:9.37, y26+3:9.21];[b2+1:9.66, b3+1:9.35, b4+1:9.05, b6+1:9.92, b7+1:5.30, b8+1:9.57, b9+1:11.28, b11+1:12.28, b12+1:11.79, b13+1:11.08, b14+2:10.41, b15+1:11.77…	{15314@[y1+1:8096, y2+1:22374, y3+1:22146, y4+1:33679, y5+1:4739, y6+1:180778, y7+1:43244, y8+1:41887, y9+1:11971, y10+2:34368, y11+2:13011, y12+2:20786, y13+1:37616, y14+1:5615, y19+1:7728, y21+2:11484, y22+2:12205, y23+2:15533, y24+2:22061, y25+2:39764, y26+3:26600];[b2+1:84313, b3+1:18725, b4+1:10134, b6+1:7095, b7+1:10879, b8+1:10780, b9+1:63903, b11+1:9713, b12+1:7552, b13+1:8857, b14+2:8193…	{15314@49}{15316@31}	T	0	0	0	19.0964	6.09364	0	1	5	947.323	H1N1A2	FALSE	1.23163	(N(H(A))(A))	Level1	[12,H1N1A2,0.985]	[255,H1N1A2,0.985]	{@21[12-7]}	TR	1			3	TRUE	FALSE
D:\Dolphins\TRYPSIN\20230708_L1_UM5_shamo002_SA_EXT02_BWCoV_PngaseF_TR_pdETHCD.raw	21577	59.3032	21571	978.944	4	3911.75	BdCoV_S			[272 to 301]	FVDDALGPDYPCPTLSSLQASYVPGDCAIK	K,D	FVDDALGPDYPC[Common Fixed:Carbamidomethyl on C]PTLS[O-Glycosylation:H1N1A1 on X]SLQASYVPGDC[Common Fixed:Carbamidomethyl on C]AIK	3	3911.74	66.3566	0	{21577@[y1+1, y2+1, y3+1, y4+1, y5+1, y6+1, y7+1, y8+1, y9+1, y10+1, y11+1, y12+1, y13+1, y14+1, y15+1, y20+1];[b2+1, b3+1, b4+1, b5+1, b6+1, b7+1, b9+1, b10+1, b12+1, b14+1, b15+1];[D126+1, D138+1, D144+1, D168+1, D186+1, D204+1, D274+1, D292+1, D366+1]}{21579@[y1+1, y2+1, y7+1, y8+1, y9+1, y10+1, y11+1, y12+1, y14+1, y24+2];[b5+1, b6+1, b7+1, b10+1, b11+1, b12+1, b18+1];[(M0-453.15)+2, (M0-656.…	{21577@[y1+1:147.11406, y2+1:260.19885, y3+1:331.23691, y4+1:491.26998, y5+1:606.29797, y6+1:663.32262, y7+1:760.37220, y8+1:859.44183, y9+1:1022.50644, y10+1:1109.53894, y11+1:1180.57581, y12+1:1308.63626, y13+1:1421.71021, y14+1:1508.73450, y15+1:1595.78589, y20+1:2164.05420];[b2+1:247.14651, b3+1:362.17429, b4+1:477.20395, b5+1:548.24133, b6+1:661.32622, b7+1:718.34698, b9+1:930.42688, b10+1:1…	{21577@[y1+1:0.00126, y2+1:0.00198, y3+1:0.00293, y4+1:0.00535, y5+1:0.00640, y6+1:0.00958, y7+1:0.00640, y8+1:0.00762, y9+1:0.00890, y10+1:0.00937, y11+1:0.00912, y12+1:0.01100, y13+1:0.00088, y14+1:-0.00686, y15+1:0.01250, y20+1:0.01290];[b2+1:0.00241, b3+1:0.00324, b4+1:0.00596, b5+1:0.00623, b6+1:0.00705, b7+1:0.00635, b9+1:0.00654, b10+1:0.00974, b12+1:0.00999, b14+1:0.01876, b15+1:0.01355];…	{21577@[y1+1:8.59, y2+1:7.66, y3+1:8.86, y4+1:10.91, y5+1:10.57, y6+1:14.47, y7+1:8.43, y8+1:8.87, y9+1:8.71, y10+1:8.45, y11+1:7.73, y12+1:8.41, y13+1:0.62, y14+1:-4.55, y15+1:7.84, y20+1:5.96];[b2+1:9.79, b3+1:8.97, b4+1:12.51, b5+1:11.38, b6+1:10.68, b7+1:8.86, b9+1:7.04, b10+1:8.92, b12+1:7.40, b14+1:12.12, b15+1:8.16];[D126+1:10.98, D138+1:10.53, D144+1:8.99, D168+1:9.07, D186+1:10.74, D204+…	{21577@[y1+1:7573, y2+1:3976, y3+1:2735, y4+1:27692, y5+1:8872, y6+1:19558, y7+1:354892, y8+1:59585, y9+1:34073, y10+1:63088, y11+1:45640, y12+1:26822, y13+1:3769, y14+1:5349, y15+1:10460, y20+1:9151];[b2+1:9181, b3+1:8164, b4+1:11646, b5+1:23045, b6+1:31564, b7+1:22671, b9+1:10606, b10+1:30652, b12+1:18028, b14+1:7670, b15+1:8105];[D126+1:97756, D138+1:40407, D144+1:34459, D168+1:20739, D186+1:7…	{21577@36}{21579@45}	T	0	0	0	20.0656	2.01597	0	1	4	656.228	H1N1A1	FALSE	1.2962	(N(H(A)))	Level1	[16,H1N1A1,0.963]	[287,H1N1A1,0.963]	{@7[16-4]}	TR	1			3	TRUE	FALSE
D:\Dolphins\TRYPSIN\20230708_L1_UM5_shamo002_SA_EXT02_BWCoV_PngaseF_TR_SteppdETHCD.raw	20176	55.8565	20162	1275.58	3	3823.73	BdCoV_S			[272 to 301]	FVDDALGPDYPCPTLSSLQASYVPGDCAIK	K,D	FVDDALGPDYPC[Common Fixed:Carbamidomethyl on C]PT[O-Glycosylation:H1N2 on X]LSSLQASYVPGDC[Common Fixed:Carbamidomethyl on C]AIK	3	3823.72	66.2637	0	{20176@[y1+1, y2+1, y3+1, y4+1, y5+1, y6+1, y7+1, y8+1, y9+1, y10+1, y11+1, y12+1, y13+1, y14+1, y15+1, y16+1, y18+1, y20+2, y23+2, y24+2];[b2+1, b3+1, b4+1, b5+1, b6+1, b7+1, b9+1, b10+1, b20+1];[(M0-162.05)+3, (M0-203.08)+3, (M0-365.13)+3, (M0-568.21)+2];[D126+1, D138+1, D144+1, D168+1, D186+1, D204+1, D366+1]}{20177@[y3+1, y4+1, y7+1, y8+1, y9+1, y10+1, y11+1, y12+1, y18+1, y23+2, y24+2];[b6+1…	{20176@[y1+1:147.11420, y2+1:260.19888, y3+1:331.23672, y4+1:491.27006, y5+1:606.29932, y6+1:663.32216, y7+1:760.37281, y8+1:859.44267, y9+1:1022.50619, y10+1:1109.53879, y11+1:1180.57678, y12+1:1308.63894, y13+1:1421.72168, y14+1:1508.74711, y15+1:1595.78532, y16+1:1708.87146, y18+1:1906.97261, y20+2:1082.53219, y23+2:1270.10489, y24+2:1298.61432];[b2+1:247.14621, b3+1:362.17413, b4+1:477.20410,…	{20176@[y1+1:0.00139, y2+1:0.00201, y3+1:0.00274, y4+1:0.00543, y5+1:0.00774, y6+1:0.00912, y7+1:0.00700, y8+1:0.00846, y9+1:0.00865, y10+1:0.00922, y11+1:0.01010, y12+1:0.01368, y13+1:0.01235, y14+1:0.00575, y15+1:0.01193, y16+1:0.01401, y18+1:0.01472, y20+2:0.01579, y23+2:0.01816, y24+2:0.01555];[b2+1:0.00211, b3+1:0.00309, b4+1:0.00611, b5+1:0.00623, b6+1:0.00690, b7+1:0.00757, b9+1:0.01203, b…	{20176@[y1+1:9.53, y2+1:7.77, y3+1:8.31, y4+1:11.07, y5+1:12.79, y6+1:13.77, y7+1:9.22, y8+1:9.85, y9+1:8.46, y10+1:8.32, y11+1:8.56, y12+1:10.46, y13+1:8.69, y14+1:3.81, y15+1:7.48, y16+1:8.20, y18+1:7.72, y20+2:7.30, y23+2:7.16, y24+2:5.99];[b2+1:8.55, b3+1:8.54, b4+1:12.83, b5+1:11.38, b6+1:10.45, b7+1:10.56, b9+1:12.95, b10+1:9.34, b20+1:16.70];[(M0-162.05)+3:7.93, (M0-203.08)+3:7.97, (M0-365…	{20176@[y1+1:8177, y2+1:6927, y3+1:5656, y4+1:36139, y5+1:7771, y6+1:13596, y7+1:360046, y8+1:57001, y9+1:19024, y10+1:39147, y11+1:26240, y12+1:17188, y13+1:5726, y14+1:8310, y15+1:20863, y16+1:4206, y18+1:13699, y20+2:9095, y23+2:10879, y24+2:11440];[b2+1:7364, b3+1:8522, b4+1:8472, b5+1:15060, b6+1:17118, b7+1:13748, b9+1:10609, b10+1:23572, b20+1:7378];[(M0-162.05)+3:40720, (M0-203.08)+3:2658…	{20176@40}{20177@40}	T	0	0	0	15.0671	6.07718	0	1	4	568.212	H1N2	FALSE	4.03971	(N(H)(N))	Level1	[14,H1N2,0.999]	[285,H1N2,0.999]	{@4[14-3]}	TR	1				TRUE	FALSE
D:\Dolphins\TRYPSIN\20230708_L1_UM5_shamo002_SA_EXT02_BWCoV_PngaseF_TR_SteppdETHCD.raw	20509	56.6804	20493	1207.89	3	3620.65	BdCoV_S			[272 to 301]	FVDDALGPDYPCPTLSSLQASYVPGDCAIK	K,D	FVDDALGPDYPC[Common Fixed:Carbamidomethyl on C]PT[O-Glycosylation:H1N1 on X]LSSLQASYVPGDC[Common Fixed:Carbamidomethyl on C]AIK	3	3620.64	65.3506	0	{20509@[y1+1, y2+1, y3+1, y4+1, y5+1, y6+1, y7+1, y8+1, y9+1, y10+1, y11+1, y12+1, y14+1, y15+1, y18+1, y20+1];[b2+1, b3+1, b5+1, b6+1, b7+1, b9+1, b10+1, b23+2];[(M0-162.05)+3, (M0-365.13)+3];[D126+1, D138+1, D144+1, D168+1, D186+1, D204+1, D366+1]}{20510@[y3+1, y4+1, y5+1, y7+1, y8+1, y9+1, y10+1, y11+1, y12+1, y14+1, y24+2];[b6+1, b9+1, b10+1, b12+1, b23+1];[(M0-365.13)+2];[D126+1, D138+1, D14…	{20509@[y1+1:147.11406, y2+1:260.19952, y3+1:331.23465, y4+1:491.26940, y5+1:606.29698, y6+1:663.32019, y7+1:760.37201, y8+1:859.44183, y9+1:1022.50488, y10+1:1109.53821, y11+1:1180.57486, y12+1:1308.63235, y14+1:1508.74753, y15+1:1595.78442, y18+1:1906.97766, y20+1:2164.04736];[b2+1:247.14642, b3+1:362.17673, b5+1:548.24066, b6+1:661.32640, b7+1:718.34839, b9+1:930.42792, b10+1:1093.49218, b23+2…	{20509@[y1+1:0.00126, y2+1:0.00266, y3+1:0.00067, y4+1:0.00477, y5+1:0.00540, y6+1:0.00715, y7+1:0.00621, y8+1:0.00761, y9+1:0.00733, y10+1:0.00864, y11+1:0.00817, y12+1:0.00709, y14+1:0.00618, y15+1:0.01104, y18+1:0.01977, y20+1:0.00606];[b2+1:0.00232, b3+1:0.00568, b5+1:0.00556, b6+1:0.00723, b7+1:0.00776, b9+1:0.00758, b10+1:0.00852, b23+2:0.01316];[(M0-162.05)+3:0.02432, (M0-365.13)+3:0.01952…	{20509@[y1+1:8.59, y2+1:10.25, y3+1:2.02, y4+1:9.73, y5+1:8.93, y6+1:10.80, y7+1:8.18, y8+1:8.87, y9+1:7.18, y10+1:7.79, y11+1:6.93, y12+1:5.42, y14+1:4.10, y15+1:6.92, y18+1:10.37, y20+1:2.80];[b2+1:9.42, b3+1:15.73, b5+1:10.16, b6+1:10.95, b7+1:10.81, b9+1:8.15, b10+1:7.79, b23+2:5.27];[(M0-162.05)+3:7.03, (M0-365.13)+3:6.00];[D126+1:10.28, D138+1:9.24, D144+1:8.89, D168+1:8.16, D186+1:10.29, D…	{20509@[y1+1:10810, y2+1:5995, y3+1:5034, y4+1:30700, y5+1:13430, y6+1:12746, y7+1:311065, y8+1:65743, y9+1:18331, y10+1:31046, y11+1:25349, y12+1:12823, y14+1:7851, y15+1:9125, y18+1:6285, y20+1:10099];[b2+1:4926, b3+1:3372, b5+1:6204, b6+1:18900, b7+1:8571, b9+1:10357, b10+1:26261, b23+2:25507];[(M0-162.05)+3:115791, (M0-365.13)+3:15878];[D126+1:101076, D138+1:56848, D144+1:53081, D168+1:19398,…	{20509@33}{20510@46}	T	0	0	0	22.0969	3.05094	0	1	4	365.132	H1N1	FALSE	1.07096	(N(H))	Level1	[14,H1N1,1.000]	[285,H1N1,1.000]	{@1[14-1]}	TR	1				TRUE	FALSE
D:\Dolphins\TRYPSIN\20230708_L1_UM5_shamo002_SA_EXT02_BWCoV_PngaseF_TR_pdETHCD.raw	25444	69.0244	25431	1165.6	3	3493.77	BdCoV_S			[831 to 861]	GSFMVNEPSVTLNSTTYQPLLGVSGEVVLPR	K,T	GSFMVNEPSVTLNS[O-Glycosylation:N1 on X]TTYQPLLGVSGEVVLPR	1	3493.77	64.5332	0	{25444@[y1+1, y2+1, y3+1, y4+1, y5+1, y6+1, y7+1, y8+1, y9+1, y10+1, y11+1, y12+1, y13+2, y14+1, y15+1, y16+1, y18+1, y19+1];[b3+1, b4+1, b5+1, b6+1, b7+1, b9+1, b10+1, b11+1, b12+1, b13+1, b14+1, b16+1, b18+1];[D126+1, D138+1, D144+1, D168+1, D186+1, D204+1]}{25446@[y2+1, y3+1, y4+1, y5+1, y6+1, y7+1, y8+1, y9+1, y10+1, y13+1, y14+1];[b5+1, b7+1, b10+1, b18+1];[D126+1, D204+1];[zDot3+1, zDot5+1,…	{25444@[y1+1:175.12029, y2+1:272.17419, y3+1:385.25918, y4+1:484.32868, y5+1:583.39814, y6+1:712.44031, y7+1:769.46362, y8+1:856.49597, y9+1:955.56598, y10+1:1012.58776, y11+1:1125.67246, y12+1:1238.75650, y13+2:668.40924, y14+1:1463.87000, y15+1:1626.93254, y16+1:1727.97778, y18+1:1916.06787, y19+1:2030.11414];[b3+1:292.13104, b4+1:423.17316, b5+1:522.24358, b6+1:636.28387, b7+1:765.32971, b9+1:…	{25444@[y1+1:0.00133, y2+1:0.00248, y3+1:0.00340, y4+1:0.00449, y5+1:0.00553, y6+1:0.00511, y7+1:0.00696, y8+1:0.00727, y9+1:0.00887, y10+1:0.00919, y11+1:0.00982, y12+1:0.00980, y13+2:0.01174, y14+1:0.01196, y15+1:0.01117, y16+1:0.00874, y18+1:0.01912, y19+1:0.02245];[b3+1:0.00186, b4+1:0.00349, b5+1:0.00550, b6+1:0.00287, b7+1:0.00611, b9+1:0.01586, b10+1:0.00967, b11+1:0.01421, b12+1:0.00681, …	{25444@[y1+1:7.66, y2+1:9.14, y3+1:8.85, y4+1:9.28, y5+1:9.50, y6+1:7.18, y7+1:9.06, y8+1:8.50, y9+1:9.30, y10+1:9.08, y11+1:8.73, y12+1:7.92, y13+2:8.80, y14+1:8.17, y15+1:6.87, y16+1:5.06, y18+1:9.98, y19+1:11.07];[b3+1:6.39, b4+1:8.26, b5+1:10.55, b6+1:4.51, b7+1:7.99, b9+1:16.72, b10+1:9.23, b11+1:12.37, b12+1:5.39, b13+1:8.79, b14+1:9.82, b16+1:-7.66, b18+1:6.05];[D126+1:8.55, D138+1:8.02, D…	{25444@[y1+1:20521, y2+1:89745, y3+1:67909, y4+1:28828, y5+1:30007, y6+1:14106, y7+1:69380, y8+1:157217, y9+1:53294, y10+1:309026, y11+1:105417, y12+1:25195, y13+2:21397, y14+1:49728, y15+1:30252, y16+1:17191, y18+1:7194, y19+1:3700];[b3+1:34270, b4+1:21804, b5+1:17501, b6+1:5620, b7+1:43580, b9+1:3570, b10+1:21395, b11+1:7650, b12+1:9791, b13+1:5890, b14+1:5196, b16+1:3401, b18+1:10347];[D126+1:…	{25444@37}{25446@35}	T	0	0	0	18.1275	0	0	1	7	203.079	N1	TRUE	5.2024	(N)	Level1	[14,N1,0.980]	[844,N1,0.980]	{@0[14-0]}	TR	1				TRUE	FALSE
D:\Dolphins\TRYPSIN\20230708_L1_UM5_shamo002_SA_EXT02_BWCoV_PngaseF_TR_pdETHCD.raw	20030	55.3168	20015	1275.58	3	3823.73	BdCoV_S			[272 to 301]	FVDDALGPDYPCPTLSSLQASYVPGDCAIK	K,D	FVDDALGPDYPC[Common Fixed:Carbamidomethyl on C]PT[O-Glycosylation:H1N2 on X]LSSLQASYVPGDC[Common Fixed:Carbamidomethyl on C]AIK	3	3823.72	63.4082	0	{20030@[y1+1, y2+1, y3+1, y4+1, y5+1, y6+1, y7+1, y8+1, y9+1, y10+1, y11+1, y12+1, y13+1, y14+1, y15+1, y16+1, y18+1, y19+1, y20+2, y21+1, y23+2, y24+2, y25+2];[b2+1, b4+1, b5+1, b6+1, b7+1, b9+1, b10+1, b11+1, b12+1, b15+1, b17+1, b20+1];[D126+1, D138+1, D144+1, D168+1, D186+1, D204+1, D366+1]}{20031@[y4+1, y7+1, y8+1, y9+1, y10+1, y11+1, y15+1];[b6+1, b7+1, b9+1, b10+1, b23+1];[(M0-203.08)+2, (…	{20030@[y1+1:147.11421, y2+1:260.19931, y3+1:331.23758, y4+1:491.26890, y5+1:606.29694, y6+1:663.31958, y7+1:760.37147, y8+1:859.44088, y9+1:1022.50500, y10+1:1109.53559, y11+1:1180.57422, y12+1:1308.63416, y13+1:1421.71688, y14+1:1508.75171, y15+1:1595.77905, y16+1:1708.86783, y18+1:1906.96504, y19+1:2066.97168, y20+2:1082.53127, y21+1:2327.10107, y23+2:1270.10120, y24+2:1298.61365, y25+2:1355.1…	{20030@[y1+1:0.00141, y2+1:0.00244, y3+1:0.00360, y4+1:0.00427, y5+1:0.00536, y6+1:0.00654, y7+1:0.00567, y8+1:0.00667, y9+1:0.00746, y10+1:0.00602, y11+1:0.00753, y12+1:0.00889, y13+1:0.00755, y14+1:0.01035, y15+1:0.00567, y16+1:0.01039, y18+1:0.00715, y19+1:-0.01686, y20+2:0.01396, y21+1:-0.00356, y23+2:0.01078, y24+2:0.01422, y25+2:0.00421];[b2+1:0.00227, b4+1:0.00315, b5+1:0.00501, b6+1:0.004…	{20030@[y1+1:9.64, y2+1:9.42, y3+1:10.89, y4+1:8.70, y5+1:8.86, y6+1:9.88, y7+1:7.46, y8+1:7.77, y9+1:7.30, y10+1:5.43, y11+1:6.39, y12+1:6.80, y13+1:5.32, y14+1:6.87, y15+1:3.55, y16+1:6.08, y18+1:3.75, y19+1:-8.16, y20+2:6.45, y21+1:-1.53, y23+2:4.25, y24+2:5.48, y25+2:1.55];[b2+1:9.24, b4+1:6.62, b5+1:9.15, b6+1:7.03, b7+1:8.81, b9+1:7.04, b10+1:5.93, b11+1:12.58, b12+1:5.65, b15+1:8.82, b17+1…	{20030@[y1+1:3752, y2+1:4771, y3+1:6253, y4+1:35798, y5+1:8336, y6+1:14502, y7+1:463815, y8+1:74883, y9+1:28007, y10+1:48375, y11+1:45201, y12+1:25095, y13+1:14570, y14+1:16142, y15+1:26528, y16+1:11757, y18+1:32717, y19+1:5382, y20+2:10431, y21+1:3575, y23+2:17642, y24+2:32415, y25+2:5510];[b2+1:6981, b4+1:10933, b5+1:16273, b6+1:20562, b7+1:16006, b9+1:4950, b10+1:31227, b11+1:3665, b12+1:11600…	{20030@42}{20031@35}	T	0	0	0	13.0503	3.04173	0	1	4	568.212	H1N2	FALSE	4.02554	(N(H)(N))	Level1	[14,H1N2,1.000]	[285,H1N2,1.000]	{@4[14-3]}	TR	1				TRUE	FALSE
D:\Dolphins\TRYPSIN\20230708_L1_UM5_shamo002_SA_EXT02_BWCoV_PngaseF_TR_pdETHCD.raw	20559	56.6438	20551	865.657	4	3458.6	BdCoV_S			[272 to 301]	FVDDALGPDYPCPTLSSLQASYVPGDCAIK	K,D	FVDDALGPDYPC[Common Fixed:Carbamidomethyl on C]PT[O-Glycosylation:N1 on X]LSSLQASYVPGDC[Common Fixed:Carbamidomethyl on C]AIK	3	3458.59	63.3693	0	{20559@[y1+1, y2+1, y3+1, y4+1, y5+1, y6+1, y7+2, y8+1, y9+1, y10+1, y11+1, y12+1, y14+1, y15+1, y16+1, y18+1];[b2+1, b3+1, b4+1, b5+1, b6+1, b7+1, b9+1, b10+1, b12+1, b15+1];[D126+1, D138+1, D144+1, D168+1, D186+1, D204+1]}{20561@[y1+1, y4+1, y7+1, y8+1, y9+1, y10+1, y11+1, y12+1, y15+1, y16+1, y20+2, y23+2];[b5+1, b6+1, b7+1, b9+1, b10+1, b15+1, b23+2];[D126+1, D144+1, D168+1, D186+1, D204+1];[…	{20559@[y1+1:147.11411, y2+1:260.19922, y3+1:331.23788, y4+1:491.26896, y5+1:606.29816, y6+1:663.31914, y7+2:380.68985, y8+1:859.44140, y9+1:1022.50421, y10+1:1109.53629, y11+1:1180.57556, y12+1:1308.63000, y14+1:1508.76648, y15+1:1595.77625, y16+1:1708.86987, y18+1:1906.99292];[b2+1:247.14635, b3+1:362.17340, b4+1:477.20227, b5+1:548.24060, b6+1:661.32527, b7+1:718.34735, b9+1:930.42523, b10+1:1…	{20559@[y1+1:0.00130, y2+1:0.00235, y3+1:0.00390, y4+1:0.00433, y5+1:0.00658, y6+1:0.00610, y7+2:0.00663, y8+1:0.00718, y9+1:0.00666, y10+1:0.00672, y11+1:0.00888, y12+1:0.00474, y14+1:0.02512, y15+1:0.00286, y16+1:0.01242, y18+1:0.03503];[b2+1:0.00224, b3+1:0.00235, b4+1:0.00428, b5+1:0.00550, b6+1:0.00610, b7+1:0.00672, b9+1:0.00489, b10+1:0.00929, b12+1:0.00712, b15+1:0.00537];[D126+1:0.00142,…	{20559@[y1+1:8.90, y2+1:9.07, y3+1:11.82, y4+1:8.82, y5+1:10.88, y6+1:9.21, y7+2:8.73, y8+1:8.37, y9+1:6.52, y10+1:6.06, y11+1:7.52, y12+1:3.63, y14+1:16.66, y15+1:1.79, y16+1:7.28, y18+1:18.38];[b2+1:9.11, b3+1:6.52, b4+1:8.99, b5+1:10.04, b6+1:9.24, b7+1:9.36, b9+1:5.26, b10+1:8.50, b12+1:5.27, b15+1:3.23];[D126+1:11.38, D138+1:9.47, D144+1:9.63, D168+1:9.98, D186+1:9.17, D204+1:9.62]}{20561@[y…	{20559@[y1+1:8635, y2+1:4881, y3+1:2963, y4+1:26566, y5+1:9087, y6+1:17656, y7+2:23848, y8+1:51817, y9+1:23981, y10+1:40964, y11+1:32151, y12+1:14575, y14+1:5621, y15+1:7373, y16+1:4001, y18+1:4437];[b2+1:11883, b3+1:6209, b4+1:10140, b5+1:22331, b6+1:20406, b7+1:15615, b9+1:8779, b10+1:23063, b12+1:16582, b15+1:3572];[D126+1:105431, D138+1:51719, D144+1:54029, D168+1:17800, D186+1:75301, D204+1:…	{20559@32}{20561@42}	T	0	0	0	18.0773	0	0	1	4	203.079	N1	FALSE	0.95724	(N)	Level1	[14,N1,0.972]	[285,N1,0.972]	{@0[14-0]}	TR	1				TRUE	FALSE
D:\Dolphins\TRYPSIN\20230708_L1_UM5_shamo002_SA_EXT02_BWCoV_PngaseF_TR_pdETHCD.raw	20513	56.5226	20505	906.17	4	3620.65	BdCoV_S			[272 to 301]	FVDDALGPDYPCPTLSSLQASYVPGDCAIK	K,D	FVDDALGPDYPC[Common Fixed:Carbamidomethyl on C]PT[O-Glycosylation:H1N1 on X]LSSLQASYVPGDC[Common Fixed:Carbamidomethyl on C]AIK	3	3620.64	62.2611	0	{20513@[y1+1, y2+1, y3+1, y4+1, y5+1, y6+1, y7+2, y8+1, y9+1, y10+1, y11+1, y12+1, y13+1, y15+1, y18+1];[b2+1, b3+1, b4+1, b5+1, b6+1, b7+1, b9+1, b10+1, b12+1, b15+1];[D126+1, D138+1, D144+1, D168+1, D186+1, D204+1, D366+1]}{20515@[y1+1, y2+1, y5+1, y7+1, y8+1, y9+1, y10+1, y11+1, y12+1, y24+2];[b2+1, b5+1, b6+1, b7+1, b10+1, b11+1, b20+2, b23+2];[(M0-365.13)+2];[D126+1, D138+1, D144+1, D168+1, …	{20513@[y1+1:147.11411, y2+1:260.19916, y3+1:331.23840, y4+1:491.26995, y5+1:606.30133, y6+1:663.32247, y7+2:380.69049, y8+1:859.44354, y9+1:1022.51086, y10+1:1109.54333, y11+1:1180.58120, y12+1:1308.64096, y13+1:1421.72754, y15+1:1595.79234, y18+1:1906.97668];[b2+1:247.14648, b3+1:362.17474, b4+1:477.20291, b5+1:548.24124, b6+1:661.32805, b7+1:718.34888, b9+1:930.43042, b10+1:1093.49771, b12+1:1…	{20513@[y1+1:0.00130, y2+1:0.00229, y3+1:0.00442, y4+1:0.00532, y5+1:0.00976, y6+1:0.00943, y7+2:0.00791, y8+1:0.00932, y9+1:0.01332, y10+1:0.01376, y11+1:0.01452, y12+1:0.01570, y13+1:0.01821, y15+1:0.01895, y18+1:0.01879];[b2+1:0.00238, b3+1:0.00370, b4+1:0.00492, b5+1:0.00614, b6+1:0.00888, b7+1:0.00824, b9+1:0.01008, b10+1:0.01405, b12+1:0.01670, b15+1:0.02185];[D126+1:0.00126, D138+1:0.00140…	{20513@[y1+1:8.90, y2+1:8.83, y3+1:13.39, y4+1:10.85, y5+1:16.12, y6+1:14.23, y7+2:10.41, y8+1:10.86, y9+1:13.03, y10+1:12.41, y11+1:12.31, y12+1:12.00, y13+1:12.82, y15+1:11.88, y18+1:9.86];[b2+1:9.67, b3+1:10.23, b4+1:10.33, b5+1:11.21, b6+1:13.45, b7+1:11.49, b9+1:10.85, b10+1:12.86, b12+1:12.37, b15+1:13.16];[D126+1:10.10, D138+1:10.19, D144+1:10.28, D168+1:8.34, D186+1:9.42, D204+1:10.18, D3…	{20513@[y1+1:14118, y2+1:6376, y3+1:4883, y4+1:30232, y5+1:6005, y6+1:17882, y7+2:30236, y8+1:62824, y9+1:30931, y10+1:53093, y11+1:37190, y12+1:19901, y13+1:8754, y15+1:8410, y18+1:5612];[b2+1:7632, b3+1:7709, b4+1:7800, b5+1:24417, b6+1:32017, b7+1:19225, b9+1:10533, b10+1:32129, b12+1:19686, b15+1:4205];[D126+1:98822, D138+1:59375, D144+1:59288, D168+1:25049, D186+1:105419, D204+1:127382, D366…	{20513@32}{20515@44}	T	0	0	0	18.0622	1.00677	0	1	4	365.132	H1N1	FALSE	0.981522	(N(H))	Level1	[14,H1N1,1.000]	[285,H1N1,1.000]	{@1[14-1]}	TR	1				TRUE	FALSE
D:\Dolphins\TRYPSIN\20230708_L1_UM5_shamo002_SA_EXT02_BWCoV_PngaseF_TR_SteppdETHCD.raw	20626	56.9742	20615	906.169	4	3620.65	BdCoV_S			[272 to 301]	FVDDALGPDYPCPTLSSLQASYVPGDCAIK	K,D	FVDDALGPDYPC[Common Fixed:Carbamidomethyl on C]PT[O-Glycosylation:H1N1 on X]LSSLQASYVPGDC[Common Fixed:Carbamidomethyl on C]AIK	3	3620.64	62.2408	0	{20626@[y1+1, y2+1, y3+1, y4+1, y5+1, y6+1, y7+2, y8+1, y9+1, y10+1, y11+1, y12+1, y15+1, y24+2];[b2+1, b3+1, b4+1, b5+1, b6+1, b7+1, b8+1, b9+1, b10+1, b12+1, b15+1, b20+2, b22+2, b23+3];[(M0-162.05)+4, (M0-365.13)+3];[D126+1, D138+1, D144+1, D168+1, D186+1, D204+1, D366+1]}{20628@[y1+1, y3+1, y7+1, y8+1, y9+1, y10+1, y11+1, y12+1, y15+1];[b5+1, b6+1, b7+1, b9+1, b10+1, b11+1];[D126+1, D138+1, D…	{20626@[y1+1:147.11404, y2+1:260.19928, y3+1:331.23761, y4+1:491.26910, y5+1:606.29791, y6+1:663.32043, y7+2:380.68960, y8+1:859.44058, y9+1:1022.50427, y10+1:1109.53446, y11+1:1180.57422, y12+1:1308.63147, y15+1:1595.78894, y24+2:1298.61303];[b2+1:247.14609, b3+1:362.17419, b4+1:477.20267, b5+1:548.24243, b6+1:661.32579, b7+1:718.34637, b8+1:815.39850, b9+1:930.42731, b10+1:1093.49228, b12+1:135…	{20626@[y1+1:0.00124, y2+1:0.00241, y3+1:0.00363, y4+1:0.00447, y5+1:0.00634, y6+1:0.00740, y7+2:0.00611, y8+1:0.00636, y9+1:0.00672, y10+1:0.00488, y11+1:0.00753, y12+1:0.00621, y15+1:0.01556, y24+2:0.01298];[b2+1:0.00198, b3+1:0.00315, b4+1:0.00468, b5+1:0.00733, b6+1:0.00662, b7+1:0.00574, b8+1:0.00510, b9+1:0.00697, b10+1:0.00861, b12+1:0.02073, b15+1:-0.00293, b20+2:0.01567, b22+2:0.01303, b…	{20626@[y1+1:8.49, y2+1:9.30, y3+1:10.99, y4+1:9.12, y5+1:10.47, y6+1:11.17, y7+2:8.05, y8+1:7.41, y9+1:6.58, y10+1:4.41, y11+1:6.39, y12+1:4.75, y15+1:9.75, y24+2:5.00];[b2+1:8.06, b3+1:8.71, b4+1:9.82, b5+1:13.39, b6+1:10.03, b7+1:8.01, b8+1:6.27, b9+1:7.50, b10+1:7.88, b12+1:15.36, b15+1:-1.76, b20+2:7.30, b22+2:5.44, b23+3:5.34];[(M0-162.05)+4:7.33, (M0-365.13)+3:6.70];[D126+1:10.49, D138+1:1…	{20626@[y1+1:18886, y2+1:9623, y3+1:3997, y4+1:24399, y5+1:5704, y6+1:11414, y7+2:35940, y8+1:68042, y9+1:28208, y10+1:51300, y11+1:28549, y12+1:14461, y15+1:5668, y24+2:11717];[b2+1:6796, b3+1:9518, b4+1:9049, b5+1:15310, b6+1:41178, b7+1:29026, b8+1:3684, b9+1:10621, b10+1:33904, b12+1:17297, b15+1:5647, b20+2:24426, b22+2:7952, b23+3:11260];[(M0-162.05)+4:33301, (M0-365.13)+3:112209];[D126+1:8…	{20626@37}{20628@38}	T	0	0	0	17.0654	2.02571	0	1	4	365.132	H1N1	FALSE	1.06994	(N(H))	Level1	[14,H1N1,0.944]	[285,H1N1,0.944]	{@1[14-1]}	TR	1					FALSE
D:\Dolphins\TRYPSIN\20230708_L1_UM5_shamo002_SA_EXT02_BWCoV_PngaseF_TR_pdETHCD.raw	20481	56.43	20471	1207.89	3	3620.65	BdCoV_S			[272 to 301]	FVDDALGPDYPCPTLSSLQASYVPGDCAIK	K,D	FVDDALGPDYPC[Common Fixed:Carbamidomethyl on C]PT[O-Glycosylation:H1N1 on X]LSSLQASYVPGDC[Common Fixed:Carbamidomethyl on C]AIK	3	3620.64	61.49	0	{20481@[y1+1, y2+1, y3+1, y4+1, y5+1, y6+1, y7+1, y8+1, y9+1, y10+1, y11+1, y12+1, y13+1, y14+1, y15+1, y16+1, y17+1, y18+1, y19+1, y20+1, y24+2];[b2+1, b3+1, b4+1, b5+1, b6+1, b7+1, b9+1, b10+1, b12+1, b15+1];[D126+1, D138+1, D144+1, D168+1, D186+1, D204+1, D366+1]}{20483@[y4+1, y7+1, y8+1, y9+1, y10+1, y11+1, y12+1, y21+1];[b6+1, b7+1, b9+1, b10+1, b23+1];[(M0-162.05)+2, (M0-365.13)+2];[D126+1,…	{20481@[y1+1:147.11415, y2+1:260.19888, y3+1:331.23819, y4+1:491.26903, y5+1:606.29988, y6+1:663.32019, y7+1:760.37152, y8+1:859.44072, y9+1:1022.50554, y10+1:1109.53775, y11+1:1180.57378, y12+1:1308.63309, y13+1:1421.71875, y14+1:1508.74759, y15+1:1595.78172, y16+1:1708.86243, y17+1:1809.88586, y18+1:1906.96680, y19+1:2066.96924, y20+1:2164.04573, y24+2:1298.61243];[b2+1:247.14632, b3+1:362.1741…	{20481@[y1+1:0.00135, y2+1:0.00201, y3+1:0.00421, y4+1:0.00440, y5+1:0.00830, y6+1:0.00715, y7+1:0.00572, y8+1:0.00651, y9+1:0.00800, y10+1:0.00818, y11+1:0.00710, y12+1:0.00782, y13+1:0.00942, y14+1:0.00624, y15+1:0.00833, y16+1:0.00498, y17+1:-0.01926, y18+1:0.00891, y19+1:-0.01930, y20+1:0.00443, y24+2:0.01177];[b2+1:0.00221, b3+1:0.00309, b4+1:0.00477, b5+1:0.00470, b6+1:0.00658, b7+1:0.00553…	{20481@[y1+1:9.22, y2+1:7.77, y3+1:12.74, y4+1:8.98, y5+1:13.72, y6+1:10.80, y7+1:7.54, y8+1:7.58, y9+1:7.83, y10+1:7.38, y11+1:6.02, y12+1:5.98, y13+1:6.63, y14+1:4.14, y15+1:5.23, y16+1:2.92, y17+1:-10.65, y18+1:4.67, y19+1:-9.34, y20+1:2.05, y24+2:4.54];[b2+1:8.99, b3+1:8.54, b4+1:10.01, b5+1:8.59, b6+1:9.96, b7+1:7.71, b9+1:6.32, b10+1:6.35, b12+1:5.82, b15+1:5.73];[D126+1:10.65, D138+1:10.19…	{20481@[y1+1:6142, y2+1:6047, y3+1:4009, y4+1:37900, y5+1:8916, y6+1:10402, y7+1:414728, y8+1:71092, y9+1:32671, y10+1:64132, y11+1:52652, y12+1:27689, y13+1:8366, y14+1:14463, y15+1:23396, y16+1:7999, y17+1:3852, y18+1:16199, y19+1:4839, y20+1:26661, y24+2:13199];[b2+1:5907, b3+1:5751, b4+1:11651, b5+1:17746, b6+1:24619, b7+1:15247, b9+1:7375, b10+1:25160, b12+1:14806, b15+1:3812];[D126+1:118935…	{20481@38}{20483@36}	T	0	0	0	15.079	2.02994	0	1	4	365.132	H1N1	FALSE	0.917463	(N(H))	Level1	[14,H1N1,0.986]	[285,H1N1,0.986]	{@1[14-1]}	TR	1					FALSE
D:\Dolphins\TRYPSIN\20230708_L1_UM5_shamo002_SA_EXT02_BWCoV_PngaseF_TR_pdETHCD.raw	20754	57.1327	20742	1029.71	4	4114.83	BdCoV_S			[272 to 301]	FVDDALGPDYPCPTLSSLQASYVPGDCAIK	K,D	FVDDALGPDYPC[Common Fixed:Carbamidomethyl on C]PTLSS[O-Glycosylation:H1N2A1 on X]LQASYVPGDC[Common Fixed:Carbamidomethyl on C]AIK	3	4114.82	61.3551	0	{20754@[y1+1, y2+1, y3+1, y4+1, y5+1, y6+1, y7+1, y8+1, y9+1, y10+1, y11+1, y12+1, y13+1, y14+1, y15+1, y18+1, y20+2, y24+2];[b2+1, b3+1, b4+1, b5+1, b6+1, b7+1, b9+1, b10+1, b11+1, b12+1];[D126+1, D138+1, D144+1, D168+1, D186+1, D204+1, D274+1, D292+1, D366+1]}{20756@[y1+1, y3+1, y4+1, y7+1, y8+1, y9+1, y10+1, y11+1, y12+1];[b5+1, b6+1, b7+1, b9+1, b10+1, b18+1];[(M0-203.08)+2, (M0-453.15)+2, (M…	{20754@[y1+1:147.11412, y2+1:260.19885, y3+1:331.23682, y4+1:491.26894, y5+1:606.29846, y6+1:663.32008, y7+1:760.37073, y8+1:859.43913, y9+1:1022.50457, y10+1:1109.53601, y11+1:1180.57439, y12+1:1308.63301, y13+1:1421.71147, y14+1:1508.74841, y15+1:1595.78072, y18+1:1906.97144, y20+2:1082.52944, y24+2:1298.61389];[b2+1:247.14633, b3+1:362.17462, b4+1:477.20221, b5+1:548.23965, b6+1:661.32411, b7+…	{20754@[y1+1:0.00132, y2+1:0.00198, y3+1:0.00283, y4+1:0.00431, y5+1:0.00689, y6+1:0.00705, y7+1:0.00493, y8+1:0.00492, y9+1:0.00702, y10+1:0.00644, y11+1:0.00771, y12+1:0.00774, y13+1:0.00214, y14+1:0.00706, y15+1:0.00734, y18+1:0.01355, y20+2:0.01030, y24+2:0.01470];[b2+1:0.00223, b3+1:0.00357, b4+1:0.00422, b5+1:0.00455, b6+1:0.00494, b7+1:0.00593, b9+1:0.00556, b10+1:0.00839, b11+1:0.00300, b…	{20754@[y1+1:9.01, y2+1:7.66, y3+1:8.58, y4+1:8.79, y5+1:11.38, y6+1:10.64, y7+1:6.50, y8+1:5.73, y9+1:6.88, y10+1:5.81, y11+1:6.53, y12+1:5.92, y13+1:1.51, y14+1:4.68, y15+1:4.60, y18+1:7.11, y20+2:4.76, y24+2:5.66];[b2+1:9.05, b3+1:9.90, b4+1:8.86, b5+1:8.31, b6+1:7.49, b7+1:8.26, b9+1:5.99, b10+1:7.68, b11+1:2.52, b12+1:7.58];[D126+1:9.88, D138+1:10.31, D144+1:8.35, D168+1:10.08, D186+1:9.79, …	{20754@[y1+1:5737, y2+1:3447, y3+1:6423, y4+1:28423, y5+1:4378, y6+1:13670, y7+1:358470, y8+1:62225, y9+1:31512, y10+1:50636, y11+1:39110, y12+1:26176, y13+1:9712, y14+1:11070, y15+1:19262, y18+1:18515, y20+2:13690, y24+2:15495];[b2+1:7198, b3+1:5302, b4+1:7968, b5+1:20435, b6+1:25845, b7+1:17138, b9+1:10775, b10+1:26366, b11+1:6576, b12+1:14827];[D126+1:175487, D138+1:186009, D144+1:57498, D168+…	{20754@37}{20756@42}	T	0	0	0	13.0427	5.05852	0	1	4	859.307	H1N2A1	FALSE	3.48229	(N(H(A))(N))	Level1	[17,H1N2A1,0.951]	[288,H1N2A1,0.951]	{@14[17-6]}	TR	1					FALSE
D:\Dolphins\TRYPSIN\20230708_L1_UM5_shamo002_SA_EXT02_BWCoV_PngaseF_TR_SteppdETHCD.raw	21518	59.2533	21508	1305.26	3	3912.75	BdCoV_S			[272 to 301]	FVDDALGPDYPCPTLSSLQASYVPGDCAIK	K,D	FVDDALGPDYPC[Common Fixed:Carbamidomethyl on C]PT[O-Glycosylation:H1N1A1 on X]LSSLQ[Common Artifact:Deamidation on Q]ASYVPGDC[Common Fixed:Carbamidomethyl on C]AIK	4	3912.72	61.2595	1	{21518@[y1+1, y2+1, y3+1, y4+1, y5+1, y6+1, y7+1, y8+1, y9+1, y10+1, y11+1, y13+1, y14+1, y16+1];[b2+1, b3+1, b4+1, b5+1, b6+1, b7+1, b9+1, b10+1, b11+1, b20+1, b22+1, b23+1, b24+2];[D126+1, D138+1, D144+1, D168+1, D186+1, D204+1, D274+1, D292+1, D366+1]}{21520@[y3+1, y4+1, y7+1, y8+1, y9+1, y10+1, y11+1, y20+1];[b5+1, b6+1, b7+1, b9+1, b10+1, b12+1, b15+1, b23+1];[D126+1, D138+1, D186+1, D204+1,…	{21518@[y1+1:147.11418, y2+1:260.19904, y3+1:331.23651, y4+1:491.27007, y5+1:606.29889, y6+1:663.32086, y7+1:760.37348, y8+1:859.44265, y9+1:1022.50753, y10+1:1109.53986, y11+1:1180.58224, y13+1:1422.71582, y14+1:1509.75024, y16+1:1709.82084];[b2+1:247.14618, b3+1:362.17346, b4+1:477.20389, b5+1:548.24069, b6+1:661.32617, b7+1:718.34820, b9+1:930.42993, b10+1:1093.49350, b11+1:1190.54980, b20+1:2…	{21518@[y1+1:0.00138, y2+1:0.00217, y3+1:0.00253, y4+1:0.00544, y5+1:0.00732, y6+1:0.00782, y7+1:0.00768, y8+1:0.00844, y9+1:0.00999, y10+1:0.01029, y11+1:0.01555, y13+1:0.02248, y14+1:0.02487, y16+1:-0.02063];[b2+1:0.00207, b3+1:0.00241, b4+1:0.00590, b5+1:0.00559, b6+1:0.00700, b7+1:0.00757, b9+1:0.00959, b10+1:0.00983, b11+1:0.01337, b20+1:0.02522, b22+1:0.03094, b23+1:0.03675, b24+2:0.02418];…	{21518@[y1+1:9.43, y2+1:8.36, y3+1:7.66, y4+1:11.10, y5+1:12.09, y6+1:11.81, y7+1:10.11, y8+1:9.83, y9+1:9.78, y10+1:9.28, y11+1:13.19, y13+1:15.81, y14+1:16.49, y16+1:-12.07];[b2+1:8.43, b3+1:6.69, b4+1:12.38, b5+1:10.21, b6+1:10.61, b7+1:10.56, b9+1:10.32, b10+1:9.00, b11+1:11.24, b20+1:11.74, b22+1:12.90, b23+1:14.72, b24+2:9.32];[D126+1:10.58, D138+1:10.53, D144+1:8.78, D168+1:8.16, D186+1:9.…	{21518@[y1+1:14383, y2+1:12907, y3+1:8260, y4+1:35877, y5+1:8400, y6+1:9893, y7+1:449959, y8+1:95237, y9+1:30926, y10+1:46686, y11+1:41817, y13+1:6059, y14+1:6500, y16+1:12858];[b2+1:10314, b3+1:4109, b4+1:10421, b5+1:19185, b6+1:30570, b7+1:19787, b9+1:9079, b10+1:32070, b11+1:3655, b20+1:3947, b22+1:3657, b23+1:6675, b24+2:10502];[D126+1:103581, D138+1:64030, D144+1:55177, D168+1:25679, D186+1:…	{21518@36}{21520@41}	T	0	0	0	18.0751	0	0	1	4	656.228	H1N1A1	FALSE	1.21248	(N(H(A)))	Level1	[14,H1N1A1,1.000]	[285,H1N1A1,1.000]	{@7[14-4]}	TR	1					FALSE
D:\Dolphins\TRYPSIN\20230708_L1_UM5_shamo002_SA_EXT02_BWCoV_PngaseF_TR_pdETHCD.raw	13506	39.8743	13499	631.558	4	2522.2	BdCoV_S			[338 to 357]	LKPNATYLGLPFCNETHTDK	R,S	LKPNAT[O-Glycosylation:N1 on X]YLGLPFC[Common Fixed:Carbamidomethyl on C]N[Common Artifact:Deamidation on N]ETHTDK	3	2522.2	61.1922	1	{13506@[y1+1, y2+1, y3+1, y4+1, y5+1, y6+1, y7+1, y8+2, y9+2, y10+3, y11+1, y12+2, y13+1];[b2+1, b5+1, b6+1, b7+1, b8+1, b9+1, b10+1];[D126+1, D138+1, D144+1, D168+1, D186+1, D204+1]}{13508@[y1+1, y2+1, y3+1, y4+1, y5+1, y6+1, y7+1, y8+1, y10+3, y11+1, y12+2, y13+2];[b2+1, b7+1, b8+1, b9+1, b10+1];[(M0-203.08)+3];[D126+1, D144+1, D168+1, D204+1];[c3+1, c6+1, c7+1, c8+1, c9+1, c12+2, c13+1, c14+2,…	{13506@[y1+1:147.11434, y2+1:262.14211, y3+1:363.19131, y4+1:500.25202, y5+1:601.30017, y6+1:730.34436, y7+1:845.37125, y8+2:503.20520, y9+2:576.74070, y10+3:417.18053, y11+1:1362.61768, y12+2:710.32221, y13+1:1532.70972];[b2+1:242.18851, b5+1:524.32556, b6+1:625.37225, b7+1:788.43811, b8+1:901.52307, b9+1:958.54511, b10+1:1071.63083];[D126+1:126.05624, D138+1:138.05617, D144+1:144.06677, D168+1:…	{13506@[y1+1:0.00154, y2+1:0.00236, y3+1:0.00388, y4+1:0.00568, y5+1:0.00615, y6+1:0.00775, y7+1:0.00770, y8+2:0.00893, y9+2:0.01151, y10+3:0.01166, y11+1:0.01823, y12+2:0.01624, y13+1:0.00475];[b2+1:0.00220, b5+1:0.00645, b6+1:0.00547, b7+1:0.00800, b8+1:0.00889, b9+1:0.00947, b10+1:0.01113];[D126+1:0.00129, D138+1:0.00122, D144+1:0.00126, D168+1:0.00148, D186+1:0.00197, D204+1:0.00210]}{13508@[…	{13506@[y1+1:10.53, y2+1:9.03, y3+1:10.72, y4+1:11.38, y5+1:10.25, y6+1:10.63, y7+1:9.12, y8+2:8.89, y9+2:9.99, y10+3:9.34, y11+1:13.39, y12+2:11.45, y13+1:3.10];[b2+1:9.14, b5+1:12.33, b6+1:8.76, b7+1:10.16, b8+1:9.87, b9+1:9.89, b10+1:10.39];[D126+1:10.34, D138+1:8.91, D144+1:8.78, D168+1:8.89, D186+1:10.66, D204+1:10.33]}{13508@[y1+1:9.11, y2+1:8.39, y3+1:8.97, y4+1:6.11, y5+1:8.12, y6+1:8.62,…	{13506@[y1+1:138146, y2+1:125865, y3+1:216976, y4+1:195919, y5+1:206203, y6+1:191614, y7+1:384125, y8+2:124578, y9+2:219830, y10+3:198760, y11+1:17687, y12+2:21738, y13+1:14190];[b2+1:98064, b5+1:25552, b6+1:73200, b7+1:193331, b8+1:66873, b9+1:308701, b10+1:104752];[D126+1:654818, D138+1:181888, D144+1:34799, D168+1:67805, D186+1:77289, D204+1:379540]}{13508@[y1+1:37530, y2+1:46630, y3+1:30317, …	{13506@26}{13508@45}	T	0	0	0	23.1341	1.00156	0	1	3	203.079	N1	TRUE	5.22689	(N)	Level1	[6,N1,1.000]	[343,N1,1.000]	{@0[6-0]}	TR	1					FALSE
D:\Dolphins\TRYPSIN\20230708_L1_UM5_shamo002_SA_EXT02_BWCoV_PngaseF_TR_pdETHCD.raw	21099	58.0179	21095	1154.21	3	3459.59	BdCoV_S			[272 to 301]	FVDDALGPDYPCPTLSSLQASYVPGDCAIK	K,D	FVDDALGPDYPC[Common Fixed:Carbamidomethyl on C]PT[O-Glycosylation:N1 on X]LSSLQ[Common Artifact:Deamidation on Q]ASYVPGDC[Common Fixed:Carbamidomethyl on C]AIK	4	3459.57	60.3826	1	{21099@[y1+1, y2+1, y3+1, y4+1, y5+1, y6+1, y7+1, y8+1, y9+1, y10+1, y11+1, y16+1];[b2+1, b3+1, b4+1, b5+1, b6+1, b7+1, b8+1, b9+1, b10+1, b12+1, b15+1];[D126+1, D138+1, D144+1, D168+1, D186+1, D204+1]}{21100@[y3+1, y6+1, y7+1, y8+1, y9+1, y10+1, y11+1, y20+1];[b5+1, b6+1, b7+1, b9+1, b10+1, b12+1, b24+2];[D126+1, D138+1, D144+1, D168+1, D186+1, D204+1];[zDot3+1, zDot8+1, zDot9+1, zDot10+1, zDot1…	{21099@[y1+1:147.11417, y2+1:260.19888, y3+1:331.23822, y4+1:491.26873, y5+1:606.29737, y6+1:663.31880, y7+1:760.37213, y8+1:859.44106, y9+1:1022.50402, y10+1:1109.53833, y11+1:1180.57556, y16+1:1709.85547];[b2+1:247.14635, b3+1:362.17468, b4+1:477.20284, b5+1:548.24060, b6+1:661.32495, b7+1:718.34711, b8+1:815.40698, b9+1:930.42600, b10+1:1093.49277, b12+1:1350.57768, b15+1:1661.76447];[D126+1:1…	{21099@[y1+1:0.00136, y2+1:0.00201, y3+1:0.00424, y4+1:0.00410, y5+1:0.00580, y6+1:0.00577, y7+1:0.00633, y8+1:0.00685, y9+1:0.00648, y10+1:0.00875, y11+1:0.00888, y16+1:0.01401];[b2+1:0.00224, b3+1:0.00364, b4+1:0.00485, b5+1:0.00550, b6+1:0.00578, b7+1:0.00647, b8+1:0.01359, b9+1:0.00566, b10+1:0.00910, b12+1:0.01060, b15+1:0.01289];[D126+1:0.00140, D138+1:0.00149, D144+1:0.00157, D168+1:0.0015…	{21099@[y1+1:9.32, y2+1:7.77, y3+1:12.83, y4+1:8.36, y5+1:9.58, y6+1:8.71, y7+1:8.34, y8+1:7.98, y9+1:6.34, y10+1:7.90, y11+1:7.52, y16+1:8.20];[b2+1:9.11, b3+1:10.07, b4+1:10.19, b5+1:10.04, b6+1:8.76, b7+1:9.02, b8+1:16.68, b9+1:6.09, b10+1:8.33, b12+1:7.85, b15+1:7.76];[D126+1:11.19, D138+1:10.86, D144+1:10.97, D168+1:9.44, D186+1:9.26, D204+1:9.06]}{21100@[y3+1:9.78, y6+1:7.11, y7+1:7.30, y8+…	{21099@[y1+1:10504, y2+1:7205, y3+1:6212, y4+1:60428, y5+1:14875, y6+1:20467, y7+1:699072, y8+1:132592, y9+1:43102, y10+1:86582, y11+1:70604, y16+1:6987];[b2+1:8637, b3+1:11661, b4+1:15898, b5+1:31718, b6+1:28925, b7+1:20984, b8+1:5609, b9+1:19551, b10+1:35542, b12+1:15913, b15+1:7837];[D126+1:195800, D138+1:135584, D144+1:119964, D168+1:42817, D186+1:159970, D204+1:193243]}{21100@[y3+1:10859, y6…	{21099@29}{21100@43}	T	0	0	0	22.0735	0	0	1	4	203.079	N1	FALSE	1.1159	(N)	Level1	[14,N1,1.000]	[285,N1,1.000]	{@0[14-0]}	TR	1					FALSE
D:\Dolphins\TRYPSIN\20230708_L1_UM5_shamo002_SA_EXT02_BWCoV_PngaseF_TR_SteppdETHCD.raw	15558	44.9449	15546	988.98	4	3951.89	BdCoV_S			[244 to 271]	TYYTAELARPATASVIVDGAYKPVYTGK	K,F	TYYTAELARPAT[O-Glycosylation:H1N1A2 on X]ASVIVDGAYKPVYTGK	1	3951.88	58.2961	0	{15558@[b2+1, b3+1, b4+1, b9+1, b14+1, b15+1, b16+1, b18+1];[y2+1, y3+1, y4+1, y6+1, y7+1, y8+1, y10+2, y11+1, y12+1, y13+1];[(M0-291.10)+4, (M0-453.15)+4, (M0-582.19)+4, (M0-744.24)+4, (M0-947.32)+3];[D126+1, D138+1, D144+1, D168+1, D186+1, D204+1, D274+1, D292+1, D366+1]}{15560@[b2+1, b7+1, b8+1, b19+1];[y8+1, y10+1];[(M0-291.10)+3, (M0-453.15)+3, (M0-582.19)+3, (M0-744.24)+3, (M0-947.32)+3];[D…	{15558@[b2+1:265.12041, b3+1:428.18570, b4+1:529.23212, b9+1:1069.54309, b14+1:1496.73462, b15+1:1595.82800, b16+1:1708.90149, b18+1:1923.00052];[y2+1:204.13603, y3+1:305.18451, y4+1:468.24965, y6+1:664.37410, y7+1:792.46893, y8+1:955.53381, y10+2:542.30021, y11+1:1198.62234, y12+1:1297.69052, y13+1:1410.77195];[(M0-291.10)+4:916.21029, (M0-453.15)+4:875.69742, (M0-582.19)+4:843.43680, (M0-744.24…	{15558@[b2+1:0.00212, b3+1:0.00409, b4+1:0.00283, b9+1:0.01180, b14+1:-0.00337, b15+1:0.02160, b16+1:0.01103, b18+1:0.01471];[y2+1:0.00176, y3+1:0.00256, y4+1:0.00438, y6+1:0.00765, y7+1:0.00752, y8+1:0.00907, y10+2:0.00981, y11+1:0.01208, y12+1:0.01184, y13+1:0.00921];[(M0-291.10)+4:0.02986, (M0-453.15)+4:0.03120, (M0-582.19)+4:0.03132, (M0-744.24)+4:0.02720, (M0-947.32)+3:0.02454];[D126+1:0.001…	{15558@[b2+1:8.04, b3+1:9.57, b4+1:5.35, b9+1:11.05, b14+1:-2.25, b15+1:13.55, b16+1:6.46, b18+1:7.65];[y2+1:8.69, y3+1:8.43, y4+1:9.37, y6+1:11.53, y7+1:9.50, y8+1:9.50, y10+2:9.06, y11+1:10.08, y12+1:9.13, y13+1:6.53];[(M0-291.10)+4:8.16, (M0-453.15)+4:8.92, (M0-582.19)+4:9.29, (M0-744.24)+4:8.48, (M0-947.32)+3:8.17];[D126+1:9.34, D138+1:9.36, D144+1:8.67, D168+1:9.25, D186+1:8.84, D204+1:8.68,…	{15558@[b2+1:55113, b3+1:12604, b4+1:3563, b9+1:33712, b14+1:6191, b15+1:11858, b16+1:9287, b18+1:15924];[y2+1:18316, y3+1:21900, y4+1:28069, y6+1:76802, y7+1:14476, y8+1:12656, y10+2:11149, y11+1:33601, y12+1:20110, y13+1:14309];[(M0-291.10)+4:56798, (M0-453.15)+4:36279, (M0-582.19)+4:19874, (M0-744.24)+4:47061, (M0-947.32)+3:153786];[D126+1:67399, D138+1:41998, D144+1:39007, D168+1:19455, D186+…	{15558@32}{15560@40}	T	0	0	0	23.1022	10.1436	0	1	5	947.323	H1N1A2	FALSE	1.15085	(N(H(A))(A))	Level1	[12,H1N1A2,0.993]	[255,H1N1A2,0.993]	{@21[12-7]}	TR	1					FALSE
D:\Dolphins\TRYPSIN\20230708_L1_UM5_shamo002_SA_EXT02_BWCoV_PngaseF_TR_pdETHCD.raw	13503	39.8631	13494	841.742	3	2522.2	BdCoV_S			[338 to 357]	LKPNATYLGLPFCNETHTDK	R,S	LKPNAT[O-Glycosylation:N1 on X]YLGLPFC[Common Fixed:Carbamidomethyl on C]N[Common Artifact:Deamidation on N]ETHTDK	3	2522.2	58.2914	0	{13503@[y1+1, y2+1, y3+1, y4+1, y5+1, y6+1, y7+1, y8+2, y9+2, y10+2, y11+1, y12+1, y13+1, y14+1];[b2+1, b5+1, b6+1, b7+1, b8+1, b9+1, b10+1, b11+1];[D126+1, D138+1, D144+1, D168+1, D186+1, D204+1]}{13504@[b2+1, b9+1, b10+1];[y3+1, y4+1, y5+1, y6+1, y7+1, y8+1, y9+1, y10+2, y12+1, y13+1];[(M0-203.08)+2];[D126+1, D204+1];[c3+1, c6+1, c7+1, c9+1, c12+1, c13+1, c14+1, c15+1, c16+1, c17+2, c18+2, c19+…	{13503@[y1+1:147.11413, y2+1:262.14175, y3+1:363.19061, y4+1:500.25031, y5+1:601.29911, y6+1:730.34326, y7+1:845.36953, y8+2:503.20495, y9+2:576.73962, y10+2:625.26558, y11+1:1362.60742, y12+1:1419.63044, y13+1:1532.71033, y14+1:1695.77820];[b2+1:242.18844, b5+1:524.32642, b6+1:625.37250, b7+1:788.43592, b8+1:901.52014, b9+1:958.54285, b10+1:1071.62732, b11+1:1168.67590];[D126+1:126.05620, D138+1…	{13503@[y1+1:0.00132, y2+1:0.00201, y3+1:0.00318, y4+1:0.00397, y5+1:0.00510, y6+1:0.00665, y7+1:0.00597, y8+2:0.00842, y9+2:0.00935, y10+2:0.00850, y11+1:0.00798, y12+1:0.00953, y13+1:0.00536, y14+1:0.00990];[b2+1:0.00213, b5+1:0.00731, b6+1:0.00571, b7+1:0.00580, b8+1:0.00596, b9+1:0.00721, b10+1:0.00761, b11+1:0.00343];[D126+1:0.00125, D138+1:0.00116, D144+1:0.00119, D168+1:0.00139, D186+1:0.0…	{13503@[y1+1:9.06, y2+1:7.69, y3+1:8.78, y4+1:7.96, y5+1:8.49, y6+1:9.12, y7+1:7.08, y8+2:8.38, y9+2:8.12, y10+2:6.81, y11+1:5.86, y12+1:6.72, y13+1:3.50, y14+1:5.84];[b2+1:8.85, b5+1:13.96, b6+1:9.15, b7+1:7.37, b8+1:6.62, b9+1:7.53, b10+1:7.11, b11+1:2.94];[D126+1:10.04, D138+1:8.46, D144+1:8.35, D168+1:8.34, D186+1:9.01, D204+1:8.87]}{13504@[b2+1:5.97, b9+1:10.97, b10+1:7.65];[y3+1:9.73, y4+1:…	{13503@[y1+1:66975, y2+1:82453, y3+1:157808, y4+1:262006, y5+1:200616, y6+1:164104, y7+1:232877, y8+2:39846, y9+2:77678, y10+2:466736, y11+1:39467, y12+1:148597, y13+1:41441, y14+1:20176];[b2+1:74175, b5+1:16235, b6+1:27808, b7+1:68263, b8+1:40575, b9+1:385218, b10+1:145887, b11+1:12923];[D126+1:340515, D138+1:73819, D144+1:14514, D168+1:46995, D186+1:38340, D204+1:198944]}{13504@[b2+1:29468, b9+…	{13503@28}{13504@38}	T	0	0	0	22.2297	1.00168	0	1	3	203.079	N1	TRUE	5.08597	(N)	Level1	[6,N1,1.000]	[343,N1,1.000]	{@0[6-0]}	TR	1					FALSE
D:\Dolphins\TRYPSIN\20230708_L1_UM5_shamo002_SA_EXT02_BWCoV_PngaseF_TR_SteppdETHCD.raw	25454	69.147	25443	1165.6	3	3493.77	BdCoV_S			[831 to 861]	GSFMVNEPSVTLNSTTYQPLLGVSGEVVLPR	K,T	GSFMVNEPSVTLNS[O-Glycosylation:N1 on X]TTYQPLLGVSGEVVLPR	1	3493.77	57.3796	0	{25454@[y1+1, y2+1, y3+1, y4+1, y5+1, y6+1, y7+1, y8+1, y9+1, y10+1, y11+1, y12+1, y13+2, y14+1, y15+1];[b2+1, b3+1, b4+1, b5+1, b7+1, b10+1, b11+1, b12+1, b18+1];[(M0-203.08)+2];[D126+1, D138+1, D144+1, D168+1, D186+1, D204+1]}{25456@[y2+1, y3+1, y4+1, y5+1, y7+1, y8+1, y9+1, y10+1, y11+1, y13+2, y14+1];[b5+1, b7+1, b10+1, b11+1];[D126+1, D204+1];[zDot3+1, zDot5+1, zDot6+1, zDot14+1, zDot15+1, z…	{25454@[y1+1:175.12006, y2+1:272.17409, y3+1:385.25924, y4+1:484.32895, y5+1:583.39884, y6+1:712.44354, y7+1:769.46363, y8+1:856.49706, y9+1:955.56534, y10+1:1012.58960, y11+1:1125.67328, y12+1:1238.76095, y13+2:668.41073, y14+1:1463.87265, y15+1:1626.93473];[b2+1:145.06194, b3+1:292.13174, b4+1:423.17343, b5+1:522.24384, b7+1:765.33075, b10+1:1048.48855, b11+1:1149.53992, b12+1:1262.62436, b18+1…	{25454@[y1+1:0.00111, y2+1:0.00237, y3+1:0.00346, y4+1:0.00476, y5+1:0.00624, y6+1:0.00834, y7+1:0.00696, y8+1:0.00836, y9+1:0.00823, y10+1:0.01103, y11+1:0.01065, y12+1:0.01426, y13+2:0.01473, y14+1:0.01461, y15+1:0.01337];[b2+1:0.00117, b3+1:0.00256, b4+1:0.00376, b5+1:0.00575, b7+1:0.00715, b10+1:0.01174, b11+1:0.01543, b12+1:0.01581, b18+1:0.01342];[(M0-203.08)+2:0.03319];[D126+1:0.00106, D13…	{25454@[y1+1:6.39, y2+1:8.75, y3+1:9.01, y4+1:9.85, y5+1:10.71, y6+1:11.73, y7+1:9.06, y8+1:9.78, y9+1:8.63, y10+1:10.90, y11+1:9.47, y12+1:11.52, y13+2:11.04, y14+1:9.99, y15+1:8.22];[b2+1:8.10, b3+1:8.80, b4+1:8.92, b5+1:11.04, b7+1:9.36, b10+1:11.21, b11+1:13.43, b12+1:12.53, b18+1:6.86];[(M0-203.08)+2:10.08];[D126+1:8.48, D138+1:7.46, D144+1:6.97, D168+1:8.43, D186+1:10.24, D204+1:9.05]}{2545…	{25454@[y1+1:26296, y2+1:136635, y3+1:124889, y4+1:26924, y5+1:24915, y6+1:8859, y7+1:43111, y8+1:81552, y9+1:26908, y10+1:141241, y11+1:40478, y12+1:12089, y13+2:21712, y14+1:20997, y15+1:10369];[b2+1:5163, b3+1:25351, b4+1:14873, b5+1:12835, b7+1:28962, b10+1:27528, b11+1:4386, b12+1:9758, b18+1:4813];[(M0-203.08)+2:27377];[D126+1:42736, D138+1:15245, D144+1:5498, D168+1:6890, D186+1:5690, D204…	{25454@31}{25456@34}	T	0	0	0	17.1354	1.00632	0	1	7	203.079	N1	TRUE	2.77291	(N)	Level1	[14,N1,0.976]	[844,N1,0.976]	{@0[14-0]}	TR	1					FALSE
D:\Dolphins\TRYPSIN\20230708_L1_UM5_shamo002_SA_EXT02_BWCoV_PngaseF_TR_SteppdETHCD.raw	13713	40.5683	13703	841.741	3	2522.2	BdCoV_S			[338 to 357]	LKPNATYLGLPFCNETHTDK	R,S	LKPNAT[O-Glycosylation:N1 on X]YLGLPFC[Common Fixed:Carbamidomethyl on C]N[Common Artifact:Deamidation on N]ETHTDK	3	2522.2	56.2196	1	{13713@[y1+1, y2+1, y3+1, y4+1, y5+1, y6+1, y7+1, y8+1, y9+1, y10+2, y11+1, y12+1, y13+1, y14+1];[b2+1, b6+1, b7+1, b8+1, b9+1, b10+1];[D126+1, D138+1, D144+1, D168+1, D186+1, D204+1]}{13715@[b2+1, b9+1, b10+1, b14+1];[y3+1, y5+1, y6+1, y7+1, y8+1, y9+1, y10+2, y12+1, y13+1];[(M0-203.08)+2];[D126+1, D204+1];[c3+1, c6+1, c7+1, c8+1, c9+1, c12+1, c13+1, c14+1, c16+1, c17+2, c18+2, c19+2];[zDot3+1, …	{13713@[y1+1:147.11412, y2+1:262.14215, y3+1:363.19084, y4+1:500.25118, y5+1:601.29997, y6+1:730.34506, y7+1:845.37145, y8+1:1005.40393, y9+1:1152.47375, y10+2:625.26668, y11+1:1362.61670, y12+1:1419.62915, y13+1:1532.70496, y14+1:1695.78577];[b2+1:242.18848, b6+1:625.37134, b7+1:788.43842, b8+1:901.52386, b9+1:958.54456, b10+1:1071.63232];[D126+1:126.05614, D138+1:138.05627, D144+1:144.06703, D1…	{13713@[y1+1:0.00132, y2+1:0.00240, y3+1:0.00341, y4+1:0.00484, y5+1:0.00595, y6+1:0.00845, y7+1:0.00790, y8+1:0.00973, y9+1:0.01114, y10+2:0.01071, y11+1:0.01726, y12+1:0.00824, y13+1:-0.00001, y14+1:0.01747];[b2+1:0.00217, b6+1:0.00455, b7+1:0.00830, b8+1:0.00969, b9+1:0.00891, b10+1:0.01262];[D126+1:0.00119, D138+1:0.00133, D144+1:0.00152, D168+1:0.00148, D186+1:0.00162, D204+1:0.00203]}{13715…	{13713@[y1+1:9.01, y2+1:9.20, y3+1:9.42, y4+1:9.70, y5+1:9.91, y6+1:11.59, y7+1:9.35, y8+1:9.69, y9+1:9.67, y10+2:8.58, y11+1:12.67, y12+1:5.81, y13+1:-0.01, y14+1:10.31];[b2+1:9.01, b6+1:7.29, b7+1:10.54, b8+1:10.76, b9+1:9.31, b10+1:11.78];[D126+1:9.52, D138+1:9.69, D144+1:10.59, D168+1:8.89, D186+1:8.76, D204+1:9.99]}{13715@[b2+1:5.34, b9+1:8.48, b10+1:9.87, b14+1:-18.90];[y3+1:5.68, y5+1:8.22…	{13713@[y1+1:44697, y2+1:34758, y3+1:73034, y4+1:83725, y5+1:71174, y6+1:49799, y7+1:64180, y8+1:151205, y9+1:108031, y10+2:191899, y11+1:8693, y12+1:33922, y13+1:14148, y14+1:9006];[b2+1:46543, b6+1:10235, b7+1:31664, b8+1:9845, b9+1:102838, b10+1:49233];[D126+1:165883, D138+1:48919, D144+1:8497, D168+1:20722, D186+1:20974, D204+1:79825]}{13715@[b2+1:22913, b9+1:15988, b10+1:24127, b14+1:10185];…	{13713@26}{13715@38}	T	0	0	0	22.2389	1.00141	0	1	3	203.079	N1	TRUE	5.75706	(N)	Level1	[6,N1,1.000]	[343,N1,1.000]	{@0[6-0]}	TR	1					FALSE
D:\Dolphins\TRYPSIN\20230708_L1_UM5_shamo002_SA_EXT02_BWCoV_PngaseF_TR_pdETHCD.raw	20156	55.6409	20145	814.058	3	2439.15	BdCoV_S			[776 to 795]	QVNIEGLNDTVDCNITGVFK	K,Y	QVNIEGLN[Common Artifact:Deamidation on N]DTVDC[Common Fixed:Carbamidomethyl on C]NIT[O-Glycosylation:N1 on X]GVFK	3	2439.15	55.2895	0	{20156@[b1+1, b2+1, b3+1, b4+1, b5+1, b6+1, b7+1, b8+1, b9+1, b10+1];[y1+1, y2+1, y3+1, y4+1, y5+1, y6+1, y7+1, y9+1, y10+1, y11+1, y12+1, y13+1, y15+1, y16+1, y18+1];[D126+1, D138+1, D144+1, D168+1, D186+1, D204+1]}{20158@[y1+1, y2+1, y4+1, y5+1];[b2+1, b11+1];[D126+1, D186+1, D204+1];[c1+1, c2+1, c3+1, c4+1, c5+1, c6+1, c8+1, c9+1, c10+1, c12+1, c13+1, c14+1, c16+1, c17+1, c18+1, c19+1];[zDot2+…	{20156@[b1+1:129.06689, b2+1:228.13626, b3+1:342.18039, b4+1:455.26624, b5+1:584.31104, b6+1:641.33209, b7+1:754.41642, b8+1:869.43890, b9+1:984.47394, b10+1:1085.52344];[y1+1:147.11407, y2+1:294.18408, y3+1:393.25284, y4+1:450.27529, y5+1:551.32519, y6+1:664.41066, y7+1:778.44965, y9+1:1053.51504, y10+1:1152.57202, y11+1:1253.64233, y12+1:1368.66190, y13+1:1483.68872, y15+1:1653.79842, y16+1:178…	{20156@[b1+1:0.00104, b2+1:0.00199, b3+1:0.00320, b4+1:0.00498, b5+1:0.00719, b6+1:0.00678, b7+1:0.00704, b8+1:0.00258, b9+1:0.01067, b10+1:0.01249];[y1+1:0.00127, y2+1:0.00286, y3+1:0.00321, y4+1:0.00419, y5+1:0.00642, y6+1:0.00782, y7+1:0.00388, y9+1:0.01168, y10+1:0.00025, y11+1:0.02288, y12+1:0.01551, y13+1:0.01538, y15+1:0.01956, y16+1:0.02254, y18+1:0.03715];[D126+1:0.00133, D138+1:0.00116,…	{20156@[b1+1:8.13, b2+1:8.78, b3+1:9.37, b4+1:10.95, b5+1:12.33, b6+1:10.58, b7+1:9.34, b8+1:2.97, b9+1:10.85, b10+1:11.52];[y1+1:8.70, y2+1:9.77, y3+1:8.17, y4+1:9.33, y5+1:11.66, y6+1:11.79, y7+1:5.00, y9+1:11.10, y10+1:0.22, y11+1:18.27, y12+1:11.34, y13+1:10.38, y15+1:11.83, y16+1:12.65, y18+1:18.49];[D126+1:10.61, D138+1:8.46, D144+1:8.57, D168+1:9.67, D186+1:8.93, D204+1:10.33]}{20158@[y1+1…	{20156@[b1+1:3483, b2+1:41335, b3+1:32915, b4+1:19679, b5+1:14381, b6+1:15143, b7+1:11795, b8+1:4891, b9+1:4828, b10+1:4315];[y1+1:25477, y2+1:71967, y3+1:9603, y4+1:42535, y5+1:58648, y6+1:12787, y7+1:8494, y9+1:38667, y10+1:8914, y11+1:9062, y12+1:12021, y13+1:19660, y15+1:17423, y16+1:10208, y18+1:3751];[D126+1:113201, D138+1:32941, D144+1:14205, D168+1:16353, D186+1:18918, D204+1:100122]}{201…	{20156@31}{20158@33}	T	0	0	0	23.1428	0	0	1	2	203.079	N1	TRUE	2.319	(N)	Level1	[16,N1,1.000]	[791,N1,1.000]	{@0[16-0]}	TR	1					FALSE
D:\Dolphins\TRYPSIN\20230708_L1_UM5_shamo002_SA_EXT02_BWCoV_PngaseF_TR_pdETHCD.raw	19831	54.8364	19818	1329.6	3	3985.78	BdCoV_S			[272 to 301]	FVDDALGPDYPCPTLSSLQASYVPGDCAIK	K,D	FVDDALGPDYPC[Common Fixed:Carbamidomethyl on C]PT[O-Glycosylation:H2N2 on X]LSSLQASYVPGDC[Common Fixed:Carbamidomethyl on C]AIK	3	3985.77	53.3831	0	{19831@[b2+1, b4+1, b5+1, b6+1, b7+1, b9+1, b10+1, b12+1, b15+1];[y3+1, y4+1, y5+1, y6+1, y7+1, y8+1, y9+1, y10+1, y11+1, y12+1, y13+1, y14+1, y15+1, y16+1, y17+1, y18+1, y20+2, y23+2, y24+2];[D126+1, D138+1, D144+1, D168+1, D186+1, D204+1, D366+1]}{19833@[b7+1, b10+1, b23+1];[y7+1, y8+1, y9+1, y10+1, y11+1, y24+2];[(M0-365.13)+2, (M0-527.19)+2, (M0-730.26)+2];[D126+1, D138+1, D168+1, D186+1, D20…	{19831@[b2+1:247.14642, b4+1:477.20435, b5+1:548.23968, b6+1:661.32329, b7+1:718.34707, b9+1:930.43006, b10+1:1093.49210, b12+1:1350.57849, b15+1:1661.75647];[y3+1:331.23755, y4+1:491.26935, y5+1:606.29901, y6+1:663.32086, y7+1:760.37122, y8+1:859.44111, y9+1:1022.50341, y10+1:1109.53681, y11+1:1180.57429, y12+1:1308.63461, y13+1:1421.71580, y14+1:1508.75049, y15+1:1595.78233, y16+1:1708.86741, y…	{19831@[b2+1:0.00232, b4+1:0.00636, b5+1:0.00458, b6+1:0.00412, b7+1:0.00644, b9+1:0.00972, b10+1:0.00843, b12+1:0.01141, b15+1:0.00488];[y3+1:0.00357, y4+1:0.00472, y5+1:0.00744, y6+1:0.00782, y7+1:0.00542, y8+1:0.00689, y9+1:0.00586, y10+1:0.00724, y11+1:0.00760, y12+1:0.00935, y13+1:0.00647, y14+1:0.00913, y15+1:0.00894, y16+1:0.00996, y17+1:-0.00315, y18+1:0.01075, y20+2:0.00704, y23+2:0.0169…	{19831@[b2+1:9.42, b4+1:13.35, b5+1:8.37, b6+1:6.24, b7+1:8.98, b9+1:10.46, b10+1:7.72, b12+1:8.46, b15+1:2.94];[y3+1:10.80, y4+1:9.62, y5+1:12.29, y6+1:11.81, y7+1:7.14, y8+1:8.03, y9+1:5.74, y10+1:6.53, y11+1:6.45, y12+1:7.15, y13+1:4.56, y14+1:6.06, y15+1:5.61, y16+1:5.83, y17+1:-1.74, y18+1:5.64, y20+2:3.25, y23+2:6.68, y24+2:4.08];[D126+1:9.83, D138+1:11.09, D144+1:9.53, D168+1:10.22, D186+1…	{19831@[b2+1:4154, b4+1:3446, b5+1:14830, b6+1:10738, b7+1:11673, b9+1:7622, b10+1:22591, b12+1:6124, b15+1:3673];[y3+1:3443, y4+1:24388, y5+1:4790, y6+1:7051, y7+1:375157, y8+1:57918, y9+1:19775, y10+1:43034, y11+1:39843, y12+1:21508, y13+1:9043, y14+1:15791, y15+1:20430, y16+1:5883, y17+1:5221, y18+1:21223, y20+2:15613, y23+2:24088, y24+2:21174];[D126+1:63150, D138+1:379498, D144+1:22424, D168+…	{19831@35}{19833@31}	T	0	0	0	13.0585	3.04636	0	1	4	730.264	H2N2	FALSE	17.6482	(N(H)(N(H)))	Level1	[14,H2N2,1.000]	[285,H2N2,1.000]	{@9[14-5]}	TR	1					FALSE
D:\Dolphins\TRYPSIN\20230708_L1_UM5_shamo002_SA_EXT02_BWCoV_PngaseF_TR_pdETHCD.raw	9849	31.0655	9839	714.046	3	2139.11	BdCoV_S			[253 to 271]	PATASVIVDGAYKPVYTGK	R,F	PAT[O-Glycosylation:N1 on X]ASVIVDGAYKPVYTGK	1	2139.11	53.3686	0	{9849@[y1+1, y2+1, y3+1, y4+1, y6+1, y7+1, y8+1, y9+1, y10+2, y11+1, y12+1, y13+1, y14+1, y15+2, y16+2, y17+2];[b2+1, b3+1, b4+1, b5+1, b6+1, b7+1, b9+1, b10+1, b11+1];[(M0-203.08)+2];[D126+1, D138+1, D144+1, D168+1, D186+1, D204+1]}{9851@[b2+1];[y2+1];[(M0-203.08)+3];[D126+1, D138+1, D144+1, D186+1, D204+1];[c3+1, c4+1, c5+1, c6+1, c7+1, c8+1, c9+1, c10+1, c12+1, c14+1, c15+1, c16+1, c17+1, c18+…	{9849@[y1+1:147.11375, y2+1:204.13564, y3+1:305.18408, y4+1:468.24924, y6+1:664.37219, y7+1:792.46833, y8+1:955.53128, y9+1:1026.56592, y10+2:542.29979, y11+1:1198.61956, y12+1:1297.68829, y13+1:1410.77246, y14+1:1509.84165, y15+2:798.94144, y16+2:834.46266, y17+2:884.98421];[b2+1:169.09825, b3+1:270.14705, b4+1:341.18480, b5+1:428.21735, b6+1:527.28757, b7+1:640.36993, b9+1:854.47107, b10+1:911.…	{9849@[y1+1:0.00095, y2+1:0.00137, y3+1:0.00214, y4+1:0.00396, y6+1:0.00574, y7+1:0.00691, y8+1:0.00654, y9+1:0.00406, y10+2:0.00899, y11+1:0.00929, y12+1:0.00961, y13+1:0.00972, y14+1:0.01049, y15+2:0.01243, y16+2:0.01775, y17+2:0.01317];[b2+1:0.00110, b3+1:0.00222, b4+1:0.00286, b5+1:0.00337, b6+1:0.00518, b7+1:0.00348, b9+1:0.00926, b10+1:0.01563, b11+1:0.01074];[(M0-203.08)+2:0.01407];[D126+1…	{9849@[y1+1:6.50, y2+1:6.73, y3+1:7.02, y4+1:8.48, y6+1:8.65, y7+1:8.73, y8+1:6.85, y9+1:3.96, y10+2:8.31, y11+1:7.76, y12+1:7.41, y13+1:6.89, y14+1:6.95, y15+2:7.79, y16+2:10.65, y17+2:7.45];[b2+1:6.53, b3+1:8.24, b4+1:8.39, b5+1:7.90, b6+1:9.84, b7+1:5.45, b9+1:10.85, b10+1:17.16, b11+1:10.94];[(M0-203.08)+2:7.27];[D126+1:6.90, D138+1:6.46, D144+1:8.52, D168+1:6.60, D186+1:6.78, D204+1:6.87]}{9…	{9849@[y1+1:21640, y2+1:24420, y3+1:30215, y4+1:32866, y6+1:134711, y7+1:35293, y8+1:24303, y9+1:7699, y10+2:10624, y11+1:52634, y12+1:66638, y13+1:53359, y14+1:7741, y15+2:7153, y16+2:5162, y17+2:10687];[b2+1:51156, b3+1:49402, b4+1:58032, b5+1:27736, b6+1:30312, b7+1:20516, b9+1:4991, b10+1:5357, b11+1:3471];[(M0-203.08)+2:13566];[D126+1:70373, D138+1:75638, D144+1:68627, D168+1:23121, D186+1:7…	{9849@32}{9851@32}	T	0	0	0	24.1949	2.01565	0	1	3	203.079	N1	FALSE	1.02486	(N)	Level1	[3,N1,1.000]	[255,N1,1.000]	{@0[3-0]}	TR	1					FALSE
D:\Dolphins\TRYPSIN\20230708_L1_UM5_shamo002_SA_EXT02_BWCoV_PngaseF_TR_SteppdETHCD.raw	20263	56.0886	20253	814.058	3	2439.15	BdCoV_S			[776 to 795]	QVNIEGLNDTVDCNITGVFK	K,Y	QVNIEGLN[Common Artifact:Deamidation on N]DTVDC[Common Fixed:Carbamidomethyl on C]NIT[O-Glycosylation:N1 on X]GVFK	3	2439.15	53.2366	0	{20263@[b1+1, b2+1, b3+1, b4+1, b5+1, b6+1, b7+1, b8+1, b10+1, b11+1, b12+1, b15+2];[y1+1, y2+1, y3+1, y4+1, y5+1, y6+1, y8+1, y9+1, y10+1, y11+1, y13+1, y15+1];[(M0-203.08)+2];[D126+1, D138+1, D144+1, D168+1, D186+1, D204+1]}{20265@[y1+1, y2+1, y4+1, y5+1, y18+1];[b2+1, b4+1, b11+1];[D126+1, D186+1, D204+1];[c2+1, c3+1, c4+1, c5+1, c6+1, c8+1, c9+1, c11+1, c12+1, c13+1, c16+1, c17+1, c18+1, c19+…	{20263@[b1+1:129.06668, b2+1:228.13571, b3+1:342.17932, b4+1:455.26389, b5+1:584.29828, b6+1:641.33209, b7+1:754.41321, b8+1:869.44043, b10+1:1085.51758, b11+1:1184.58777, b12+1:1299.62170, b15+2:843.88851];[y1+1:147.11382, y2+1:294.18335, y3+1:393.25348, y4+1:450.27448, y5+1:551.32297, y6+1:664.40894, y8+1:938.48895, y9+1:1053.50989, y10+1:1152.57495, y11+1:1253.61499, y13+1:1483.68628, y15+1:16…	{20263@[b1+1:0.00083, b2+1:0.00144, b3+1:0.00213, b4+1:0.00263, b5+1:-0.00557, b6+1:0.00678, b7+1:0.00383, b8+1:0.00411, b10+1:0.00663, b11+1:0.00841, b12+1:0.01540, b15+2:0.00579];[y1+1:0.00101, y2+1:0.00213, y3+1:0.00385, y4+1:0.00338, y5+1:0.00419, y6+1:0.00610, y8+1:0.01254, y9+1:0.00653, y10+1:0.00318, y11+1:-0.00446, y13+1:0.01294, y15+1:0.00825];[(M0-203.08)+2:0.01079];[D126+1:0.00108, D13…	{20263@[b1+1:6.46, b2+1:6.36, b3+1:6.23, b4+1:5.78, b5+1:-9.56, b6+1:10.58, b7+1:5.08, b8+1:4.73, b10+1:6.12, b11+1:7.11, b12+1:11.86, b15+2:3.44];[y1+1:6.92, y2+1:7.27, y3+1:9.81, y4+1:7.53, y5+1:7.62, y6+1:9.19, y8+1:13.37, y9+1:6.20, y10+1:2.76, y11+1:-3.56, y13+1:8.73, y15+1:4.99];[(M0-203.08)+2:4.83];[D126+1:8.63, D138+1:7.02, D144+1:7.50, D168+1:7.06, D186+1:6.37, D204+1:6.35]}{20265@[y1+1:…	{20263@[b1+1:2090, b2+1:22140, b3+1:12826, b4+1:7633, b5+1:9202, b6+1:3869, b7+1:7435, b8+1:3823, b10+1:6046, b11+1:9265, b12+1:3442, b15+2:9345];[y1+1:25944, y2+1:62847, y3+1:5766, y4+1:25498, y5+1:27854, y6+1:9163, y8+1:7775, y9+1:19448, y10+1:3813, y11+1:3670, y13+1:6727, y15+1:4868];[(M0-203.08)+2:71537];[D126+1:55676, D138+1:22091, D144+1:3963, D168+1:6032, D186+1:8782, D204+1:67029]}{20265@…	{20263@31}{20265@31}	T	0	0	0	19.1112	1.02149	0	1	2	203.079	N1	TRUE	5.57396	(N)	Level1	[16,N1,1.000]	[791,N1,1.000]	{@0[16-0]}	TR	1					FALSE
D:\Dolphins\TRYPSIN\20230708_L1_UM5_shamo002_SA_EXT02_BWCoV_PngaseF_TR_pdETHCD.raw	11279	34.3309	11270	937.92	2	1873.82	BdCoV_S			[82 to 95]	NCTANLNETLTEYK	R,G	N[Common Artifact:Deamidation on N]C[Common Fixed:Carbamidomethyl on C]TANLNET[O-Glycosylation:N1 on X]LTEYK	3	1873.83	52.3902	0	{11279@[y1+1, y2+1, y3+1, y4+1, y5+1, y6+1, y7+1, y8+1, y9+1, y10+1, y11+1, y12+1, y13+1];[b2+1, b3+1, b4+1, b5+1, b6+1, b7+1, b8+1, b9+1, b10+1];[(M0-203.08)+1];[D126+1, D138+1, D144+1, D168+1, D186+1, D204+1]}{11281@[y1+1, y2+1, y3+1, y4+1, y5+1, y6+1, y7+1, y8+1, y10+1, y11+1, y12+1];[b2+1, b3+1, b4+1, b5+1, b6+1, b8+1];[(M0-203.08)+2];[D126+1, D204+1];[c1+1, c9+1, c11+1, c12+1, c13+1];[zDot8+…	{11279@[y1+1:147.11404, y2+1:310.17905, y3+1:439.22293, y4+1:540.27173, y5+1:653.35622, y6+1:754.40442, y7+1:883.44857, y8+1:997.49160, y9+1:1110.57681, y10+1:1224.61953, y11+1:1295.65707, y12+1:1396.70555, y13+1:1556.73814];[b2+1:276.06720, b3+1:377.11591, b4+1:448.15387, b5+1:562.19788, b6+1:675.28288, b7+1:789.32684, b8+1:918.37128, b9+1:1019.42310, b10+1:1132.51331];[(M0-203.08)+1:1671.76603]…	{11279@[y1+1:0.00124, y2+1:0.00292, y3+1:0.00421, y4+1:0.00532, y5+1:0.00575, y6+1:0.00628, y7+1:0.00783, y8+1:0.00793, y9+1:0.00908, y10+1:0.00887, y11+1:0.00930, y12+1:0.01010, y13+1:0.01204];[b2+1:0.00233, b3+1:0.00336, b4+1:0.00421, b5+1:0.00529, b6+1:0.00623, b7+1:0.00726, b8+1:0.00910, b9+1:0.01324, b10+1:0.01939];[(M0-203.08)+1:0.01298];[D126+1:0.00122, D138+1:0.00113, D144+1:0.00116, D168…	{11279@[y1+1:8.49, y2+1:9.43, y3+1:9.60, y4+1:9.87, y5+1:8.81, y6+1:8.33, y7+1:8.87, y8+1:7.96, y9+1:8.19, y10+1:7.25, y11+1:7.18, y12+1:7.23, y13+1:7.74];[b2+1:8.48, b3+1:8.93, b4+1:9.41, b5+1:9.42, b6+1:9.24, b7+1:9.21, b8+1:9.92, b9+1:13.01, b10+1:17.14];[(M0-203.08)+1:7.77];[D126+1:9.76, D138+1:8.24, D144+1:8.14, D168+1:8.25, D186+1:8.27, D204+1:9.50]}{11281@[y1+1:9.43, y2+1:8.44, y3+1:11.48,…	{11279@[y1+1:60117, y2+1:189224, y3+1:68126, y4+1:222824, y5+1:109852, y6+1:181474, y7+1:121075, y8+1:173116, y9+1:74649, y10+1:103217, y11+1:53711, y12+1:51669, y13+1:18139];[b2+1:155520, b3+1:75303, b4+1:25596, b5+1:40856, b6+1:93353, b7+1:8047, b8+1:25828, b9+1:9278, b10+1:8067];[(M0-203.08)+1:167988];[D126+1:353575, D138+1:101372, D144+1:17489, D168+1:58305, D186+1:41977, D204+1:231599]}{1128…	{11279@29}{11281@31}	T	0	0	0	10.1861	2.02189	0	1	3	203.079	N1	TRUE	5.79647	(N)	Level1	[9,N1,0.987]	[90,N1,0.987]	{@0[9-0]}	TR	1					FALSE
D:\Dolphins\TRYPSIN\20230708_L1_UM5_shamo002_SA_EXT02_BWCoV_PngaseF_TR_SteppdETHCD.raw	10146	31.9728	10136	714.044	3	2139.11	BdCoV_S			[253 to 271]	PATASVIVDGAYKPVYTGK	R,F	PAT[O-Glycosylation:N1 on X]ASVIVDGAYKPVYTGK	1	2139.11	52.2452	0	{10146@[y1+1, y2+1, y3+1, y4+1, y6+1, y7+1, y8+1, y10+1, y11+1, y12+1, y13+1, y14+1, y15+1];[b2+1, b3+1, b4+1, b5+1, b6+1, b7+1];[(M0-203.08)+3];[D126+1, D138+1, D144+1, D168+1, D186+1, D204+1]}{10148@[y1+1, y2+1, y6+1, y11+1, y14+1];[(M0-203.08)+3];[D126+1, D144+1, D168+1, D186+1, D204+1];[c3+1, c4+1, c5+1, c6+1, c7+1, c8+1, c9+1, c10+1, c11+1, c12+1, c14+1, c15+1, c16+1, c18+1];[zDot3+1, zDot7+…	{10146@[y1+1:147.11412, y2+1:204.13597, y3+1:305.18494, y4+1:468.25040, y6+1:664.37319, y7+1:792.46875, y8+1:955.52576, y10+1:1083.59317, y11+1:1198.62106, y12+1:1297.68814, y13+1:1410.77454, y14+1:1509.83740, y15+1:1596.87842];[b2+1:169.09860, b3+1:270.14725, b4+1:341.18491, b5+1:428.21747, b6+1:527.28683, b7+1:640.37056];[(M0-203.08)+3:646.35712];[D126+1:126.05632, D138+1:138.05635, D144+1:144.…	{10146@[y1+1:0.00132, y2+1:0.00170, y3+1:0.00299, y4+1:0.00512, y6+1:0.00673, y7+1:0.00734, y8+1:0.00101, y10+1:0.00985, y11+1:0.01079, y12+1:0.00946, y13+1:0.01179, y14+1:0.00625, y15+1:0.01523];[b2+1:0.00145, b3+1:0.00241, b4+1:0.00296, b5+1:0.00349, b6+1:0.00444, b7+1:0.00411];[(M0-203.08)+3:0.01896];[D126+1:0.00138, D138+1:0.00140, D144+1:0.00137, D168+1:0.00159, D186+1:0.00164, D204+1:0.0017…	{10146@[y1+1:9.01, y2+1:8.38, y3+1:9.83, y4+1:10.96, y6+1:10.15, y7+1:9.27, y8+1:1.06, y10+1:9.10, y11+1:9.01, y12+1:7.30, y13+1:8.37, y14+1:4.14, y15+1:9.55];[b2+1:8.62, b3+1:8.97, b4+1:8.71, b5+1:8.18, b6+1:8.44, b7+1:6.43];[(M0-203.08)+3:9.79];[D126+1:11.01, D138+1:10.25, D144+1:9.58, D168+1:9.53, D186+1:8.84, D204+1:8.79]}{10148@[y1+1:7.44, y2+1:8.23, y6+1:14.82, y11+1:-1.76, y14+1:-3.63];[(M…	{10146@[y1+1:16259, y2+1:18624, y3+1:19827, y4+1:15485, y6+1:64131, y7+1:17561, y8+1:9318, y10+1:24901, y11+1:21514, y12+1:21894, y13+1:20044, y14+1:5058, y15+1:4060];[b2+1:46781, b3+1:28448, b4+1:28258, b5+1:17154, b6+1:14780, b7+1:9217];[(M0-203.08)+3:53524];[D126+1:49594, D138+1:51899, D144+1:58568, D168+1:14640, D186+1:53332, D204+1:58539]}{10148@[y1+1:3000, y2+1:2591, y6+1:4805, y11+1:6053, …	{10146@26}{10148@37}	T	0	0	0	26.1815	2.02289	0	1	3	203.079	N1	FALSE	0.912896	(N)	Level1	[3,N1,1.000]	[255,N1,1.000]	{@0[3-0]}	TR	1					FALSE
D:\Dolphins\TRYPSIN\20230708_L1_UM5_shamo002_SA_EXT02_BWCoV_PngaseF_TR_pdETHCD.raw	21643	59.5009	21630	1070.48	4	4277.88	BdCoV_S			[272 to 301]	FVDDALGPDYPCPTLSSLQASYVPGDCAIK	K,D	FVDDALGPDYPC[Common Fixed:Carbamidomethyl on C]PT[O-Glycosylation:H2N2A1 on X]LSSLQ[Common Artifact:Deamidation on Q]ASYVPGDC[Common Fixed:Carbamidomethyl on C]AIK	4	4277.85	51.2445	1	{21643@[y1+1, y2+1, y3+1, y4+1, y5+1, y6+1, y7+1, y8+1, y9+1, y10+1, y11+1, y13+1, y15+1, y20+1, y24+1];[b2+1, b3+1, b4+1, b5+1, b6+1, b7+1, b9+1, b10+1, b12+1, b14+1, b15+1];[D126+1, D138+1, D144+1, D168+1, D186+1, D204+1, D274+1, D292+1, D366+1]}{21645@[b2+1, b6+1, b7+1, b10+1, b18+1];[y4+1, y7+1, y8+1, y9+1, y10+1, y11+1, y16+1];[D126+1, D138+1, D144+1, D168+1, D186+1, D204+1, D274+1, D292+1, …	{21643@[y1+1:147.11395, y2+1:260.19907, y3+1:331.23730, y4+1:491.26888, y5+1:606.29797, y6+1:663.32080, y7+1:760.37214, y8+1:859.44121, y9+1:1022.50573, y10+1:1109.53906, y11+1:1180.57715, y13+1:1422.71558, y15+1:1596.77588, y20+1:2165.05329, y24+1:2597.21216];[b2+1:247.14682, b3+1:362.17352, b4+1:477.20432, b5+1:548.24035, b6+1:661.32591, b7+1:718.34656, b9+1:930.42432, b10+1:1093.49332, b12+1:1…	{21643@[y1+1:0.00115, y2+1:0.00220, y3+1:0.00332, y4+1:0.00425, y5+1:0.00640, y6+1:0.00776, y7+1:0.00634, y8+1:0.00699, y9+1:0.00819, y10+1:0.00949, y11+1:0.01046, y13+1:0.02223, y15+1:0.01848, y20+1:0.02797, y24+1:0.02234];[b2+1:0.00272, b3+1:0.00248, b4+1:0.00632, b5+1:0.00525, b6+1:0.00675, b7+1:0.00593, b9+1:0.00398, b10+1:0.00965, b12+1:0.01029, b14+1:0.00692, b15+1:0.00754];[D126+1:0.00127,…	{21643@[y1+1:7.86, y2+1:8.48, y3+1:10.06, y4+1:8.67, y5+1:10.57, y6+1:11.72, y7+1:8.34, y8+1:8.15, y9+1:8.02, y10+1:8.56, y11+1:8.87, y13+1:15.64, y15+1:11.58, y20+1:12.92, y24+1:8.61];[b2+1:11.03, b3+1:6.85, b4+1:13.28, b5+1:9.59, b6+1:10.22, b7+1:8.26, b9+1:4.28, b10+1:8.83, b12+1:7.63, b14+1:4.47, b15+1:4.54];[D126+1:10.16, D138+1:10.58, D144+1:9.10, D168+1:10.12, D186+1:10.25, D204+1:9.58, D2…	{21643@[y1+1:4199, y2+1:4876, y3+1:5900, y4+1:29908, y5+1:5631, y6+1:13119, y7+1:356221, y8+1:55705, y9+1:25195, y10+1:49615, y11+1:42446, y13+1:7631, y15+1:11281, y20+1:12570, y24+1:4877];[b2+1:5687, b3+1:4946, b4+1:7346, b5+1:19520, b6+1:25522, b7+1:19151, b9+1:7758, b10+1:24718, b12+1:11553, b14+1:4466, b15+1:4576];[D126+1:101137, D138+1:235357, D144+1:46110, D168+1:122190, D186+1:98666, D204+…	{21643@35}{21645@34}	T	0	0	0	13.0336	0	0	1	4	1021.36	H2N2A1	FALSE	5.48028	(N(H(A))(N(H)))	Level1	[14,H2N2A1,0.946]	[285,H2N2A1,0.946]	{@26[14-8]}	TR	1					FALSE
D:\Dolphins\TRYPSIN\20230708_L1_UM5_shamo002_SA_EXT02_BWCoV_PngaseF_TR_pdETHCD.raw	25389	68.8931	25378	1165.93	3	3494.77	BdCoV_S			[831 to 861]	GSFMVNEPSVTLNSTTYQPLLGVSGEVVLPR	K,T	GSFMVNEPSVTLN[Common Artifact:Deamidation on N]S[O-Glycosylation:N1 on X]TTYQPLLGVSGEVVLPR	2	3494.75	50.5753	1	{25389@[y1+1, y2+1, y3+1, y4+1, y5+1, y6+1, y7+1, y8+1, y9+1, y10+1, y11+1, y12+1, y13+1, y14+1, y15+1, y16+1, y18+1];[b3+1, b4+1, b5+1, b7+1, b10+1, b11+1];[D126+1, D138+1, D144+1, D168+1, D186+1, D204+1]}{25391@[y2+1, y3+1, y7+1, y8+1, y10+1, y13+1, y14+1, y15+1];[b5+1, b7+1, b10+1];[D126+1, D168+1, D204+1];[zDot3+1, zDot5+1, zDot6+1, zDot9+1, zDot14+1, zDot19+1, zDot21+1];[c6+1, c8+1, c9+1, c1…	{25389@[y1+1:175.12038, y2+1:272.17401, y3+1:385.25903, y4+1:484.32987, y5+1:583.39915, y6+1:712.44061, y7+1:769.46335, y8+1:856.49640, y9+1:955.56662, y10+1:1012.58832, y11+1:1125.67297, y12+1:1238.75699, y13+1:1335.81050, y14+1:1463.86998, y15+1:1626.93234, y16+1:1727.98188, y18+1:1916.06531];[b3+1:292.13165, b4+1:423.17377, b5+1:522.24316, b7+1:765.32901, b10+1:1048.48840, b11+1:1149.53210];[D…	{25389@[y1+1:0.00142, y2+1:0.00230, y3+1:0.00325, y4+1:0.00568, y5+1:0.00654, y6+1:0.00541, y7+1:0.00669, y8+1:0.00771, y9+1:0.00952, y10+1:0.00975, y11+1:0.01033, y12+1:0.01029, y13+1:0.01104, y14+1:0.01194, y15+1:0.01097, y16+1:0.01284, y18+1:0.01655];[b3+1:0.00247, b4+1:0.00410, b5+1:0.00508, b7+1:0.00541, b10+1:0.01160, b11+1:0.00762];[D126+1:0.00132, D138+1:0.00118, D144+1:0.00136, D168+1:0.…	{25389@[y1+1:8.18, y2+1:8.47, y3+1:8.45, y4+1:11.74, y5+1:11.23, y6+1:7.61, y7+1:8.70, y8+1:9.01, y9+1:9.97, y10+1:9.64, y11+1:9.19, y12+1:8.31, y13+1:8.27, y14+1:8.16, y15+1:6.74, y16+1:7.43, y18+1:8.64];[b3+1:8.49, b4+1:9.71, b5+1:9.75, b7+1:7.08, b10+1:11.07, b11+1:6.63];[D126+1:10.55, D138+1:8.58, D144+1:9.53, D168+1:8.80, D186+1:8.68, D204+1:8.61]}{25391@[y2+1:9.14, y3+1:7.83, y7+1:5.00, y8+…	{25389@[y1+1:15130, y2+1:65061, y3+1:47649, y4+1:14779, y5+1:25612, y6+1:7121, y7+1:43175, y8+1:87116, y9+1:29763, y10+1:179226, y11+1:56517, y12+1:16238, y13+1:195702, y14+1:25894, y15+1:11168, y16+1:9134, y18+1:5692];[b3+1:18943, b4+1:14144, b5+1:14490, b7+1:21932, b10+1:14516, b11+1:4691];[D126+1:37808, D138+1:12864, D144+1:5433, D168+1:8730, D186+1:8255, D204+1:50391]}{25391@[y2+1:10241, y3+1…	{25389@29}{25391@30}	T	0	0	0	16.1194	0	0	1	7	203.079	N1	TRUE	2.36754	(N)	Level1	[14,N1,0.975]	[844,N1,0.975]	{@0[14-0]}	TR	1					FALSE
D:\Dolphins\TRYPSIN\20230708_L1_UM5_shamo002_SA_EXT02_BWCoV_PngaseF_TR_pdETHCD.raw	12478	37.2056	12465	1017.47	3	3049.39	BdCoV_S			[338 to 357]	LKPNATYLGLPFCNETHTDK	R,S	LKPNAT[O-Glycosylation:H2N2 on X]YLGLPFC[Common Fixed:Carbamidomethyl on C]N[Common Artifact:Deamidation on N]ETHTDK	3	3049.38	49.2891	0	{12478@[y1+1, y2+1, y3+1, y4+1, y5+1, y6+1, y7+1, y8+1, y9+1, y10+2, y11+1, y12+1, y13+1, y14+1, y15+1, y16+1, y18+1];[b2+1, b5+1, b6+1, b7+1, b8+1, b9+1, b10+1];[(M0-527.19)+2, (M0-730.26)+1];[D126+1, D138+1, D144+1, D163+1, D168+1, D186+1, D204+1, D366+1]}{12480@[y7+1, y10+1, y12+1, y13+1];[(M0-324.11)+3, (M0-527.19)+2];[D138+1, D168+1, D186+1, D204+1, D366+1];[c3+1, c6+1, c7+1, c9+1, c12+1, c1…	{12478@[y1+1:147.11398, y2+1:262.14236, y3+1:363.19116, y4+1:500.25149, y5+1:601.29962, y6+1:730.34537, y7+1:845.37067, y8+1:1005.40227, y9+1:1152.47090, y10+2:625.26612, y11+1:1362.60840, y12+1:1419.63147, y13+1:1532.71570, y14+1:1695.78376, y15+1:1796.82898, y16+1:1867.87732, y18+1:2078.95572];[b2+1:242.18839, b5+1:524.31824, b6+1:625.37085, b7+1:788.43787, b8+1:901.52358, b9+1:958.54300, b10+1…	{12478@[y1+1:0.00118, y2+1:0.00262, y3+1:0.00374, y4+1:0.00515, y5+1:0.00561, y6+1:0.00876, y7+1:0.00711, y8+1:0.00807, y9+1:0.00829, y10+2:0.00958, y11+1:0.00896, y12+1:0.01056, y13+1:0.01073, y14+1:0.01546, y15+1:0.01300, y16+1:0.02423, y18+1:0.00694];[b2+1:0.00208, b5+1:-0.00087, b6+1:0.00406, b7+1:0.00775, b8+1:0.00940, b9+1:0.00736, b10+1:0.00794];[(M0-527.19)+2:0.01715, (M0-730.26)+1:-0.000…	{12478@[y1+1:8.07, y2+1:10.02, y3+1:10.32, y4+1:10.31, y5+1:9.34, y6+1:12.01, y7+1:8.43, y8+1:8.04, y9+1:7.20, y10+2:7.67, y11+1:6.58, y12+1:7.45, y13+1:7.00, y14+1:9.12, y15+1:7.24, y16+1:12.98, y18+1:3.34];[b2+1:8.63, b5+1:-1.66, b6+1:6.51, b7+1:9.84, b8+1:10.44, b9+1:7.68, b10+1:7.42];[(M0-527.19)+2:6.80, (M0-730.26)+1:-0.16];[D126+1:9.70, D138+1:10.08, D144+1:8.46, D163+1:7.55, D168+1:8.34, D…	{12478@[y1+1:5162, y2+1:6298, y3+1:16650, y4+1:23555, y5+1:22653, y6+1:20201, y7+1:19233, y8+1:32582, y9+1:18456, y10+2:45618, y11+1:18731, y12+1:84522, y13+1:38383, y14+1:24455, y15+1:17588, y16+1:8797, y18+1:12315];[b2+1:9391, b5+1:2984, b6+1:2946, b7+1:5443, b8+1:7747, b9+1:17027, b10+1:29213];[(M0-527.19)+2:68484, (M0-730.26)+1:4507];[D126+1:63676, D138+1:224897, D144+1:19970, D163+1:6498, D1…	{12478@34}{12480@28}	T	0	0	0	17.1553	4.05473	0	1	3	730.264	H2N2	TRUE	11.7427	(N(H)(N(H)))	Level1	[6,H2N2,1.000]	[343,H2N2,1.000]	{@9[6-5]}	TR	1					FALSE
D:\Dolphins\TRYPSIN\20230708_L1_UM5_shamo002_SA_EXT02_BWCoV_PngaseF_TR_SteppdETHCD.raw	19944	55.2861	19931	1329.6	3	3985.78	BdCoV_S			[272 to 301]	FVDDALGPDYPCPTLSSLQASYVPGDCAIK	K,D	FVDDALGPDYPC[Common Fixed:Carbamidomethyl on C]PT[O-Glycosylation:H2N2 on X]LSSLQASYVPGDC[Common Fixed:Carbamidomethyl on C]AIK	3	3985.77	49.2561	0	{19944@[y1+1, y2+1, y3+1, y4+1, y6+1, y7+1, y8+1, y9+1, y10+1, y11+1, y12+1, y15+1, y18+1, y20+1, y23+2, y24+2];[b2+1, b3+1, b4+1, b5+1, b6+1, b7+1, b9+1, b10+1];[(M0-162.05)+3, (M0-527.19)+2, (M0-730.26)+2];[D126+1, D138+1, D144+1, D168+1, D186+1, D204+1, D366+1]}{19946@[y4+1, y7+1, y8+1, y9+1, y10+1];[b10+1, b23+1];[(M0-365.13)+2, (M0-527.19)+2, (M0-730.26)+2];[D126+1, D138+1, D168+1, D186+1, D…	{19944@[y1+1:147.11398, y2+1:260.19916, y3+1:331.23740, y4+1:491.27038, y6+1:663.32184, y7+1:760.37128, y8+1:859.44097, y9+1:1022.50399, y10+1:1109.53964, y11+1:1180.57373, y12+1:1308.64404, y15+1:1595.78088, y18+1:1906.97571, y20+1:2164.05156, y23+2:1270.09753, y24+2:1298.61468];[b2+1:247.14653, b3+1:362.17517, b4+1:477.20224, b5+1:548.23926, b6+1:661.32384, b7+1:718.34570, b9+1:930.42615, b10+1…	{19944@[y1+1:0.00118, y2+1:0.00229, y3+1:0.00341, y4+1:0.00575, y6+1:0.00880, y7+1:0.00548, y8+1:0.00675, y9+1:0.00645, y10+1:0.01007, y11+1:0.00704, y12+1:0.01878, y15+1:0.00750, y18+1:0.01782, y20+1:0.01026, y23+2:0.00344, y24+2:0.01628];[b2+1:0.00243, b3+1:0.00412, b4+1:0.00425, b5+1:0.00415, b6+1:0.00467, b7+1:0.00507, b9+1:0.00581, b10+1:0.00986];[(M0-162.05)+3:0.02705, (M0-527.19)+2:0.02072…	{19944@[y1+1:8.07, y2+1:8.83, y3+1:10.34, y4+1:11.72, y6+1:13.29, y7+1:7.21, y8+1:7.86, y9+1:6.31, y10+1:9.09, y11+1:5.97, y12+1:14.36, y15+1:4.70, y18+1:9.35, y20+1:4.74, y23+2:1.35, y24+2:6.27];[b2+1:9.86, b3+1:11.42, b4+1:8.92, b5+1:7.59, b6+1:7.07, b7+1:7.07, b9+1:6.25, b10+1:9.03];[(M0-162.05)+3:7.07, (M0-527.19)+2:5.99, (M0-730.26)+2:6.27];[D126+1:9.22, D138+1:10.58, D144+1:9.42, D168+1:10.…	{19944@[y1+1:3428, y2+1:4306, y3+1:3016, y4+1:15979, y6+1:6087, y7+1:186931, y8+1:24679, y9+1:6965, y10+1:14103, y11+1:10365, y12+1:5544, y15+1:5776, y18+1:8087, y20+1:12244, y23+2:7171, y24+2:8831];[b2+1:3897, b3+1:5026, b4+1:6453, b5+1:4788, b6+1:8805, b7+1:7170, b9+1:8181, b10+1:8795];[(M0-162.05)+3:26127, (M0-527.19)+2:116413, (M0-730.26)+2:62887];[D126+1:57945, D138+1:290589, D144+1:33309, D…	{19944@34}{19946@28}	T	0	0	0	12.0537	6.09651	0	1	4	730.264	H2N2	FALSE	9.60591	(N(H)(N(H)))	Level1	[14,H2N2,0.999]	[285,H2N2,0.999]	{@9[14-5]}	TR	1					FALSE
D:\Dolphins\TRYPSIN\20230708_L1_UM5_shamo002_SA_EXT02_BWCoV_PngaseF_TR_pdETHCD.raw	14189	41.4898	14177	745.999	3	2234.98	BdCoV_S			[198 to 214]	YVTGQSCPGYNWMNVTR	K,I	YVTGQSC[Common Fixed:Carbamidomethyl on C]PGYNWMNVT[O-Glycosylation:N1 on X]R	2	2234.97	49.239	0	{14189@[y1+1, y2+1, y3+1, y4+1, y5+1, y6+1, y7+1, y8+1, y9+1, y10+1, y11+1, y12+1, y13+1, y14+1, y15+1];[b2+1, b3+1, b5+1, b6+1, b7+1, b9+1, b11+1];[D126+1, D138+1, D144+1, D168+1, D186+1, D204+1]}{14190@[y1+1, y2+1, y10+1];[b2+1, b7+1, b9+1, b11+1];[(M0-203.08)+2];[D126+1, D204+1];[zDot1+1, zDot7+1, zDot8+1, zDot9+1, zDot12+1, zDot13+1, zDot14+1, zDot17+1];[c2+1, c3+1, c4+1, c5+1, c6+1, c9+1, c1…	{14189@[y1+1:175.12032, y2+1:276.16910, y3+1:375.23834, y4+1:489.28268, y5+1:620.32289, y6+1:806.40320, y7+1:920.44983, y8+1:1083.51139, y9+1:1140.53687, y10+1:1237.58831, y11+1:1397.62358, y12+1:1484.65576, y13+1:1612.70239, y14+1:1669.72412, y15+1:1770.78721];[b2+1:263.14137, b3+1:364.18961, b5+1:549.27136, b6+1:636.30438, b7+1:796.33557, b9+1:950.41138, b11+1:1227.52368];[D126+1:126.05618, D13…	{14189@[y1+1:0.00136, y2+1:0.00247, y3+1:0.00330, y4+1:0.00471, y5+1:0.00443, y6+1:0.00543, y7+1:0.00913, y8+1:0.00736, y9+1:0.01138, y10+1:0.01006, y11+1:0.01467, y12+1:0.01483, y13+1:0.00288, y14+1:0.00315, y15+1:0.01856];[b2+1:0.00235, b3+1:0.00291, b5+1:0.00462, b6+1:0.00562, b7+1:0.00616, b9+1:0.00774, b11+1:0.01378];[D126+1:0.00124, D138+1:0.00098, D144+1:0.00106, D168+1:0.00124, D186+1:0.0…	{14189@[y1+1:7.83, y2+1:8.97, y3+1:8.81, y4+1:9.65, y5+1:7.15, y6+1:6.74, y7+1:9.93, y8+1:6.80, y9+1:9.98, y10+1:8.14, y11+1:10.51, y12+1:10.00, y13+1:1.79, y14+1:1.89, y15+1:10.49];[b2+1:8.98, b3+1:8.01, b5+1:8.43, b6+1:8.84, b7+1:7.74, b9+1:8.15, b11+1:11.24];[D126+1:9.88, D138+1:7.13, D144+1:7.39, D168+1:7.43, D186+1:8.35, D204+1:7.78]}{14190@[y1+1:6.95, y2+1:6.53, y10+1:3.45];[b2+1:8.34, b7+1…	{14189@[y1+1:33985, y2+1:27158, y3+1:15835, y4+1:16965, y5+1:15458, y6+1:23262, y7+1:24747, y8+1:7147, y9+1:8967, y10+1:64672, y11+1:13240, y12+1:16244, y13+1:4489, y14+1:4754, y15+1:5447];[b2+1:31051, b3+1:10159, b5+1:9037, b6+1:5722, b7+1:13053, b9+1:10391, b11+1:4691];[D126+1:76727, D138+1:25679, D144+1:4942, D168+1:8236, D186+1:6124, D204+1:50910]}{14190@[y1+1:5615, y2+1:5875, y10+1:5623];[b2…	{14189@28}{14190@29}	T	0	0	0	19.1177	1.01062	0	1	3	203.079	N1	TRUE	5.19637	(N)	Level1	[16,N1,1.000]	[213,N1,1.000]	{@0[16-0]}	TR	1					FALSE
D:\Dolphins\TRYPSIN\20230708_L1_UM5_shamo002_SA_EXT02_BWCoV_PngaseF_TR_SteppdETHCD.raw	14398	42.1904	14387	746	3	2234.98	BdCoV_S			[198 to 214]	YVTGQSCPGYNWMNVTR	K,I	YVTGQSC[Common Fixed:Carbamidomethyl on C]PGYNWMNVT[O-Glycosylation:N1 on X]R	2	2234.97	49.2193	0	{14398@[y1+1, y2+1, y3+1, y4+1, y5+1, y6+1, y7+1, y10+1, y11+1, y12+1];[b2+1, b3+1, b5+1, b6+1, b7+1, b9+1, b10+1, b11+1, b12+1];[(M0-203.08)+2];[D126+1, D138+1, D168+1, D186+1, D204+1]}{14400@[y1+1, y2+1, y10+1];[b2+1, b7+1, b10+1, b11+1, b16+1];[(M0-203.08)+2];[D126+1, D204+1];[zDot1+1, zDot6+1, zDot7+1, zDot8+1, zDot12+1, zDot13+1, zDot15+1, zDot17+1];[c2+1, c3+1, c4+1, c5+1, c6+1, c8+1, c9+1,…	{14398@[y1+1:175.12009, y2+1:276.16867, y3+1:375.23764, y4+1:489.28140, y5+1:620.32422, y6+1:806.40338, y7+1:920.44495, y10+1:1237.58374, y11+1:1397.61650, y12+1:1484.64458];[b2+1:263.14050, b3+1:364.19022, b5+1:549.27032, b6+1:636.30408, b7+1:796.33512, b9+1:950.41083, b10+1:1113.47351, b11+1:1227.51638, b12+1:1413.59338];[(M0-203.08)+2:1016.95897];[D126+1:126.05588, D138+1:138.05580, D168+1:168…	{14398@[y1+1:0.00113, y2+1:0.00204, y3+1:0.00260, y4+1:0.00343, y5+1:0.00576, y6+1:0.00561, y7+1:0.00425, y10+1:0.00549, y11+1:0.00759, y12+1:0.00365];[b2+1:0.00148, b3+1:0.00352, b5+1:0.00358, b6+1:0.00531, b7+1:0.00570, b9+1:0.00718, b10+1:0.00654, b11+1:0.00648, b12+1:0.00417];[(M0-203.08)+2:0.01027];[D126+1:0.00093, D138+1:0.00085, D168+1:0.00133, D186+1:0.00130, D204+1:0.00166]}{14400@[y1+1:…	{14398@[y1+1:6.52, y2+1:7.41, y3+1:6.94, y4+1:7.03, y5+1:9.30, y6+1:6.97, y7+1:4.62, y10+1:4.44, y11+1:5.44, y12+1:2.46];[b2+1:5.66, b3+1:9.69, b5+1:6.54, b6+1:8.36, b7+1:7.17, b9+1:7.57, b10+1:5.88, b11+1:5.29, b12+1:2.95];[(M0-203.08)+2:5.06];[D126+1:7.44, D138+1:6.24, D168+1:7.97, D186+1:7.03, D204+1:8.15]}{14400@[y1+1:7.04, y2+1:6.75, y10+1:12.43];[b2+1:7.17, b7+1:10.27, b10+1:15.53, b11+1:0.…	{14398@[y1+1:36915, y2+1:22592, y3+1:13368, y4+1:8288, y5+1:8645, y6+1:7898, y7+1:9871, y10+1:33528, y11+1:5550, y12+1:8585];[b2+1:18875, b3+1:6961, b5+1:7991, b6+1:6520, b7+1:21568, b9+1:8747, b10+1:10579, b11+1:11232, b12+1:4827];[(M0-203.08)+2:70616];[D126+1:65977, D138+1:17044, D168+1:5666, D186+1:7934, D204+1:64341]}{14400@[y1+1:6821, y2+1:6610, y10+1:5122];[b2+1:4849, b7+1:7873, b10+1:3884,…	{14398@25}{14400@31}	T	0	0	0	19.1099	2.0268	0	1	3	203.079	N1	TRUE	100000000	(N)	Level1	[16,N1,1.000]	[213,N1,1.000]	{@0[16-0]}	TR	1					FALSE
D:\Dolphins\TRYPSIN\20230708_L1_UM5_shamo002_SA_EXT02_BWCoV_PngaseF_TR_pdETHCD.raw	13708	40.3482	13701	631.559	4	2522.21	BdCoV_S			[338 to 357]	LKPNATYLGLPFCNETHTDK	R,S	LKPN[Common Artifact:Deamidation on N]ATYLGLPFC[Common Fixed:Carbamidomethyl on C]NET[O-Glycosylation:N1 on X]HTDK	3	2522.2	49.2166	1	{13708@[y1+1, y2+1, y3+1, y4+1, y5+1, y6+1, y7+1, y8+1, y9+1, y10+1, y12+1, y13+1];[b2+1, b5+1, b6+1, b7+1, b8+1, b9+1, b10+1];[D126+1, D138+1, D144+1, D168+1, D186+1, D204+1]}{13710@[y1+1, y2+1, y3+1, y5+1, y6+1];[b2+1, b6+1, b7+1, b9+1, b10+1];[D126+1, D204+1];[zDot3+1, zDot6+1, zDot7+1, zDot11+1, zDot15+2, zDot16+2, zDot17+2, zDot19+2];[c4+1, c5+1, c6+1, c7+1, c8+1, c9+1, c12+1, c13+2, c16+2, …	{13708@[y1+1:147.11412, y2+1:262.14230, y3+1:363.19154, y4+1:500.25043, y5+1:601.30085, y6+1:730.34421, y7+1:844.38940, y8+1:1004.41968, y9+1:1151.48694, y10+1:1248.53903, y12+1:1418.64750, y13+1:1531.74072];[b2+1:242.18848, b5+1:525.30621, b6+1:626.35636, b7+1:789.42514, b8+1:902.51160, b9+1:959.52954, b10+1:1072.60925];[D126+1:126.05616, D138+1:138.05624, D144+1:144.06705, D168+1:168.06700, D18…	{13708@[y1+1:0.00132, y2+1:0.00256, y3+1:0.00411, y4+1:0.00410, y5+1:0.00684, y6+1:0.00760, y7+1:0.00987, y8+1:0.00949, y9+1:0.00834, y10+1:0.00767, y12+1:0.01061, y13+1:0.01977];[b2+1:0.00217, b5+1:0.00309, b6+1:0.00556, b7+1:0.01101, b8+1:0.01340, b9+1:0.00988, b10+1:0.00553];[D126+1:0.00121, D138+1:0.00130, D144+1:0.00153, D168+1:0.00148, D186+1:0.00179, D204+1:0.00177]}{13710@[y1+1:0.00113, y…	{13708@[y1+1:9.01, y2+1:9.79, y3+1:11.35, y4+1:8.20, y5+1:11.39, y6+1:10.42, y7+1:11.70, y8+1:9.46, y9+1:7.25, y10+1:6.15, y12+1:7.49, y13+1:12.91];[b2+1:9.01, b5+1:5.89, b6+1:8.89, b7+1:13.97, b8+1:14.87, b9+1:10.31, b10+1:5.16];[D126+1:9.70, D138+1:9.47, D144+1:10.70, D168+1:8.89, D186+1:9.67, D204+1:8.71]}{13710@[y1+1:7.76, y2+1:7.34, y3+1:10.91, y5+1:15.95, y6+1:0.17];[b2+1:8.63, b6+1:6.19, b…	{13708@[y1+1:27518, y2+1:23003, y3+1:35105, y4+1:38057, y5+1:31482, y6+1:24290, y7+1:17756, y8+1:42133, y9+1:26903, y10+1:122677, y12+1:38850, y13+1:6473];[b2+1:24875, b5+1:5249, b6+1:21424, b7+1:81775, b8+1:7110, b9+1:112064, b10+1:8865];[D126+1:147323, D138+1:28002, D144+1:6396, D168+1:15641, D186+1:11677, D204+1:74088]}{13710@[y1+1:8959, y2+1:4659, y3+1:3457, y5+1:6815, y6+1:8242];[b2+1:12008,…	{13708@25}{13710@32}	T	0	0	0	19.1936	0	0	1	3	203.079	N1	TRUE	4.37814	(N)	Level1	[16,N1,1.000]	[353,N1,1.000]	{@0[16-0]}	TR	1					FALSE
D:\Dolphins\TRYPSIN\20230708_L1_UM5_shamo002_SA_EXT02_BWCoV_PngaseF_TR_pdETHCD.raw	20694	56.9793	20678	1207.89	3	3620.65	BdCoV_S			[272 to 301]	FVDDALGPDYPCPTLSSLQASYVPGDCAIK	K,D	FVDDALGPDYPC[Common Fixed:Carbamidomethyl on C]PT[O-Glycosylation:H1N1 on X]LSSLQASYVPGDC[Common Fixed:Carbamidomethyl on C]AIK	3	3620.64	47.4242	0	{20694@[y1+1, y2+1, y3+1, y4+1, y6+1, y7+1, y8+1, y9+1, y10+1, y11+1, y12+1, y13+1, y14+1, y15+1, y16+1, y18+1, y19+1, y20+1];[b2+1, b3+1, b4+1, b5+1, b6+1, b7+1, b9+1, b10+1, b12+1];[D126+1, D138+1, D144+1, D168+1, D186+1, D204+1, D366+1]}{20695@[y4+1, y7+1, y8+1, y10+1, y12+1, y20+1];[b10+1, b23+1];[(M0-365.13)+2];[D126+1, D144+1, D186+1, D204+1, D366+1];[zDot3+1, zDot10+1, zDot11+1, zDot12+1, …	{20694@[y1+1:147.11401, y2+1:260.19882, y3+1:331.23691, y4+1:491.26955, y6+1:663.31909, y7+1:760.37159, y8+1:859.44076, y9+1:1022.50402, y10+1:1109.53906, y11+1:1180.57537, y12+1:1308.63742, y13+1:1421.71936, y14+1:1508.74540, y15+1:1595.78195, y16+1:1708.85425, y18+1:1906.96616, y19+1:2066.99829, y20+1:2164.04157];[b2+1:247.14594, b3+1:362.17401, b4+1:477.20255, b5+1:548.24048, b6+1:661.32527, b…	{20694@[y1+1:0.00121, y2+1:0.00195, y3+1:0.00293, y4+1:0.00492, y6+1:0.00605, y7+1:0.00579, y8+1:0.00654, y9+1:0.00648, y10+1:0.00949, y11+1:0.00868, y12+1:0.01216, y13+1:0.01003, y14+1:0.00404, y15+1:0.00857, y16+1:-0.00320, y18+1:0.00827, y19+1:0.00975, y20+1:0.00026];[b2+1:0.00183, b3+1:0.00296, b4+1:0.00455, b5+1:0.00537, b6+1:0.00610, b7+1:0.00562, b9+1:0.01289, b10+1:0.00929, b12+1:0.00498]…	{20694@[y1+1:8.28, y2+1:7.54, y3+1:8.86, y4+1:10.04, y6+1:9.14, y7+1:7.62, y8+1:7.62, y9+1:6.34, y10+1:8.56, y11+1:7.36, y12+1:9.30, y13+1:7.06, y14+1:2.68, y15+1:5.37, y16+1:-1.87, y18+1:4.34, y19+1:4.72, y20+1:0.12];[b2+1:7.44, b3+1:8.21, b4+1:9.57, b5+1:9.82, b6+1:9.24, b7+1:7.83, b9+1:13.87, b10+1:8.50, b12+1:3.69];[D126+1:9.42, D138+1:11.03, D144+1:9.31, D168+1:8.61, D186+1:10.37, D204+1:9.9…	{20694@[y1+1:4076, y2+1:4604, y3+1:3679, y4+1:25076, y6+1:7532, y7+1:251654, y8+1:53432, y9+1:26036, y10+1:35537, y11+1:31485, y12+1:12021, y13+1:7133, y14+1:7754, y15+1:10105, y16+1:5557, y18+1:17400, y19+1:5218, y20+1:16196];[b2+1:3047, b3+1:5269, b4+1:8003, b5+1:12969, b6+1:13917, b7+1:11255, b9+1:5363, b10+1:19128, b12+1:8626];[D126+1:92703, D138+1:49799, D144+1:54656, D168+1:17598, D186+1:95…	{20694@34}{20695@25}	T	0	0	0	11.0533	1.01934	0	1	4	365.132	H1N1	FALSE	0.994807	(N(H))	Level1	[14,H1N1,1.000]	[285,H1N1,1.000]	{@1[14-1]}	TR	1					FALSE
D:\Dolphins\TRYPSIN\20230708_L1_UM5_shamo002_SA_EXT02_BWCoV_PngaseF_TR_SteppdETHCD.raw	20482	56.617	20470	1207.89	3	3620.65	BdCoV_S			[272 to 301]	FVDDALGPDYPCPTLSSLQASYVPGDCAIK	K,D	FVDDALGPDYPC[Common Fixed:Carbamidomethyl on C]PT[O-Glycosylation:H1N1 on X]LSSLQASYVPGDC[Common Fixed:Carbamidomethyl on C]AIK	3	3620.64	46.2767	0	{20482@[y1+1, y2+1, y3+1, y4+1, y5+1, y6+1, y7+1, y8+1, y9+1, y10+1, y11+1, y12+1, y15+1];[b2+1, b5+1, b6+1, b7+1, b10+1, b11+1, b23+2];[(M0-365.13)+3];[D126+1, D138+1, D144+1, D168+1, D186+1, D204+1, D366+1]}{20484@[y4+1, y7+1, y8+1, y9+1, y10+1, y11+1, y15+1];[b10+1, b12+1, b23+1];[(M0-365.13)+2];[D126+1, D186+1, D204+1, D366+1];[c4+1, c5+1, c6+1, c8+1, c9+1, c14+1];[zDot8+1, zDot9+1, zDot10+1,…	{20482@[y1+1:147.11407, y2+1:260.19849, y3+1:331.23743, y4+1:491.27006, y5+1:606.29742, y6+1:663.32007, y7+1:760.37317, y8+1:859.44231, y9+1:1022.51119, y10+1:1109.54052, y11+1:1180.57876, y12+1:1308.64148, y15+1:1595.79053];[b2+1:247.14629, b5+1:548.23853, b6+1:661.32605, b7+1:718.34979, b10+1:1093.49368, b11+1:1190.54895, b23+2:1249.09373];[(M0-365.13)+3:1086.18693];[D126+1:126.05603, D138+1:13…	{20482@[y1+1:0.00127, y2+1:0.00162, y3+1:0.00344, y4+1:0.00543, y5+1:0.00585, y6+1:0.00703, y7+1:0.00737, y8+1:0.00809, y9+1:0.01365, y10+1:0.01095, y11+1:0.01208, y12+1:0.01622, y15+1:0.01714];[b2+1:0.00218, b5+1:0.00342, b6+1:0.00688, b7+1:0.00916, b10+1:0.01002, b11+1:0.01252, b23+2:0.02101];[(M0-365.13)+3:0.02856];[D126+1:0.00108, D138+1:0.00135, D144+1:0.00119, D168+1:0.00139, D186+1:0.00159…	{20482@[y1+1:8.70, y2+1:6.24, y3+1:10.43, y4+1:11.07, y5+1:9.67, y6+1:10.62, y7+1:9.71, y8+1:9.43, y9+1:13.36, y10+1:9.88, y11+1:10.24, y12+1:12.40, y15+1:10.75];[b2+1:8.86, b5+1:6.25, b6+1:10.42, b7+1:12.77, b10+1:9.17, b11+1:10.52, b23+2:8.42];[(M0-365.13)+3:8.77];[D126+1:8.67, D138+1:9.86, D144+1:8.35, D168+1:8.34, D186+1:8.60, D204+1:9.88, D366+1:10.39]}{20484@[y4+1:7.76, y7+1:8.01, y8+1:12.8…	{20482@[y1+1:7011, y2+1:4161, y3+1:3042, y4+1:20609, y5+1:7230, y6+1:7059, y7+1:181972, y8+1:43453, y9+1:8464, y10+1:20308, y11+1:14856, y12+1:7327, y15+1:6547];[b2+1:3817, b5+1:3549, b6+1:14640, b7+1:7030, b10+1:11235, b11+1:6788, b23+2:19883];[(M0-365.13)+3:13471];[D126+1:70692, D138+1:44198, D144+1:43755, D168+1:15024, D186+1:65352, D204+1:105573, D366+1:113229]}{20484@[y4+1:3471, y7+1:40232, …	{20482@28}{20484@29}	T	0	0	0	14.0777	2.02741	0	1	4	365.132	H1N1	FALSE	1.08908	(N(H))	Level1	[14,H1N1,1.000]	[285,H1N1,1.000]	{@1[14-1]}	TR	1					FALSE
D:\Dolphins\TRYPSIN\20230708_L1_UM5_shamo002_SA_EXT02_BWCoV_PngaseF_TR_pdETHCD.raw	13697	40.3123	13688	631.809	4	2523.21	BdCoV_S			[338 to 357]	LKPNATYLGLPFCNETHTDK	R,S	LKPN[Common Artifact:Deamidation on N]ATYLGLPFC[Common Fixed:Carbamidomethyl on C]N[Common Artifact:Deamidation on N]ET[O-Glycosylation:N1 on X]HTDK	4	2523.18	45.1542	2	{13697@[y1+1, y2+1, y3+1, y4+1, y5+1, y6+1, y8+1, y9+2, y10+2, y11+1];[b2+1, b4+1, b5+1, b6+1, b7+1, b8+1, b9+1, b10+1];[D126+1, D138+1, D144+1, D168+1, D186+1, D204+1]}{13699@[y1+1, y2+1, y3+1, y6+1, y17+2];[b2+1, b6+1, b7+1, b9+1, b10+1];[D126+1, D204+1];[zDot3+1, zDot4+1, zDot16+1, zDot17+1, zDot20+1];[c4+1, c5+1, c6+1, c7+1, c8+1, c9+1, c12+1, c13+2, c16+1, c17+1, c18+1, c19+1]}	{13697@[y1+1:147.11406, y2+1:262.14186, y3+1:363.19142, y4+1:500.25229, y5+1:601.29969, y6+1:730.34406, y8+1:1005.41128, y9+2:576.74436, y10+2:625.27373, y11+1:1362.61780];[b2+1:242.18822, b4+1:454.27017, b5+1:525.30878, b6+1:626.35734, b7+1:789.42377, b8+1:902.50763, b9+1:959.53016, b10+1:1072.61715];[D126+1:126.05621, D138+1:138.05618, D144+1:144.06697, D168+1:168.06706, D186+1:186.07768, D204+…	{13697@[y1+1:0.00126, y2+1:0.00211, y3+1:0.00399, y4+1:0.00596, y5+1:0.00568, y6+1:0.00745, y8+1:0.01708, y9+2:0.01884, y10+2:0.02480, y11+1:0.01836];[b2+1:0.00191, b4+1:0.00416, b5+1:0.00565, b6+1:0.00654, b7+1:0.00964, b8+1:0.00943, b9+1:0.01050, b10+1:0.01343];[D126+1:0.00126, D138+1:0.00124, D144+1:0.00145, D168+1:0.00155, D186+1:0.00161, D204+1:0.00202]}{13699@[y1+1:0.00113, y2+1:0.00210, y3…	{13697@[y1+1:8.59, y2+1:8.10, y3+1:11.02, y4+1:11.93, y5+1:9.46, y6+1:10.21, y8+1:17.00, y9+2:16.36, y10+2:19.86, y11+1:13.48];[b2+1:7.93, b4+1:9.18, b5+1:10.78, b6+1:10.45, b7+1:12.23, b8+1:10.47, b9+1:10.95, b10+1:12.53];[D126+1:10.07, D138+1:9.02, D144+1:10.17, D168+1:9.26, D186+1:8.68, D204+1:9.95]}{13699@[y1+1:7.76, y2+1:8.04, y3+1:12.59, y6+1:8.28, y17+2:14.28];[b2+1:8.82, b6+1:9.71, b7+1:1…	{13697@[y1+1:40929, y2+1:39097, y3+1:62703, y4+1:48815, y5+1:58760, y6+1:23759, y8+1:50649, y9+2:13629, y10+2:172424, y11+1:5619];[b2+1:24800, b4+1:4799, b5+1:10015, b6+1:42201, b7+1:113605, b8+1:7355, b9+1:165915, b10+1:21050];[D126+1:211190, D138+1:42709, D144+1:8365, D168+1:18366, D186+1:22276, D204+1:108276]}{13699@[y1+1:9738, y2+1:11204, y3+1:4460, y6+1:9849, y17+2:29263];[b2+1:21774, b6+1:7…	{13697@24}{13699@29}	T	0	0	0	17.072	0	0	1	3	203.079	N1	TRUE	5.10548	(N)	Level1	[16,N1,0.980]	[353,N1,0.980]	{@0[16-0]}	TR	1					FALSE
D:\Dolphins\TRYPSIN\20230708_L1_UM5_shamo002_SA_EXT02_BWCoV_PngaseF_TR_pdETHCD.raw	9193	29.5257	9182	714.046	3	2139.11	BdCoV_S			[253 to 271]	PATASVIVDGAYKPVYTGK	R,F	PAT[O-Glycosylation:N1 on X]ASVIVDGAYKPVYTGK	1	2139.11	44.2011	0	{9193@[y1+1, y2+1, y3+1, y4+1, y6+1, y7+1, y8+1, y9+1, y10+1, y11+2, y12+2, y13+1, y15+1];[b2+1, b3+1, b4+1, b5+1, b6+1, b7+1, b12+1];[D126+1, D138+1, D144+1, D168+1, D186+1, D204+1]}{9195@[y1+1];[b14+1];[(M0-203.08)+3];[D126+1, D186+1, D204+1];[c3+1, c4+1, c5+1, c6+1, c7+1, c8+1, c10+1, c12+1, c13+1, c15+1, c18+1];[zDot5+1, zDot7+1, zDot8+1, zDot9+1, zDot11+1, zDot12+1, zDot13+1, zDot14+1, zDot1…	{9193@[y1+1:147.11388, y2+1:204.13586, y3+1:305.18466, y4+1:468.24835, y6+1:664.37231, y7+1:792.46866, y8+1:955.53015, y9+1:1026.55603, y10+1:1083.59078, y11+2:599.81342, y12+2:649.34721, y13+1:1410.77059, y15+1:1596.87561];[b2+1:169.09821, b3+1:270.14706, b4+1:341.18454, b5+1:428.21808, b6+1:527.28680, b7+1:640.36664, b12+1:1145.59277];[D126+1:126.05585, D138+1:138.05586, D144+1:144.06653, D168+…	{9193@[y1+1:0.00107, y2+1:0.00160, y3+1:0.00272, y4+1:0.00308, y6+1:0.00586, y7+1:0.00725, y8+1:0.00541, y9+1:-0.00583, y10+1:0.00746, y11+2:0.00929, y12+2:0.00846, y13+1:0.00785, y15+1:0.01243];[b2+1:0.00105, b3+1:0.00223, b4+1:0.00259, b5+1:0.00411, b6+1:0.00442, b7+1:0.00019, b12+1:0.00906];[D126+1:0.00090, D138+1:0.00092, D144+1:0.00101, D168+1:0.00103, D186+1:0.00124, D204+1:0.00132]}{9195@[…	{9193@[y1+1:7.34, y2+1:7.86, y3+1:8.93, y4+1:6.59, y6+1:8.84, y7+1:9.16, y8+1:5.66, y9+1:-5.68, y10+1:6.89, y11+2:7.76, y12+2:6.52, y13+1:5.57, y15+1:7.79];[b2+1:6.26, b3+1:8.29, b4+1:7.62, b5+1:9.61, b6+1:8.39, b7+1:0.29, b12+1:7.91];[D126+1:7.20, D138+1:6.68, D144+1:7.07, D168+1:6.15, D186+1:6.70, D204+1:6.50]}{9195@[y1+1:4.31];[b14+1:-14.88];[(M0-203.08)+3:7.96];[D126+1:11.35, D186+1:8.18, D20…	{9193@[y1+1:16080, y2+1:11297, y3+1:10912, y4+1:12681, y6+1:66098, y7+1:12955, y8+1:5818, y9+1:6038, y10+1:22084, y11+2:15724, y12+2:6663, y13+1:19969, y15+1:3823];[b2+1:25256, b3+1:22954, b4+1:29566, b5+1:11097, b6+1:18292, b7+1:9380, b12+1:3789];[D126+1:33368, D138+1:32739, D144+1:36037, D168+1:9595, D186+1:37820, D204+1:21761]}{9195@[y1+1:2930];[b14+1:5554];[(M0-203.08)+3:17594];[D126+1:2058, …	{9193@26}{9195@27}	T	0	0	0	21.0917	1.0091	0	1	3	203.079	N1	FALSE	0.908496	(N)	Level1	[3,N1,1.000]	[255,N1,1.000]	{@0[3-0]}	TR	1					FALSE
D:\Dolphins\TRYPSIN\20230708_L1_UM5_shamo002_SA_EXT02_BWCoV_PngaseF_TR_pdETHCD.raw	21695	59.6487	21685	1051.72	4	4202.85	BdCoV_S			[272 to 301]	FVDDALGPDYPCPTLSSLQASYVPGDCAIK	K,D	FVDDALGPDYPC[Common Fixed:Carbamidomethyl on C]PT[O-Glycosylation:H1N1A2 on X]LSSLQASYVPGDC[Common Fixed:Carbamidomethyl on C]AIK	3	4202.83	44.132	0	{21695@[y1+1, y2+1, y4+1, y5+1, y6+1, y7+1, y8+1, y9+1, y10+1, y11+1, y12+1, y14+1, y15+1, y18+1, y20+1];[b2+1, b4+1, b5+1, b6+1, b7+1, b9+1, b10+1, b12+1];[D126+1, D138+1, D144+1, D168+1, D186+1, D204+1, D274+1, D292+1, D366+1]}{21697@[y1+1, y2+1, y7+1, y8+1, y9+1, y10+1, y11+1];[b5+1, b6+1, b10+1, b19+1];[(M0-291.10)+2, (M0-947.32)+2];[D126+1, D186+1, D204+1, D274+1, D292+1, D366+1];[c4+1, c9+1…	{21695@[y1+1:147.11398, y2+1:260.19928, y4+1:491.26938, y5+1:606.29712, y6+1:663.31738, y7+1:760.37253, y8+1:859.44119, y9+1:1022.50714, y10+1:1109.54044, y11+1:1180.57815, y12+1:1308.63894, y14+1:1508.75500, y15+1:1595.79224, y18+1:1906.98438, y20+1:2164.02539];[b2+1:247.14677, b4+1:477.20126, b5+1:548.24078, b6+1:661.32483, b7+1:718.34814, b9+1:930.42627, b10+1:1093.49265, b12+1:1350.58289];[D1…	{21695@[y1+1:0.00118, y2+1:0.00241, y4+1:0.00475, y5+1:0.00555, y6+1:0.00435, y7+1:0.00673, y8+1:0.00697, y9+1:0.00959, y10+1:0.01087, y11+1:0.01147, y12+1:0.01368, y14+1:0.01365, y15+1:0.01885, y18+1:0.02648, y20+1:-0.01591];[b2+1:0.00267, b4+1:0.00327, b5+1:0.00568, b6+1:0.00566, b7+1:0.00751, b9+1:0.00593, b10+1:0.00898, b12+1:0.01581];[D126+1:0.00101, D138+1:0.00101, D144+1:0.00113, D168+1:0.…	{21695@[y1+1:8.07, y2+1:9.31, y4+1:9.68, y5+1:9.16, y6+1:6.56, y7+1:8.86, y8+1:8.12, y9+1:9.39, y10+1:9.80, y11+1:9.72, y12+1:10.46, y14+1:9.05, y15+1:11.82, y18+1:13.90, y20+1:-7.36];[b2+1:10.85, b4+1:6.87, b5+1:10.38, b6+1:8.57, b7+1:10.47, b9+1:6.38, b10+1:8.22, b12+1:11.71];[D126+1:8.06, D138+1:7.35, D144+1:7.93, D168+1:7.06, D186+1:7.94, D204+1:7.55, D274+1:8.63, D292+1:10.03, D366+1:8.35]}{…	{21695@[y1+1:36529, y2+1:32789, y4+1:13521, y5+1:6194, y6+1:7518, y7+1:169051, y8+1:32236, y9+1:16310, y10+1:29163, y11+1:23344, y12+1:9015, y14+1:4223, y15+1:10597, y18+1:6535, y20+1:6840];[b2+1:3994, b4+1:4271, b5+1:7942, b6+1:13259, b7+1:7574, b9+1:4852, b10+1:15640, b12+1:9591];[D126+1:41026, D138+1:12749, D144+1:10959, D168+1:12518, D186+1:27996, D204+1:58757, D274+1:161279, D292+1:48044, D3…	{21695@32}{21697@27}	T	0	0	0	8.0087	2.00983	0	1	4	947.323	H1N1A2	FALSE	1.16332	(N(H(A))(A))	Level1	[14,H1N1A2,0.937]	[285,H1N1A2,0.937]	{@21[14-7]}	TR	1					FALSE
D:\Dolphins\TRYPSIN\20230708_L1_UM5_shamo002_SA_EXT02_BWCoV_PngaseF_TR_pdETHCD.raw	13964	40.9381	13953	792.643	3	2374.91	BdCoV_S			[1264 to 1281]	CSNGSYCPEFENSFNMTK	K,D	C[Common Fixed:Carbamidomethyl on C]S[O-Glycosylation:N1 on X]NGSYC[Common Fixed:Carbamidomethyl on C]PEFENSFN[Common Artifact:Deamidation on N]MTK	4	2374.9	44.1126	0	{13964@[y1+1, y2+1, y3+1, y4+1, y5+1, y6+1, y7+1, y8+1, y9+1, y10+1, y11+1];[b2+1, b3+1, b4+1, b5+1, b6+1, b7+1, b9+1];[D126+1, D138+1, D168+1, D186+1, D204+1]}{13966@[y1+1, y3+1, y6+1, y7+1, y8+1, y9+1, y11+2, y13+1];[b7+1];[D126+1, D204+1];[zDot3+1, zDot4+1, zDot6+1, zDot8+1, zDot14+1, zDot15+1];[c4+1, c5+1, c6+1, c8+1, c9+1, c10+1, c11+1, c12+1, c14+1, c15+1, c17+1]}	{13964@[y1+1:147.11403, y2+1:248.16257, y3+1:379.20367, y4+1:494.23173, y5+1:641.30164, y6+1:728.33392, y7+1:842.37810, y8+1:971.42046, y9+1:1118.49112, y10+1:1247.53699, y11+1:1344.58757];[b2+1:248.07169, b3+1:362.11584, b4+1:419.13788, b5+1:506.17154, b6+1:669.23816, b7+1:829.26544, b9+1:1055.36060];[D126+1:126.05608, D138+1:138.05611, D168+1:168.06694, D186+1:186.07784, D204+1:204.08835]}{1396…	{13964@[y1+1:0.00122, y2+1:0.00208, y3+1:0.00270, y4+1:0.00381, y5+1:0.00531, y6+1:0.00557, y7+1:0.00682, y8+1:0.00659, y9+1:0.00883, y10+1:0.01211, y11+1:0.00992];[b2+1:0.00173, b3+1:0.00296, b4+1:0.00353, b5+1:0.00517, b6+1:0.00846, b7+1:0.00509, b9+1:0.00489];[D126+1:0.00113, D138+1:0.00116, D168+1:0.00142, D186+1:0.00176, D204+1:0.00170]}{13966@[y1+1:0.00095, y3+1:0.00356, y6+1:0.00978, y7+1:…	{13964@[y1+1:8.38, y2+1:8.43, y3+1:7.14, y4+1:7.73, y5+1:8.29, y6+1:7.66, y7+1:8.11, y8+1:6.79, y9+1:7.91, y10+1:9.71, y11+1:7.38];[b2+1:7.01, b3+1:8.21, b4+1:8.45, b5+1:10.23, b6+1:12.66, b7+1:6.15, b9+1:4.64];[D126+1:9.03, D138+1:8.46, D168+1:8.52, D186+1:9.50, D204+1:8.38]}{13966@[y1+1:6.50, y3+1:9.42, y6+1:13.45, y7+1:7.83, y8+1:6.92, y9+1:7.55, y11+2:7.83, y13+1:-2.05];[b7+1:11.08];[D126+1:8…	{13964@[y1+1:27127, y2+1:23384, y3+1:23690, y4+1:26952, y5+1:16973, y6+1:26535, y7+1:43183, y8+1:37581, y9+1:66976, y10+1:14609, y11+1:58001];[b2+1:8387, b3+1:7637, b4+1:12106, b5+1:12532, b6+1:10524, b7+1:13042, b9+1:3869];[D126+1:66694, D138+1:14459, D168+1:10106, D186+1:6960, D204+1:43860]}{13966@[y1+1:4942, y3+1:4735, y6+1:4093, y7+1:8120, y8+1:14009, y9+1:13014, y11+2:21030, y13+1:4684];[b7+…	{13964@23}{13966@28}	T	0	0	0	17.0319	0	0	1	4	203.079	N1	TRUE	100000000	(N)	Level1	[2,N1,1.000]	[1265,N1,1.000]	{@0[2-0]}	TR	1					FALSE
D:\Dolphins\TRYPSIN\20230708_L1_UM5_shamo002_SA_EXT02_BWCoV_PngaseF_TR_pdETHCD.raw	20373	56.1648	20360	1207.89	3	3620.65	BdCoV_S			[272 to 301]	FVDDALGPDYPCPTLSSLQASYVPGDCAIK	K,D	FVDDALGPDYPC[Common Fixed:Carbamidomethyl on C]PT[O-Glycosylation:H1N1 on X]LSSLQASYVPGDC[Common Fixed:Carbamidomethyl on C]AIK	3	3620.64	43.4468	0	{20373@[y1+1, y3+1, y4+1, y5+1, y6+1, y7+1, y8+1, y9+1, y10+1, y11+1, y12+1, y13+1, y14+1, y15+1, y16+1, y18+1, y20+1];[b2+1, b3+1, b5+1, b6+1, b7+1, b9+1, b10+1, b12+1];[D126+1, D138+1, D144+1, D168+1, D186+1, D204+1, D366+1]}{20375@[y7+1, y8+1, y9+1, y10+1, y11+1];[b10+1, b23+1];[(M0-365.13)+2];[D126+1, D144+1, D186+1, D204+1, D366+1];[c4+1, c5+1, c6+1, c9+1, c17+1];[zDot9+1, zDot10+1, zDot11+1…	{20373@[y1+1:147.11423, y3+1:331.23712, y4+1:491.26990, y5+1:606.29785, y6+1:663.31964, y7+1:760.37189, y8+1:859.44091, y9+1:1022.50720, y10+1:1109.53842, y11+1:1180.57449, y12+1:1308.63687, y13+1:1421.71305, y14+1:1508.75610, y15+1:1595.78050, y16+1:1708.86328, y18+1:1906.97119, y20+1:2164.04688];[b2+1:247.14619, b3+1:362.17392, b5+1:548.24017, b6+1:661.32495, b7+1:718.34283, b9+1:930.43103, b10…	{20373@[y1+1:0.00142, y3+1:0.00314, y4+1:0.00527, y5+1:0.00628, y6+1:0.00660, y7+1:0.00609, y8+1:0.00670, y9+1:0.00965, y10+1:0.00885, y11+1:0.00780, y12+1:0.01161, y13+1:0.00373, y14+1:0.01475, y15+1:0.00711, y16+1:0.00583, y18+1:0.01330, y20+1:0.00557];[b2+1:0.00209, b3+1:0.00287, b5+1:0.00507, b6+1:0.00578, b7+1:0.00220, b9+1:0.01069, b10+1:0.00861, b12+1:0.00751];[D126+1:0.00121, D138+1:0.001…	{20373@[y1+1:9.74, y3+1:9.51, y4+1:10.75, y5+1:10.37, y6+1:9.97, y7+1:8.02, y8+1:7.80, y9+1:9.45, y10+1:7.99, y11+1:6.62, y12+1:8.88, y13+1:2.62, y14+1:9.78, y15+1:4.46, y16+1:3.42, y18+1:6.98, y20+1:2.58];[b2+1:8.49, b3+1:7.95, b5+1:9.26, b6+1:8.76, b7+1:3.07, b9+1:11.50, b10+1:7.88, b12+1:5.56];[D126+1:9.70, D138+1:9.80, D144+1:9.53, D168+1:9.16, D186+1:9.09, D204+1:11.08, D366+1:10.22]}{20375@…	{20373@[y1+1:4640, y3+1:3951, y4+1:36481, y5+1:11710, y6+1:6923, y7+1:253757, y8+1:42314, y9+1:22341, y10+1:31303, y11+1:29280, y12+1:14161, y13+1:9129, y14+1:8194, y15+1:16240, y16+1:4618, y18+1:15807, y20+1:14054];[b2+1:4103, b3+1:4600, b5+1:6041, b6+1:10129, b7+1:6273, b9+1:7151, b10+1:16151, b12+1:12480];[D126+1:74821, D138+1:46803, D144+1:44302, D168+1:19801, D186+1:86828, D204+1:97070, D366…	{20373@32}{20375@23}	T	0	0	0	10.0614	1.02013	0	1	4	365.132	H1N1	FALSE	1.05644	(N(H))	Level1	[14,H1N1,0.964]	[285,H1N1,0.964]	{@1[14-1]}	TR	1					FALSE
D:\Dolphins\TRYPSIN\20230708_L1_UM5_shamo002_SA_EXT02_BWCoV_PngaseF_TR_SteppdETHCD.raw	20792	57.3865	20778	1207.89	3	3620.65	BdCoV_S			[272 to 301]	FVDDALGPDYPCPTLSSLQASYVPGDCAIK	K,D	FVDDALGPDYPC[Common Fixed:Carbamidomethyl on C]PT[O-Glycosylation:H1N1 on X]LSSLQASYVPGDC[Common Fixed:Carbamidomethyl on C]AIK	3	3620.64	43.3391	0	{20792@[y1+1, y2+1, y4+1, y6+1, y7+1, y8+1, y9+1, y10+1, y11+1, y12+1, y15+1, y20+1];[b2+1, b4+1, b5+1, b6+1, b7+1, b10+1, b11+1, b23+2];[(M0-162.05)+3, (M0-365.13)+3];[D126+1, D138+1, D144+1, D168+1, D186+1, D204+1, D366+1]}{20793@[b6+1, b10+1];[y7+1, y8+1, y10+1, y24+2];[(M0-365.13)+2];[D126+1, D138+1, D186+1, D204+1, D366+1];[c4+1, c5+1, c6+1, c8+1, c9+1, c11+1, c14+1, c17+1];[zDot9+1, zDot10+…	{20792@[y1+1:147.11409, y2+1:260.19928, y4+1:491.26978, y6+1:663.32086, y7+1:760.37287, y8+1:859.44109, y9+1:1022.50653, y10+1:1109.53977, y11+1:1180.57772, y12+1:1308.63562, y15+1:1595.78625, y20+1:2164.08081];[b2+1:247.14594, b4+1:477.20151, b5+1:548.24078, b6+1:661.32588, b7+1:718.34778, b10+1:1093.49314, b11+1:1190.55774, b23+2:1249.09251];[(M0-162.05)+3:1153.88031, (M0-365.13)+3:1086.18531];…	{20792@[y1+1:0.00129, y2+1:0.00241, y4+1:0.00514, y6+1:0.00782, y7+1:0.00707, y8+1:0.00688, y9+1:0.00899, y10+1:0.01019, y11+1:0.01104, y12+1:0.01036, y15+1:0.01287, y20+1:0.03951];[b2+1:0.00183, b4+1:0.00352, b5+1:0.00568, b6+1:0.00671, b7+1:0.00715, b10+1:0.00947, b11+1:0.02131, b23+2:0.01857];[(M0-162.05)+3:0.02931, (M0-365.13)+3:0.02367];[D126+1:0.00128, D138+1:0.00122, D144+1:0.00138, D168+1…	{20792@[y1+1:8.80, y2+1:9.30, y4+1:10.49, y6+1:11.81, y7+1:9.30, y8+1:8.01, y9+1:8.80, y10+1:9.20, y11+1:9.36, y12+1:7.92, y15+1:8.07, y20+1:18.26];[b2+1:7.44, b4+1:7.39, b5+1:10.38, b6+1:10.17, b7+1:9.96, b10+1:8.67, b11+1:17.91, b23+2:7.44];[(M0-162.05)+3:8.48, (M0-365.13)+3:7.27];[D126+1:10.22, D138+1:8.91, D144+1:9.64, D168+1:7.34, D186+1:9.59, D204+1:9.62, D366+1:10.18]}{20793@[b6+1:9.31, b1…	{20792@[y1+1:4789, y2+1:5439, y4+1:11517, y6+1:5469, y7+1:171264, y8+1:34865, y9+1:14319, y10+1:18014, y11+1:14639, y12+1:6811, y15+1:7807, y20+1:3991];[b2+1:3623, b4+1:4946, b5+1:3684, b6+1:10944, b7+1:7552, b10+1:13488, b11+1:9595, b23+2:17026];[(M0-162.05)+3:69428, (M0-365.13)+3:11642];[D126+1:56201, D138+1:32047, D144+1:30516, D168+1:10263, D186+1:54166, D204+1:91624, D366+1:89580]}{20793@[b6…	{20792@29}{20793@26}	T	0	0	0	14.0722	3.05717	0	1	4	365.132	H1N1	FALSE	0.977999	(N(H))	Level1	[14,H1N1,1.000]	[285,H1N1,1.000]	{@1[14-1]}	TR	1					FALSE
D:\Dolphins\TRYPSIN\20230708_L1_UM5_shamo002_SA_EXT02_BWCoV_PngaseF_TR_pdETHCD.raw	24257	66.143	24248	878.45	4	3509.77	BdCoV_S			[831 to 861]	GSFMVNEPSVTLNSTTYQPLLGVSGEVVLPR	K,T	GSFM[Common Variable:Oxidation on M]VNEPSVTLNS[O-Glycosylation:N1 on X]TTYQPLLGVSGEVVLPR	2	3509.76	39.3919	0	{24257@[y1+1, y2+1, y3+1, y4+1, y5+1, y6+1, y7+1, y8+1, y9+1, y10+1, y11+1, y12+1, y13+1];[b3+1, b4+1, b5+1, b7+1, b10+1];[D126+1, D138+1, D168+1, D186+1, D204+1]}{24259@[y1+1, y2+1, y3+1, y4+1, y5+1, y7+1, y8+1, y10+1, y13+1];[b5+1, b7+1, b10+1];[D204+1];[c3+1, c6+1, c12+1, c13+1, c14+1, c15+1, c17+1, c28+2];[zDot15+1]}	{24257@[y1+1:175.12048, y2+1:272.17363, y3+1:385.25924, y4+1:484.32938, y5+1:583.39795, y6+1:712.44165, y7+1:769.46457, y8+1:856.49738, y9+1:955.56403, y10+1:1012.58855, y11+1:1125.67465, y12+1:1238.76453, y13+1:1335.80989];[b3+1:292.13126, b4+1:439.16830, b5+1:538.23932, b7+1:781.32562, b10+1:1064.48877];[D126+1:126.05632, D138+1:138.05603, D168+1:168.06696, D186+1:186.07764, D204+1:204.08833]}{…	{24257@[y1+1:0.00153, y2+1:0.00191, y3+1:0.00346, y4+1:0.00518, y5+1:0.00534, y6+1:0.00645, y7+1:0.00791, y8+1:0.00868, y9+1:0.00692, y10+1:0.00998, y11+1:0.01202, y12+1:0.01783, y13+1:0.01043];[b3+1:0.00207, b4+1:0.00372, b5+1:0.00632, b7+1:0.00711, b10+1:0.01705];[D126+1:0.00137, D138+1:0.00108, D168+1:0.00144, D186+1:0.00156, D204+1:0.00169]}{24259@[y1+1:0.00129, y2+1:0.00172, y3+1:0.00405, y4…	{24257@[y1+1:8.79, y2+1:7.06, y3+1:9.01, y4+1:10.72, y5+1:9.17, y6+1:9.07, y7+1:10.29, y8+1:10.15, y9+1:7.25, y10+1:9.87, y11+1:10.69, y12+1:14.40, y13+1:7.81];[b3+1:7.12, b4+1:8.50, b5+1:11.77, b7+1:9.11, b10+1:16.03];[D126+1:10.98, D138+1:7.91, D168+1:8.61, D186+1:8.43, D204+1:8.31]}{24259@[y1+1:7.39, y2+1:6.33, y3+1:10.53, y4+1:4.41, y5+1:4.67, y7+1:7.63, y8+1:10.58, y10+1:7.10, y13+1:10.80];[…	{24257@[y1+1:8938, y2+1:24977, y3+1:16857, y4+1:13220, y5+1:16981, y6+1:7404, y7+1:39194, y8+1:62571, y9+1:10488, y10+1:55809, y11+1:22369, y12+1:4367, y13+1:32989];[b3+1:9285, b4+1:4809, b5+1:8489, b7+1:14157, b10+1:5971];[D126+1:38377, D138+1:9909, D168+1:3788, D186+1:5926, D204+1:38058]}{24259@[y1+1:4724, y2+1:14122, y3+1:12358, y4+1:5174, y5+1:3404, y7+1:4776, y8+1:13999, y10+1:12717, y13+1:9…	{24257@23}{24259@22}	T	0	0	0	9.07725	0	0	1	7	203.079	N1	TRUE	100000000	(N)	Level1	[14,N1,0.927]	[844,N1,0.927]	{@0[14-0]}	TR	1					FALSE
D:\Dolphins\TRYPSIN\20230708_L1_UM5_shamo002_SA_EXT02_BWCoV_PngaseF_TR_SteppdETHCD.raw	11803	35.8384	11790	937.923	2	1873.83	BdCoV_S			[82 to 95]	NCTANLNETLTEYK	R,G	NC[Common Fixed:Carbamidomethyl on C]T[O-Glycosylation:N1 on X]ANLN[Common Artifact:Deamidation on N]ETLTEYK	3	1873.83	39.3235	0	{11803@[y1+1, y2+1, y3+1, y4+1, y5+1, y6+1, y7+1, y8+1, y9+1, y10+1, y11+1, y12+1, y13+1];[b2+1, b3+1, b4+1, b5+1, b6+1];[(M0-203.08)+2];[D126+1, D138+1, D144+1, D168+1, D186+1, D204+1]}{11804@[b2+1];[y2+1, y4+1, y6+1, y8+1, y9+1, y10+1, y11+1, y12+1];[(M0-203.08)+2];[D126+1, D204+1];[zDot7+1, zDot8+1, zDot9+1, zDot10+1, zDot11+1, zDot14+1];[c10+1, c11+1, c12+1, c13+1]}	{11803@[y1+1:147.11397, y2+1:310.17902, y3+1:439.22296, y4+1:540.27173, y5+1:653.35564, y6+1:754.40466, y7+1:883.45055, y8+1:998.47805, y9+1:1111.56168, y10+1:1225.60458, y11+1:1296.64160, y12+1:1397.69043, y13+1:1557.72424];[b2+1:275.08328, b3+1:376.13251, b4+1:447.16971, b5+1:561.21143, b6+1:674.29938];[(M0-203.08)+2:836.38720];[D126+1:126.05604, D138+1:138.05609, D144+1:144.06670, D168+1:168.0…	{11803@[y1+1:0.00116, y2+1:0.00288, y3+1:0.00424, y4+1:0.00532, y5+1:0.00517, y6+1:0.00652, y7+1:0.00982, y8+1:0.01037, y9+1:0.00993, y10+1:0.00991, y11+1:0.00981, y12+1:0.01096, y13+1:0.01413];[b2+1:0.00243, b3+1:0.00398, b4+1:0.00406, b5+1:0.00285, b6+1:0.00674];[(M0-203.08)+2:0.01407];[D126+1:0.00109, D138+1:0.00114, D144+1:0.00118, D168+1:0.00132, D186+1:0.00162, D204+1:0.00161]}{11804@[b2+1:…	{11803@[y1+1:7.96, y2+1:9.33, y3+1:9.67, y4+1:9.87, y5+1:7.92, y6+1:8.65, y7+1:11.12, y8+1:10.39, y9+1:8.94, y10+1:8.09, y11+1:7.57, y12+1:7.85, y13+1:9.08];[b2+1:8.87, b3+1:10.60, b4+1:9.11, b5+1:5.09, b6+1:10.01];[(M0-203.08)+2:8.42];[D126+1:8.73, D138+1:8.35, D144+1:8.25, D168+1:7.88, D186+1:8.76, D204+1:7.93]}{11804@[b2+1:8.42];[y2+1:4.79, y4+1:10.78, y6+1:5.98, y8+1:10.13, y9+1:9.90, y10+1:6…	{11803@[y1+1:23521, y2+1:42895, y3+1:13393, y4+1:34369, y5+1:14411, y6+1:23768, y7+1:24468, y8+1:46935, y9+1:23261, y10+1:37021, y11+1:25838, y12+1:38482, y13+1:6336];[b2+1:61223, b3+1:11762, b4+1:6109, b5+1:6900, b6+1:7401];[(M0-203.08)+2:152119];[D126+1:134870, D138+1:30979, D144+1:9479, D168+1:10934, D186+1:11235, D204+1:47091]}{11804@[b2+1:9058];[y2+1:3268, y4+1:4046, y6+1:2884, y8+1:9697, y9…	{11803@25}{11804@22}	T	0	0	0	10.2143	2.04741	0	1	3	203.079	N1	TRUE	3.2682	(N)	Level1	[3,N1,1.000]	[84,N1,1.000]	{@0[3-0]}	TR	1					FALSE
D:\Dolphins\TRYPSIN\20230708_L1_UM5_shamo002_SA_EXT02_BWCoV_PngaseF_TR_SteppdETHCD.raw	21185	58.3728	21174	1154.21	3	3459.6	BdCoV_S			[272 to 301]	FVDDALGPDYPCPTLSSLQASYVPGDCAIK	K,D	FVDDALGPDYPC[Common Fixed:Carbamidomethyl on C]PT[O-Glycosylation:N1 on X]LSSLQ[Common Artifact:Deamidation on Q]ASYVPGDC[Common Fixed:Carbamidomethyl on C]AIK	4	3459.57	39.2641	1	{21185@[y1+1, y2+1, y4+1, y6+1, y7+1, y8+1, y9+1, y10+1, y11+1, y12+1, y18+1, y20+1];[b2+1, b3+1, b5+1, b6+1, b7+1, b10+1];[D126+1, D138+1, D144+1, D168+1, D186+1, D204+1]}{21187@[y3+1, y4+1, y7+1, y8+1, y9+1, y10+1, y11+1];[b10+1];[D126+1, D138+1, D186+1, D204+1];[c4+1, c5+1, c6+1, c8+1, c9+1, c14+1, c17+1, c19+1, c21+1];[zDot8+1, zDot9+1, zDot10+1, zDot11+1]}	{21185@[y1+1:147.11412, y2+1:260.19870, y4+1:491.26891, y6+1:663.31976, y7+1:760.37217, y8+1:859.44003, y9+1:1022.50500, y10+1:1109.53635, y11+1:1180.57577, y12+1:1309.62134, y18+1:1907.95312, y20+1:2165.06836];[b2+1:247.14627, b3+1:362.17331, b5+1:548.24463, b6+1:661.32538, b7+1:718.34442, b10+1:1093.49161];[D126+1:126.05602, D138+1:138.05612, D144+1:144.06670, D168+1:168.06699, D186+1:186.07761…	{21185@[y1+1:0.00132, y2+1:0.00183, y4+1:0.00428, y6+1:0.00673, y7+1:0.00636, y8+1:0.00581, y9+1:0.00746, y10+1:0.00678, y11+1:0.00908, y12+1:0.01206, y18+1:0.01122, y20+1:0.04304];[b2+1:0.00217, b3+1:0.00226, b5+1:0.00952, b6+1:0.00621, b7+1:0.00379, b10+1:0.00794];[D126+1:0.00108, D138+1:0.00118, D144+1:0.00118, D168+1:0.00147, D186+1:0.00153, D204+1:0.00156]}{21187@[y3+1:0.00222, y4+1:0.00084,…	{21185@[y1+1:9.01, y2+1:7.07, y4+1:8.73, y6+1:10.16, y7+1:8.38, y8+1:6.77, y9+1:7.30, y10+1:6.11, y11+1:7.70, y12+1:9.22, y18+1:5.88, y20+1:19.89];[b2+1:8.80, b3+1:6.26, b5+1:17.41, b6+1:9.41, b7+1:5.28, b10+1:7.27];[D126+1:8.61, D138+1:8.58, D144+1:8.25, D168+1:8.80, D186+1:8.27, D204+1:7.70]}{21187@[y3+1:6.74, y4+1:1.72, y7+1:9.14, y8+1:10.18, y9+1:9.40, y10+1:12.31, y11+1:14.25];[b10+1:11.71];…	{21185@[y1+1:9565, y2+1:3702, y4+1:12041, y6+1:6149, y7+1:173356, y8+1:35281, y9+1:16319, y10+1:19053, y11+1:15348, y12+1:3535, y18+1:6814, y20+1:5272];[b2+1:4398, b3+1:3479, b5+1:3424, b6+1:12073, b7+1:5279, b10+1:11629];[D126+1:49288, D138+1:33434, D144+1:35345, D168+1:10947, D186+1:44994, D204+1:106749]}{21187@[y3+1:3498, y4+1:3779, y7+1:36655, y8+1:9288, y9+1:6700, y10+1:7368, y11+1:6072];[b1…	{21185@24}{21187@25}	T	0	0	0	13.0624	0	0	1	4	203.079	N1	FALSE	0.945936	(N)	Level1	[14,N1,0.974]	[285,N1,0.974]	{@0[14-0]}	TR	1					FALSE
D:\Dolphins\TRYPSIN\20230708_L1_UM5_shamo002_SA_EXT02_BWCoV_PngaseF_TR_SteppdETHCD.raw	24328	66.3835	24318	878.449	4	3509.77	BdCoV_S			[831 to 861]	GSFMVNEPSVTLNSTTYQPLLGVSGEVVLPR	K,T	GSFM[Common Variable:Oxidation on M]VNEPSVTLNS[O-Glycosylation:N1 on X]TTYQPLLGVSGEVVLPR	2	3509.76	37.3657	0	{24328@[y1+1, y2+1, y3+1, y4+1, y5+1, y6+1, y7+1, y8+1, y9+1, y10+1, y11+1, y13+1];[b3+1, b5+1, b6+1, b7+1, b10+1, b11+1];[D126+1, D138+1, D168+1, D186+1, D204+1]}{24330@[y2+1, y3+1, y4+1, y5+1, y7+1, y8+1, y10+1, y11+1, y13+1];[b7+1, b10+1];[D204+1];[c6+1, c9+1, c10+1, c12+1, c14+1, c15+1, c26+2];[zDot6+1]}	{24328@[y1+1:175.12038, y2+1:272.17407, y3+1:385.25965, y4+1:484.32864, y5+1:583.39897, y6+1:712.44183, y7+1:769.46299, y8+1:856.49702, y9+1:955.56345, y10+1:1012.58806, y11+1:1125.67603, y13+1:1335.81272];[b3+1:292.13232, b5+1:538.24023, b6+1:652.28125, b7+1:781.32801, b10+1:1064.47937, b11+1:1165.52417];[D126+1:126.05597, D138+1:138.05585, D168+1:168.06647, D186+1:186.07768, D204+1:204.08858]}{…	{24328@[y1+1:0.00142, y2+1:0.00236, y3+1:0.00387, y4+1:0.00445, y5+1:0.00636, y6+1:0.00663, y7+1:0.00632, y8+1:0.00832, y9+1:0.00634, y10+1:0.00949, y11+1:0.01339, y13+1:0.01326];[b3+1:0.00314, b5+1:0.00724, b6+1:0.00533, b7+1:0.00949, b10+1:0.00765, b11+1:0.00477];[D126+1:0.00102, D138+1:0.00090, D168+1:0.00095, D186+1:0.00161, D204+1:0.00193]}{24330@[y2+1:0.00202, y3+1:0.00305, y4+1:0.00503, y5…	{24328@[y1+1:8.18, y2+1:8.69, y3+1:10.08, y4+1:9.21, y5+1:10.92, y6+1:9.32, y7+1:8.23, y8+1:9.73, y9+1:6.64, y10+1:9.38, y11+1:11.91, y13+1:9.93];[b3+1:10.79, b5+1:13.47, b6+1:8.18, b7+1:12.16, b10+1:7.19, b11+1:4.09];[D126+1:8.18, D138+1:6.57, D168+1:5.69, D186+1:8.68, D204+1:9.50]}{24330@[y2+1:7.45, y3+1:7.94, y4+1:10.41, y5+1:3.09, y7+1:9.93, y8+1:8.32, y10+1:10.87, y11+1:9.63, y13+1:6.32];[b7…	{24328@[y1+1:8124, y2+1:38097, y3+1:39188, y4+1:22395, y5+1:15745, y6+1:6952, y7+1:30933, y8+1:39878, y9+1:8359, y10+1:41969, y11+1:12253, y13+1:16277];[b3+1:7116, b5+1:5353, b6+1:4166, b7+1:14951, b10+1:9201, b11+1:4577];[D126+1:26380, D138+1:8831, D168+1:4064, D186+1:4579, D204+1:35205]}{24330@[y2+1:12617, y3+1:13567, y4+1:3243, y5+1:3338, y7+1:7677, y8+1:8031, y10+1:12969, y11+1:3703, y13+1:72…	{24328@23}{24330@20}	T	0	0	0	8.09277	0	0	1	7	203.079	N1	TRUE	100000000	(N)	Level1	[14,N1,0.951]	[844,N1,0.951]	{@0[14-0]}	TR	1					FALSE
D:\Dolphins\TRYPSIN\20230708_L1_UM5_shamo002_SA_EXT02_BWCoV_PngaseF_TR_pdETHCD.raw	14919	43.241	14905	728.36	2	1454.71	BdCoV_S			[405 to 414]	TTIYGWQDLR	R,S	TT[O-Glycosylation:N1 on X]IYGWQDLR	1	1454.7	36.3789	0	{14919@[y1+1, y2+1, y3+1, y4+1, y5+1, y6+1, y7+1, y8+1, y9+1];[b2+1, b3+1, b4+1, b5+1, b6+1, b7+1, b8+1];[(M0-203.08)+1];[D126+1, D138+1, D144+1, D168+1, D186+1, D204+1]}{14921@[b2+1, b4+1];[y2+1, y4+1, y5+1, y6+1, y7+1, y8+1];[(M0-203.08)+1];[D126+1, D138+1, D144+1, D168+1, D186+1, D204+1];[zDot2+1, zDot4+1, zDot5+1, zDot6+1, zDot7+1, zDot8+1, zDot9+1, zDot10+1];[c7+1, c9+1]}	{14919@[y1+1:175.12033, y2+1:288.20572, y3+1:403.23370, y4+1:531.29336, y5+1:717.37463, y6+1:774.39615, y7+1:937.46054, y8+1:1050.54598, y9+1:1151.59131];[b2+1:203.10426, b3+1:316.18933, b4+1:479.25488, b5+1:536.27570, b6+1:722.35602, b7+1:850.41138, b8+1:965.44281];[(M0-203.08)+1:1252.64114];[D126+1:126.05622, D138+1:138.05609, D144+1:144.06695, D168+1:168.06704, D186+1:186.07789, D204+1:204.088…	{14919@[y1+1:0.00138, y2+1:0.00270, y3+1:0.00374, y4+1:0.00483, y5+1:0.00678, y6+1:0.00684, y7+1:0.00790, y8+1:0.00928, y9+1:0.00692];[b2+1:0.00163, b3+1:0.00263, b4+1:0.00486, b5+1:0.00421, b6+1:0.00522, b7+1:0.00200, b8+1:0.00649];[(M0-203.08)+1:0.00908];[D126+1:0.00128, D138+1:0.00114, D144+1:0.00143, D168+1:0.00152, D186+1:0.00181, D204+1:0.00200]}{14921@[b2+1:0.00097, b4+1:0.00336];[y2+1:0.0…	{14919@[y1+1:7.92, y2+1:9.41, y3+1:9.31, y4+1:9.10, y5+1:9.47, y6+1:8.84, y7+1:8.44, y8+1:8.84, y9+1:6.02];[b2+1:8.07, b3+1:8.36, b4+1:10.16, b5+1:7.86, b6+1:7.23, b7+1:2.35, b8+1:6.73];[(M0-203.08)+1:7.25];[D126+1:10.22, D138+1:8.35, D144+1:10.01, D168+1:9.12, D186+1:9.79, D204+1:9.84]}{14921@[b2+1:4.82, b4+1:7.03];[y2+1:9.20, y4+1:5.71, y5+1:8.40, y6+1:8.33, y7+1:9.06, y8+1:8.32];[(M0-203.08)+1…	{14919@[y1+1:83638, y2+1:365235, y3+1:23302, y4+1:29459, y5+1:52806, y6+1:261717, y7+1:334810, y8+1:127437, y9+1:12929];[b2+1:59006, b3+1:17603, b4+1:5545, b5+1:5631, b6+1:4373, b7+1:5349, b8+1:11370];[(M0-203.08)+1:2356316];[D126+1:338831, D138+1:304954, D144+1:335618, D168+1:97380, D186+1:413641, D204+1:337056]}{14921@[b2+1:3568, b4+1:3722];[y2+1:3831, y4+1:3932, y5+1:43940, y6+1:98813, y7+1:42…	{14919@23}{14921@25}	T	0	0	0	9.03859	2.17168	0	1	2	203.079	N1	FALSE	0.883387	(N)	Level1	[2,N1,0.990]	[406,N1,0.990]	{@0[2-0]}	TR	1					FALSE
D:\Dolphins\TRYPSIN\20230708_L1_UM5_shamo002_SA_EXT02_BWCoV_PngaseF_TR_SteppdETHCD.raw	14180	41.6518	14168	1188.46	2	2374.91	BdCoV_S			[1264 to 1281]	CSNGSYCPEFENSFNMTK	K,D	C[Common Fixed:Carbamidomethyl on C]S[O-Glycosylation:N1 on X]NGSYC[Common Fixed:Carbamidomethyl on C]PEFENSFN[Common Artifact:Deamidation on N]MTK	4	2374.9	36.1949	0	{14180@[y1+1, y2+1, y3+1, y4+1, y5+1, y6+1, y7+1, y8+1, y9+1, y10+1, y11+1, y12+1, y13+1, y14+1, y15+1];[b2+1, b3+1, b4+1, b5+1, b6+1, b7+1];[(M0-203.08)+1];[D126+1, D138+1, D144+1, D168+1, D186+1, D204+1]}{14181@[b4+1, b7+1];[y7+1, y8+1, y9+1, y11+1, y12+1, y13+1, y15+1];[D126+1, D204+1];[c14+1, c17+1];[zDot14+1, zDot15+1, zDot18+1]}	{14180@[y1+1:147.11411, y2+1:248.16272, y3+1:379.20560, y4+1:494.23300, y5+1:641.30334, y6+1:728.33582, y7+1:842.37835, y8+1:971.42316, y9+1:1118.49314, y10+1:1247.53113, y11+1:1344.58836, y12+1:1504.62046, y13+1:1667.68845, y14+1:1754.72363, y15+1:1811.74854];[b2+1:248.07182, b3+1:362.11594, b4+1:419.13818, b5+1:506.17075, b6+1:669.23767, b7+1:829.27094];[(M0-203.08)+1:2172.86206];[D126+1:126.05…	{14180@[y1+1:0.00130, y2+1:0.00224, y3+1:0.00463, y4+1:0.00509, y5+1:0.00702, y6+1:0.00746, y7+1:0.00707, y8+1:0.00928, y9+1:0.01085, y10+1:0.00625, y11+1:0.01071, y12+1:0.01216, y13+1:0.01683, y14+1:0.01998, y15+1:0.02342];[b2+1:0.00187, b3+1:0.00306, b4+1:0.00384, b5+1:0.00437, b6+1:0.00797, b7+1:0.01058];[(M0-203.08)+1:0.03134];[D126+1:0.00114, D138+1:0.00118, D144+1:0.00156, D168+1:0.00150, D…	{14180@[y1+1:8.90, y2+1:9.05, y3+1:12.24, y4+1:10.32, y5+1:10.96, y6+1:10.26, y7+1:8.40, y8+1:9.57, y9+1:9.71, y10+1:5.01, y11+1:7.97, y12+1:8.09, y13+1:10.10, y14+1:11.39, y15+1:12.93];[b2+1:7.57, b3+1:8.46, b4+1:9.18, b5+1:8.66, b6+1:11.93, b7+1:12.78];[(M0-203.08)+1:14.43];[D126+1:9.09, D138+1:8.58, D144+1:10.91, D168+1:8.98, D186+1:11.07, D204+1:8.16]}{14181@[b4+1:3.56, b7+1:12.12];[y7+1:10.3…	{14180@[y1+1:11827, y2+1:21772, y3+1:14969, y4+1:14533, y5+1:12310, y6+1:19010, y7+1:22160, y8+1:22109, y9+1:22859, y10+1:3986, y11+1:122559, y12+1:40324, y13+1:22416, y14+1:11192, y15+1:8290];[b2+1:11923, b3+1:6182, b4+1:12117, b5+1:7373, b6+1:5676, b7+1:5963];[(M0-203.08)+1:8796];[D126+1:52188, D138+1:18978, D144+1:3875, D168+1:7799, D186+1:6009, D204+1:19706]}{14181@[b4+1:2772, b7+1:6038];[y7+…	{14180@28}{14181@16}	T	0	0	0	5.04138	1.00218	0	1	4	203.079	N1	TRUE	4.89798	(N)	Level1	[2,N1,0.960]	[1265,N1,0.960]	{@0[2-0]}	TR	1					FALSE
D:\Dolphins\TRYPSIN\20230708_L1_UM5_shamo002_SA_EXT02_BWCoV_PngaseF_TR_SteppdETHCD.raw	13945	41.1054	13938	631.558	4	2522.2	BdCoV_S			[338 to 357]	LKPNATYLGLPFCNETHTDK	R,S	LKPN[Common Artifact:Deamidation on N]ATYLGLPFC[Common Fixed:Carbamidomethyl on C]NET[O-Glycosylation:N1 on X]HTDK	3	2522.2	36.1242	1	{13945@[y1+1, y2+1, y3+1, y4+1, y5+1, y7+1, y8+1, y9+1, y10+1, y12+1];[b2+1, b6+1, b7+2, b8+2, b9+2, b10+1];[D126+1, D138+1, D144+1, D168+1, D186+1, D204+1]}{13947@[y1+1, y6+1];[b2+1, b9+1, b10+1];[D126+1, D144+1];[zDot3+1, zDot7+1, zDot11+1, zDot19+2];[c4+1, c5+1, c6+1, c7+1, c9+1, c12+1, c13+2, c16+2, c17+2, c18+2, c19+2]}	{13945@[y1+1:147.11430, y2+1:262.14233, y3+1:363.19049, y4+1:500.25116, y5+1:601.30109, y7+1:844.38434, y8+1:1004.42249, y9+1:1151.48425, y10+1:1248.54187, y12+1:1418.64526];[b2+1:242.18849, b6+1:626.35846, b7+2:395.21549, b8+2:451.75752, b9+2:480.26880, b10+1:1072.61401];[D126+1:126.05635, D138+1:138.05630, D144+1:144.06709, D168+1:168.06723, D186+1:186.07780, D204+1:204.08868]}{13947@[y1+1:147.…	{13945@[y1+1:0.00150, y2+1:0.00259, y3+1:0.00307, y4+1:0.00482, y5+1:0.00707, y7+1:0.00480, y8+1:0.01230, y9+1:0.00565, y10+1:0.01051, y12+1:0.00837];[b2+1:0.00219, b6+1:0.00766, b7+2:0.00956, b8+2:0.00957, b9+2:0.01066, b10+1:0.01029];[D126+1:0.00140, D138+1:0.00135, D144+1:0.00158, D168+1:0.00171, D186+1:0.00173, D204+1:0.00204]}{13947@[y1+1:0.00135, y6+1:0.00201];[b2+1:0.00150, b9+1:0.00860, b…	{13945@[y1+1:10.26, y2+1:9.91, y3+1:8.46, y4+1:9.66, y5+1:11.78, y7+1:5.69, y8+1:12.26, y9+1:4.91, y10+1:8.42, y12+1:5.91];[b2+1:9.07, b6+1:12.24, b7+2:12.13, b8+2:10.61, b9+2:11.13, b10+1:9.60];[D126+1:11.22, D138+1:9.86, D144+1:11.02, D168+1:10.26, D186+1:9.34, D204+1:10.03]}{13947@[y1+1:9.22, y6+1:2.76];[b2+1:6.23, b9+1:8.97, b10+1:10.14];[D126+1:7.20, D144+1:7.29];[zDot3+1:5.46, zDot7+1:15.40…	{13945@[y1+1:17867, y2+1:10276, y3+1:13708, y4+1:10352, y5+1:9844, y7+1:6697, y8+1:11803, y9+1:5788, y10+1:24740, y12+1:4272];[b2+1:11395, b6+1:12022, b7+2:8540, b8+2:48589, b9+2:8636, b10+1:9669];[D126+1:48711, D138+1:12584, D144+1:4246, D168+1:3796, D186+1:3599, D204+1:17990]}{13947@[y1+1:5640, y6+1:6112];[b2+1:10085, b9+1:10657, b10+1:3721];[D126+1:4179, D144+1:3787];[zDot3+1:4629, zDot7+1:649…	{13945@22}{13947@22}	T	0	0	0	15.1476	0	0	1	3	203.079	N1	TRUE	3.42818	(N)	Level1	[16,N1,1.000]	[353,N1,1.000]	{@0[16-0]}	TR	1					FALSE
D:\Dolphins\TRYPSIN\20230708_L1_UM5_shamo002_SA_EXT02_BWCoV_PngaseF_TR_SteppdETHCD.raw	22031	60.6551	22020	1154.21	3	3459.6	BdCoV_S			[272 to 301]	FVDDALGPDYPCPTLSSLQASYVPGDCAIK	K,D	FVDDALGPDYPC[Common Fixed:Carbamidomethyl on C]PT[O-Glycosylation:N1 on X]LSSLQ[Common Artifact:Deamidation on Q]ASYVPGDC[Common Fixed:Carbamidomethyl on C]AIK	4	3459.57	35.2757	1	{22031@[y1+1, y2+1, y4+1, y7+1, y8+1, y9+1, y10+1, y11+1, y20+1];[b2+1, b3+1, b5+1, b6+1, b7+1, b10+1, b11+1];[(M0-203.08)+3];[D126+1, D138+1, D144+1, D168+1, D186+1, D204+1]}{22033@[b6+1, b10+1, b12+1];[y7+1, y8+1, y9+1, y10+1, y11+1];[D126+1, D138+1, D144+1, D168+1, D186+1, D204+1];[zDot3+1, zDot10+1, zDot11+1, zDot14+1, zDot16+1];[c5+1, c6+1, c8+1, c9+1, c11+1]}	{22031@[y1+1:147.11414, y2+1:260.19769, y4+1:491.27100, y7+1:760.37329, y8+1:859.44263, y9+1:1022.50704, y10+1:1109.54101, y11+1:1180.58071, y20+1:2165.05615];[b2+1:247.14606, b3+1:362.17368, b5+1:548.24146, b6+1:661.32604, b7+1:718.34576, b10+1:1093.49500, b11+1:1190.55396];[(M0-203.08)+3:1086.52100];[D126+1:126.05633, D138+1:138.05612, D144+1:144.06676, D168+1:168.06705, D186+1:186.07787, D204+…	{22031@[y1+1:0.00133, y2+1:0.00082, y4+1:0.00637, y7+1:0.00749, y8+1:0.00841, y9+1:0.00950, y10+1:0.01144, y11+1:0.01403, y20+1:0.03083];[b2+1:0.00195, b3+1:0.00263, b5+1:0.00635, b6+1:0.00687, b7+1:0.00513, b10+1:0.01133, b11+1:0.01752];[(M0-203.08)+3:0.04673];[D126+1:0.00138, D138+1:0.00118, D144+1:0.00124, D168+1:0.00153, D186+1:0.00180, D204+1:0.00207]}{22033@[b6+1:0.00867, b10+1:0.00828, b12…	{22031@[y1+1:9.11, y2+1:3.18, y4+1:12.98, y7+1:9.87, y8+1:9.80, y9+1:9.30, y10+1:10.32, y11+1:11.89, y20+1:14.25];[b2+1:7.93, b3+1:7.28, b5+1:11.61, b6+1:10.40, b7+1:7.15, b10+1:10.37, b11+1:14.73];[(M0-203.08)+3:14.35];[D126+1:11.07, D138+1:8.58, D144+1:8.67, D168+1:9.16, D186+1:9.71, D204+1:10.18]}{22033@[b6+1:13.13, b10+1:7.58, b12+1:5.02];[y7+1:7.93, y8+1:9.10, y9+1:11.01, y10+1:4.16, y11+1:3…	{22031@[y1+1:4744, y2+1:2822, y4+1:11023, y7+1:133895, y8+1:31900, y9+1:9875, y10+1:18002, y11+1:10735, y20+1:5074];[b2+1:3910, b3+1:5572, b5+1:5818, b6+1:14102, b7+1:7489, b10+1:8996, b11+1:5032];[(M0-203.08)+3:15471];[D126+1:47574, D138+1:40448, D144+1:26129, D168+1:13117, D186+1:29966, D204+1:101860]}{22033@[b6+1:8635, b10+1:10189, b12+1:4185];[y7+1:58577, y8+1:12778, y9+1:7025, y10+1:10526, y…	{22031@23}{22033@24}	T	0	0	0	10.0434	1.00766	0	1	4	203.079	N1	FALSE	1.54804	(N)	Level1	[14,N1,0.984]	[285,N1,0.984]	{@0[14-0]}	TR	1					FALSE
D:\Dolphins\chymo_Osearch\20230708_L1_UM5_shamo002_SA_EXT02_BWCoV_PngaseF_chymo_SteppdETHCD.raw	9654	29.266	9637	916.112	3	2745.32	BdCoV_S			[385 to 408]	NPHIPDPSATPTSASTTQSRTTIY	Y,G	NPHIPDPS[O-Glycosylation:N1 on X]ATPTSASTTQSRTTIY	1	2745.31	76.2247	0	{9654@[y1+1, y2+1, y3+1, y4+1, y5+1, y6+1, y7+1, y8+1, y9+1, y10+1, y11+1, y12+1, y13+1, y14+2, y15+1, y16+1, y17+1, y18+2, y20+2, y22+2];[b2+1, b3+1, b4+1, b6+1, b8+1, b9+1, b10+1, b14+1, b15+1, b23+2];[(M0-203.08)+3];[D126+1, D138+1, D144+1, D168+1, D186+1, D204+1]}{9655@[y1+1, y2+1, y5+1, y6+1, y7+1, y10+1, y11+1, y14+1, y18+1, y22+2];[b4+1, b6+1, b10+1, b11+1, b12+1, b22+2, b23+2];[(M0-203.08…	{9654@[y1+1:182.08287, y2+1:295.16870, y3+1:396.21780, y4+1:497.26633, y5+1:653.36958, y6+1:740.40280, y7+1:868.46160, y8+1:969.51114, y9+1:1070.55856, y10+1:1157.59249, y11+1:1228.62869, y12+1:1315.66284, y13+1:1416.71324, y14+2:757.38632, y15+1:1614.81413, y16+1:1685.85425, y17+1:1772.89050, y18+2:935.47321, y20+2:1041.51403, y22+2:1166.58747];[b2+1:212.10495, b3+1:349.16517, b4+1:462.25110, b6…	{9654@[y1+1:0.00170, y2+1:0.00347, y3+1:0.00489, y4+1:0.00574, y5+1:0.00788, y6+1:0.00907, y7+1:0.00929, y8+1:0.01116, y9+1:0.01089, y10+1:0.01279, y11+1:0.01188, y12+1:0.01401, y13+1:0.01672, y14+2:0.01608, y15+1:0.01717, y16+1:0.02018, y17+1:0.02440, y18+2:0.02029, y20+2:0.02222, y22+2:0.02611];[b2+1:0.00198, b3+1:0.00329, b4+1:0.00516, b6+1:0.00809, b8+1:0.00173, b9+1:0.01122, b10+1:0.01114, b…	{9654@[y1+1:9.39, y2+1:11.79, y3+1:12.38, y4+1:11.56, y5+1:12.08, y6+1:12.27, y7+1:10.72, y8+1:11.52, y9+1:10.18, y10+1:11.06, y11+1:9.68, y12+1:10.65, y13+1:11.81, y14+2:10.63, y15+1:10.64, y16+1:11.98, y17+1:13.77, y18+2:10.86, y20+2:10.68, y22+2:11.20];[b2+1:9.39, b3+1:9.44, b4+1:11.18, b6+1:12.01, b8+1:2.02, b9+1:12.08, b10+1:10.82, b14+1:12.05, b15+1:10.81, b23+2:11.91];[(M0-203.08)+3:10.90]…	{9654@[y1+1:30068, y2+1:42920, y3+1:4069, y4+1:13209, y5+1:21868, y6+1:49345, y7+1:32134, y8+1:45331, y9+1:35844, y10+1:85975, y11+1:35944, y12+1:39299, y13+1:16787, y14+2:16675, y15+1:18346, y16+1:10964, y17+1:4500, y18+2:14792, y20+2:24558, y22+2:84627];[b2+1:14600, b3+1:201388, b4+1:87287, b6+1:30025, b8+1:4059, b9+1:13191, b10+1:33777, b14+1:10780, b15+1:6585, b23+2:47953];[(M0-203.08)+3:8434…	{9654@37}{9655@51}	T	0	0	0	27.1879	2.03172	0	1	10	203.079	N1	FALSE	0.887535	(N)	Level1	[8,N1,0.981]	[392,N1,0.981]	{@0[8-0]}	CH	1					FALSE
D:\Dolphins\chymo_Osearch\20230708_L1_UM5_shamo002_SA_EXT02_BWCoV_PngaseF_chymo_pdETHCD.raw	9281	28.4234	9267	916.113	3	2745.32	BdCoV_S			[385 to 408]	NPHIPDPSATPTSASTTQSRTTIY	Y,G	NPHIPDPSATPT[O-Glycosylation:N1 on X]SASTTQSRTTIY	1	2745.31	75.3079	0	{9281@[y1+1, y2+1, y5+1, y6+1, y7+1, y8+1, y9+1, y10+1, y11+1, y12+1, y13+1, y14+2, y15+1, y16+1, y17+1, y18+2, y19+1, y20+2, y21+1, y22+2];[b2+1, b3+1, b4+1, b6+1, b8+1, b9+1, b10+1, b14+1];[(M0-203.08)+2];[D126+1, D138+1, D144+1, D168+1, D186+1, D204+1]}{9283@[y2+1, y5+1, y6+1, y7+1, y8+1, y9+1, y10+1, y11+1, y12+1, y14+1, y18+1, y20+1, y22+2];[b4+1, b6+1, b10+1, b22+2];[(M0-203.08)+2];[D126+1,…	{9281@[y1+1:182.08293, y2+1:295.16794, y5+1:653.36920, y6+1:740.40149, y7+1:868.46017, y8+1:969.50832, y9+1:1070.55762, y10+1:1157.59175, y11+1:1228.62783, y12+1:1315.66160, y13+1:1416.71055, y14+2:757.38602, y15+1:1614.81738, y16+1:1685.85742, y17+1:1772.89085, y18+2:935.47308, y19+1:1984.97778, y20+2:1041.51379, y21+1:2195.10993, y22+2:1166.58559];[b2+1:212.10509, b3+1:349.16550, b4+1:462.25095…	{9281@[y1+1:0.00176, y2+1:0.00270, y5+1:0.00750, y6+1:0.00776, y7+1:0.00786, y8+1:0.00834, y9+1:0.00995, y10+1:0.01206, y11+1:0.01103, y12+1:0.01276, y13+1:0.01404, y14+2:0.01549, y15+1:0.02043, y16+1:0.02335, y17+1:0.02475, y18+2:0.02002, y19+1:0.03198, y20+2:0.02174, y21+1:0.02729, y22+2:0.02237];[b2+1:0.00212, b3+1:0.00362, b4+1:0.00500, b6+1:0.00754, b8+1:0.00673, b9+1:0.00984, b10+1:0.00938,…	{9281@[y1+1:9.73, y2+1:9.19, y5+1:11.50, y6+1:10.49, y7+1:9.06, y8+1:8.61, y9+1:9.31, y10+1:10.43, y11+1:8.98, y12+1:9.71, y13+1:9.92, y14+2:10.24, y15+1:12.66, y16+1:13.86, y17+1:13.97, y18+2:10.71, y19+1:16.12, y20+2:10.45, y21+1:12.44, y22+2:9.59];[b2+1:10.04, b3+1:10.40, b4+1:10.85, b6+1:11.20, b8+1:7.85, b9+1:10.60, b10+1:9.11, b14+1:11.35];[(M0-203.08)+2:9.69];[D126+1:10.68, D138+1:10.75, D…	{9281@[y1+1:45524, y2+1:46835, y5+1:47358, y6+1:119058, y7+1:96786, y8+1:134741, y9+1:118630, y10+1:279540, y11+1:110064, y12+1:134277, y13+1:80331, y14+2:21657, y15+1:83635, y16+1:42377, y17+1:32301, y18+2:43587, y19+1:23762, y20+2:101048, y21+1:62112, y22+2:126865];[b2+1:27148, b3+1:707280, b4+1:404993, b6+1:81089, b8+1:17342, b9+1:68310, b10+1:113220, b14+1:15343];[(M0-203.08)+2:41290];[D126+1…	{9281@35}{9283@52}	T	0	0	0	28.1985	2.03234	0	1	10	203.079	N1	FALSE	1.01525	(N)	Level1	[12,N1,0.989]	[396,N1,0.989]	{@0[12-0]}	CH	1					FALSE
D:\Dolphins\chymo_Osearch\20230708_L1_UM5_shamo002_SA_EXT02_BWCoV_PngaseF_chymo_SteppdETHCD.raw	20805	53.8624	20791	969.122	3	2904.34	BdCoV_S			[269 to 293]	TGKFVDDALGPDYPCPTLSSLQASY	Y,V	TGKFVDDALGPDYPC[Common Fixed:Carbamidomethyl on C]PT[O-Glycosylation:N1 on X]LSSLQASY	2	2904.34	66.2719	0	{20805@[y1+1, y2+1, y3+1, y4+1, y6+1, y7+1, y10+1, y12+1, y13+1, y15+1, y16+1];[b2+1, b3+1, b4+1, b5+1, b6+1, b7+1, b8+1, b9+1, b10+1, b12+1, b13+2, b15+2, b18+1, b21+1, b22+2, b23+2, b24+3];[(M0-203.08)+3];[D126+1, D138+1, D144+1, D168+1, D186+1, D204+1]}{20807@[y1+1, y2+1, y3+1, y4+1, y6+1, y7+1, y12+1, y16+1, y18+1, y19+1];[b5+1, b6+1, b8+1, b9+1, b10+1, b12+1, b13+1, b21+1];[(M0-203.08)+2];[D…	{20805@[y1+1:182.08328, y2+1:269.11569, y3+1:340.15369, y4+1:468.21396, y6+1:668.33124, y7+1:755.36224, y10+1:1066.54873, y12+1:1323.62927, y13+1:1486.68945, y15+1:1698.78015, y16+1:1755.80537];[b2+1:159.07793, b3+1:287.17404, b4+1:434.24471, b5+1:533.31323, b6+1:648.34088, b7+1:763.36823, b8+1:834.40670, b9+1:947.48975, b10+1:1004.51237, b12+1:1216.59583, b13+2:690.33259, b15+2:818.87570, b18+1:…	{20805@[y1+1:0.00211, y2+1:0.00249, y3+1:0.00337, y4+1:0.00507, y6+1:0.00626, y7+1:0.00523, y10+1:0.00721, y12+1:0.00434, y13+1:0.00120, y15+1:0.01219, y16+1:0.01594];[b2+1:0.00151, b3+1:0.00266, b4+1:0.00491, b5+1:0.00502, b6+1:0.00573, b7+1:0.00613, b8+1:0.00749, b9+1:0.00648, b10+1:0.00763, b12+1:0.01138, b13+2:0.01013, b15+2:0.01294, b18+1:-0.00065, b21+1:0.02310, b22+2:0.01877, b23+2:0.01591…	{20805@[y1+1:11.67, y2+1:9.30, y3+1:9.95, y4+1:10.85, y6+1:9.37, y7+1:6.94, y10+1:6.77, y12+1:3.28, y13+1:0.80, y15+1:7.18, y16+1:9.09];[b2+1:9.54, b3+1:9.30, b4+1:11.34, b5+1:9.43, b6+1:8.85, b7+1:8.04, b8+1:8.98, b9+1:6.84, b10+1:7.61, b12+1:9.36, b13+2:7.35, b15+2:7.91, b18+1:-0.33, b21+1:10.34, b22+2:7.95, b23+2:6.54, b24+3:5.91];[(M0-203.08)+3:6.64];[D126+1:12.41, D138+1:11.14, D144+1:10.06,…	{20805@[y1+1:352344, y2+1:329236, y3+1:86162, y4+1:30549, y6+1:11258, y7+1:21612, y10+1:29016, y12+1:39072, y13+1:11962, y15+1:14188, y16+1:47560];[b2+1:45030, b3+1:47215, b4+1:91420, b5+1:76012, b6+1:51094, b7+1:36396, b8+1:84091, b9+1:215936, b10+1:112306, b12+1:86690, b13+2:53402, b15+2:42542, b18+1:11309, b21+1:15256, b22+2:65729, b23+2:145450, b24+3:34079];[(M0-203.08)+3:63128];[D126+1:49649…	{20805@35}{20807@42}	T	0	0	0	17.1126	2.02717	0	1	5	203.079	N1	FALSE	1.06982	(N)	Level1	[17,N1,0.999]	[285,N1,0.999]	{@0[17-0]}	CH	1					FALSE
D:\Dolphins\chymo_Osearch\20230708_L1_UM5_shamo002_SA_EXT02_BWCoV_PngaseF_chymo_pdETHCD.raw	24033	62.1063	24022	1125.76	4	4499.02	BdCoV_S			[269 to 303]	TGKFVDDALGPDYPCPTLSSLQASYVPGDCAIKDW	Y,V	TGKFVDDALGPDYPC[Common Fixed:Carbamidomethyl on C]PT[O-Glycosylation:H1N1A1 on X]LSSLQASYVPGDC[Common Fixed:Carbamidomethyl on C]AIKDW	3	4499.01	66.2229	0	{24033@[y1+1, y2+1, y3+1, y4+1, y5+1, y6+1, y7+1, y8+1, y9+2, y10+2, y11+1, y12+1, y13+1, y14+1, y17+1];[b3+1, b4+1, b5+1, b6+1, b7+1, b8+1, b9+1, b10+1, b12+1, b13+1, b15+1, b17+1, b18+1, b19+1, b21+1, b22+2];[D126+1, D138+1, D144+1, D168+1, D186+1, D204+1, D274+1, D292+1, D366+1]}{24035@[y2+1, y3+1, y6+1, y9+2, y10+1, y11+1];[b9+1, b10+1, b12+1, b17+1, b21+1, b26+2];[(M0-291.10)+3, (M0-453.15)+…	{24033@[y1+1:205.09915, y2+1:320.12750, y3+1:448.22365, y4+1:561.31003, y5+1:632.34619, y6+1:792.37860, y7+1:907.40442, y8+1:964.43020, y9+2:531.24426, y10+2:580.77838, y11+1:1323.61662, y12+1:1410.64624, y13+1:1481.68565, y14+1:1609.74292, y17+1:1896.88098];[b3+1:287.17401, b4+1:434.24454, b5+1:533.31317, b6+1:648.34255, b7+1:763.36835, b8+1:834.40657, b9+1:947.49103, b10+1:1004.51274, b12+1:121…	{24033@[y1+1:0.00200, y2+1:0.00341, y3+1:0.00459, y4+1:0.00690, y5+1:0.00595, y6+1:0.00772, y7+1:0.00659, y8+1:0.01090, y9+2:0.00919, y10+2:0.00900, y11+1:0.01282, y12+1:0.01041, y13+1:0.01271, y14+1:0.01140, y17+1:0.00134];[b3+1:0.00263, b4+1:0.00474, b5+1:0.00496, b6+1:0.00739, b7+1:0.00625, b8+1:0.00737, b9+1:0.00776, b10+1:0.00800, b12+1:0.00964, b13+1:0.01003, b15+1:0.01064, b17+1:0.02238, b…	{24033@[y1+1:9.79, y2+1:10.67, y3+1:10.26, y4+1:12.32, y5+1:9.43, y6+1:9.75, y7+1:7.27, y8+1:11.32, y9+2:8.67, y10+2:7.77, y11+1:9.69, y12+1:7.39, y13+1:8.59, y14+1:7.09, y17+1:0.71];[b3+1:9.19, b4+1:10.95, b5+1:9.32, b6+1:11.42, b7+1:8.20, b8+1:8.84, b9+1:8.20, b10+1:7.97, b12+1:7.93, b13+1:7.27, b15+1:6.50, b17+1:12.20, b18+1:9.51, b19+1:0.74, b21+1:-2.23, b22+2:8.79];[D126+1:11.41, D138+1:9.69…	{24033@[y1+1:13170, y2+1:25462, y3+1:59898, y4+1:16912, y5+1:11227, y6+1:23110, y7+1:8359, y8+1:21102, y9+2:113432, y10+2:13390, y11+1:13703, y12+1:11147, y13+1:11582, y14+1:7217, y17+1:5945];[b3+1:4432, b4+1:8828, b5+1:15647, b6+1:9469, b7+1:13762, b8+1:25689, b9+1:60333, b10+1:38203, b12+1:37597, b13+1:50446, b15+1:23360, b17+1:6767, b18+1:10989, b19+1:4209, b21+1:4936, b22+2:10250];[D126+1:852…	{24033@40}{24035@42}	T	0	0	0	20.0613	2.0131	0	1	5	656.228	H1N1A1	FALSE	1.25427	(N(H(A)))	Level1	[17,H1N1A1,0.970]	[285,H1N1A1,0.970]	{@7[17-4]}	CH	1					FALSE
D:\Dolphins\chymo_Osearch\20230708_L1_UM5_shamo002_SA_EXT02_BWCoV_PngaseF_chymo_pdETHCD.raw	19705	51.7034	19692	1023.14	3	3066.39	BdCoV_S			[269 to 293]	TGKFVDDALGPDYPCPTLSSLQASY	Y,V	TGKFVDDALGPDYPC[Common Fixed:Carbamidomethyl on C]PT[O-Glycosylation:H1N1 on X]LSSLQASY	2	3066.39	65.323	0	{19705@[y1+1, y2+1, y3+1, y4+1, y7+1, y10+1, y11+1, y12+1, y13+1, y16+1];[b2+1, b3+1, b4+1, b5+1, b6+1, b7+1, b8+1, b9+1, b10+1, b12+1, b13+1, b14+1, b15+1, b17+1, b18+1];[D126+1, D138+1, D144+1, D168+1, D186+1, D204+1, D366+1]}{19707@[y1+1, y2+1, y4+1, y7+1, y10+1, y12+1, y13+1, y15+1, y16+1];[b7+1, b8+1, b9+1, b10+1, b12+1, b13+1, b20+1, b21+1, b23+2];[(M0-365.13)+2];[D126+1, D138+1, D144+1, D1…	{19705@[y1+1:182.08291, y2+1:269.11539, y3+1:340.15359, y4+1:468.21338, y7+1:755.36536, y10+1:1066.55178, y11+1:1226.57642, y12+1:1323.63989, y13+1:1486.69836, y16+1:1755.80422];[b2+1:159.07776, b3+1:287.17380, b4+1:434.24378, b5+1:533.31430, b6+1:648.34094, b7+1:763.36920, b8+1:834.40773, b9+1:947.49176, b10+1:1004.51314, b12+1:1216.59567, b13+1:1379.65861, b14+1:1476.71716, b15+1:1636.74565, b1…	{19705@[y1+1:0.00174, y2+1:0.00219, y3+1:0.00328, y4+1:0.00449, y7+1:0.00835, y10+1:0.01027, y11+1:0.00425, y12+1:0.01496, y13+1:0.01011, y16+1:0.01479];[b2+1:0.00134, b3+1:0.00242, b4+1:0.00398, b5+1:0.00609, b6+1:0.00579, b7+1:0.00711, b8+1:0.00853, b9+1:0.00849, b10+1:0.00841, b12+1:0.01122, b13+1:0.01084, b14+1:0.01663, b15+1:0.01446, b17+1:0.00785, b18+1:0.02156];[D126+1:0.00127, D138+1:0.00…	{19705@[y1+1:9.61, y2+1:8.16, y3+1:9.68, y4+1:9.61, y7+1:11.06, y10+1:9.63, y11+1:3.47, y12+1:11.31, y13+1:6.80, y16+1:8.43];[b2+1:8.48, b3+1:8.44, b4+1:9.19, b5+1:11.44, b6+1:8.94, b7+1:9.33, b8+1:10.23, b9+1:8.97, b10+1:8.38, b12+1:9.23, b13+1:7.86, b14+1:11.27, b15+1:8.84, b17+1:4.28, b18+1:11.08];[D126+1:10.19, D138+1:10.47, D144+1:10.28, D168+1:7.97, D186+1:9.59, D204+1:10.03, D366+1:10.64]}…	{19705@[y1+1:78248, y2+1:72793, y3+1:7466, y4+1:11314, y7+1:3916, y10+1:17482, y11+1:5209, y12+1:24721, y13+1:7739, y16+1:10833];[b2+1:14530, b3+1:12190, b4+1:21767, b5+1:23201, b6+1:15698, b7+1:19543, b8+1:38874, b9+1:80602, b10+1:44732, b12+1:37113, b13+1:64245, b14+1:6379, b15+1:24402, b17+1:5849, b18+1:4616];[D126+1:151759, D138+1:104178, D144+1:97965, D168+1:39158, D186+1:160407, D204+1:1863…	{19705@32}{19707@47}	T	0	0	0	20.1495	1.0209	0	1	5	365.132	H1N1	FALSE	1.06536	(N(H))	Level1	[17,H1N1,1.000]	[285,H1N1,1.000]	{@1[17-1]}	CH	1					FALSE
D:\Dolphins\chymo_Osearch\20230708_L1_UM5_shamo002_SA_EXT02_BWCoV_PngaseF_chymo_SteppdETHCD.raw	21288	55.0189	21277	1120.17	3	3357.5	BdCoV_S			[269 to 293]	TGKFVDDALGPDYPCPTLSSLQASY	Y,V	TGKFVDDALGPDYPC[Common Fixed:Carbamidomethyl on C]PT[O-Glycosylation:H1N1A1 on X]LSSLQASY	2	3357.49	63.2189	0	{21288@[y1+1, y2+1, y3+1, y4+1, y12+1, y13+1, y15+1, y16+1];[b2+1, b3+1, b4+1, b5+1, b6+1, b7+1, b8+1, b9+1, b10+1, b12+1, b13+2, b14+1, b15+1, b18+1, b24+2];[(M0-291.10)+3, (M0-453.15)+3, (M0-656.23)+3];[D126+1, D138+1, D144+1, D168+1, D186+1, D204+1, D274+1, D292+1, D366+1]}{21290@[y1+1, y2+1, y3+1, y4+1, y6+1, y7+1, y10+1, y12+1, y13+1, y15+1, y16+1];[b7+1, b9+1, b10+1, b12+1, b13+1, b22+2, b2…	{21288@[y1+1:182.08278, y2+1:269.11551, y3+1:340.15396, y4+1:468.21277, y12+1:1323.63872, y13+1:1486.70029, y15+1:1698.78495, y16+1:1755.80544];[b2+1:159.07776, b3+1:287.17389, b4+1:434.24417, b5+1:533.31369, b6+1:648.33960, b7+1:763.37091, b8+1:834.40789, b9+1:947.49225, b10+1:1004.51504, b12+1:1216.59692, b13+2:690.33494, b14+1:1476.71521, b15+1:1636.74646, b18+1:1947.93591, b24+2:1261.11267];[…	{21288@[y1+1:0.00161, y2+1:0.00231, y3+1:0.00365, y4+1:0.00388, y12+1:0.01379, y13+1:0.01203, y15+1:0.01698, y16+1:0.01601];[b2+1:0.00134, b3+1:0.00251, b4+1:0.00438, b5+1:0.00548, b6+1:0.00445, b7+1:0.00882, b8+1:0.00868, b9+1:0.00898, b10+1:0.01030, b12+1:0.01248, b13+2:0.01483, b14+1:0.01467, b15+1:0.01527, b18+1:0.02022, b24+2:0.02653];[(M0-291.10)+3:0.02642, (M0-453.15)+3:0.02659, (M0-656.23…	{21288@[y1+1:8.89, y2+1:8.62, y3+1:10.76, y4+1:8.30, y12+1:10.42, y13+1:8.10, y15+1:10.00, y16+1:9.13];[b2+1:8.48, b3+1:8.76, b4+1:10.10, b5+1:10.29, b6+1:6.87, b7+1:11.57, b8+1:10.41, b9+1:9.49, b10+1:10.26, b12+1:10.27, b13+2:10.76, b14+1:9.94, b15+1:9.34, b18+1:10.39, b24+2:10.53];[(M0-291.10)+3:8.62, (M0-453.15)+3:9.16, (M0-656.23)+3:8.88];[D126+1:10.74, D138+1:9.02, D144+1:8.89, D168+1:8.52,…	{21288@[y1+1:54910, y2+1:50321, y3+1:12630, y4+1:7366, y12+1:16641, y13+1:5896, y15+1:10400, y16+1:15495];[b2+1:8858, b3+1:7829, b4+1:16039, b5+1:15622, b6+1:7696, b7+1:10127, b8+1:20101, b9+1:58405, b10+1:29687, b12+1:18583, b13+2:12468, b14+1:3634, b15+1:10423, b18+1:5364, b24+2:11620];[(M0-291.10)+3:18018, (M0-453.15)+3:83551, (M0-656.23)+3:5189];[D126+1:100665, D138+1:58542, D144+1:46311, D16…	{21288@35}{21290@44}	T	0	0	0	16.1308	5.0456	0	1	5	656.228	H1N1A1	FALSE	1.2641	(N(H(A)))	Level1	[17,H1N1A1,0.982]	[285,H1N1A1,0.982]	{@7[17-4]}	CH	1					FALSE
D:\Dolphins\chymo_Osearch\20230708_L1_UM5_shamo002_SA_EXT02_BWCoV_PngaseF_chymo_pdETHCD.raw	20433	53.4005	20421	969.122	3	2904.34	BdCoV_S			[269 to 293]	TGKFVDDALGPDYPCPTLSSLQASY	Y,V	TGKFVDDALGPDYPC[Common Fixed:Carbamidomethyl on C]PT[O-Glycosylation:N1 on X]LSSLQASY	2	2904.34	62.3525	0	{20433@[y1+1, y2+1, y3+1, y4+1, y8+1, y10+1, y12+1, y13+1, y15+1, y16+1];[b2+1, b3+1, b4+1, b5+1, b6+1, b7+1, b8+1, b9+1, b10+1, b12+1, b13+1, b14+1, b15+1, b17+1, b18+1, b22+1];[D126+1, D138+1, D144+1, D168+1, D186+1, D204+1]}{20435@[y1+1, y2+1, y4+1, y7+1, y12+1, y15+1, y16+1, y18+1, y19+1];[b8+1, b9+1, b10+1, b12+1, b13+1, b22+2, b23+2, b24+2];[(M0-203.08)+2];[D126+1, D138+1, D144+1, D168+1, D…	{20433@[y1+1:182.08312, y2+1:269.11566, y3+1:340.15399, y4+1:468.21368, y8+1:868.45178, y10+1:1066.54763, y12+1:1323.63489, y13+1:1486.69463, y15+1:1698.77828, y16+1:1755.80288];[b2+1:159.07787, b3+1:287.17406, b4+1:434.24411, b5+1:533.31329, b6+1:648.34126, b7+1:763.37000, b8+1:834.40755, b9+1:947.49018, b10+1:1004.51426, b12+1:1216.59616, b13+1:1379.65829, b14+1:1476.71887, b15+1:1636.74410, b1…	{20433@[y1+1:0.00195, y2+1:0.00246, y3+1:0.00368, y4+1:0.00479, y8+1:0.01071, y10+1:0.00612, y12+1:0.00996, y13+1:0.00637, y15+1:0.01032, y16+1:0.01345];[b2+1:0.00145, b3+1:0.00268, b4+1:0.00432, b5+1:0.00508, b6+1:0.00611, b7+1:0.00790, b8+1:0.00834, b9+1:0.00690, b10+1:0.00952, b12+1:0.01171, b13+1:0.01051, b14+1:0.01834, b15+1:0.01292, b17+1:0.01118, b18+1:0.02059, b22+1:0.01164];[D126+1:0.001…	{20433@[y1+1:10.79, y2+1:9.19, y3+1:10.85, y4+1:10.26, y8+1:12.34, y10+1:5.74, y12+1:7.53, y13+1:4.29, y15+1:6.08, y16+1:7.67];[b2+1:9.15, b3+1:9.35, b4+1:9.96, b5+1:9.55, b6+1:9.44, b7+1:10.37, b8+1:10.01, b9+1:7.30, b10+1:9.49, b12+1:9.64, b13+1:7.63, b14+1:12.43, b15+1:7.90, b17+1:6.10, b18+1:10.57, b22+1:4.93];[D126+1:11.13, D138+1:10.86, D144+1:10.92, D168+1:9.25, D186+1:10.66, D204+1:10.41]…	{20433@[y1+1:394535, y2+1:329719, y3+1:30619, y4+1:40063, y8+1:12830, y10+1:56866, y12+1:85050, y13+1:21660, y15+1:20415, y16+1:40920];[b2+1:54941, b3+1:46185, b4+1:65846, b5+1:95598, b6+1:81684, b7+1:74882, b8+1:145905, b9+1:276956, b10+1:152074, b12+1:159042, b13+1:234584, b14+1:18714, b15+1:98311, b17+1:18785, b18+1:24594, b22+1:8438];[D126+1:604137, D138+1:437039, D144+1:471740, D168+1:131043…	{20433@32}{20435@42}	T	0	0	0	18.1718	1.02862	0	1	5	203.079	N1	FALSE	0.91976	(N)	Level1	[17,N1,1.000]	[285,N1,1.000]	{@0[17-0]}	CH	1					FALSE
D:\Dolphins\chymo_Osearch\20230708_L1_UM5_shamo002_SA_EXT02_BWCoV_PngaseF_chymo_pdETHCD.raw	22700	58.9796	22687	1403.65	3	4207.92	BdCoV_S			[269 to 303]	TGKFVDDALGPDYPCPTLSSLQASYVPGDCAIKDW	Y,V	TGKFVDDALGPDYPC[Common Fixed:Carbamidomethyl on C]PT[O-Glycosylation:H1N1 on X]LSSLQASYVPGDC[Common Fixed:Carbamidomethyl on C]AIKDW	3	4207.91	61.384	0	{22700@[y2+1, y3+1, y4+1, y5+1, y6+1, y7+1, y8+1, y9+1, y10+1, y11+1, y12+1, y13+1, y14+1, y15+1, y16+1, y17+1, y20+1, y22+2];[b3+1, b4+1, b5+1, b6+1, b7+1, b8+1, b9+1, b10+1, b11+1, b12+1, b13+1, b15+1, b17+1, b18+1, b26+1, b34+2];[(M0-365.13)+2];[D126+1, D138+1, D144+1, D168+1, D186+1, D204+1, D366+1]}{22703@[b9+1, b12+1, b13+1, b15+1];[y9+1, y10+1, y12+1, y13+1];[(M0-365.13)+3];[D126+1, D138+1…	{22700@[y2+1:320.12714, y3+1:448.22347, y4+1:561.30811, y5+1:632.34564, y6+1:792.37830, y7+1:907.40845, y8+1:964.42859, y9+1:1061.48101, y10+1:1160.55117, y11+1:1323.61267, y12+1:1410.64706, y13+1:1481.68382, y14+1:1609.74508, y15+1:1722.82407, y16+1:1809.85852, y17+1:1896.89247, y20+1:2208.07427, y22+2:1233.08081];[b3+1:287.17395, b4+1:434.24396, b5+1:533.31372, b6+1:648.34181, b7+1:763.36911, b…	{22700@[y2+1:0.00304, y3+1:0.00441, y4+1:0.00498, y5+1:0.00540, y6+1:0.00741, y7+1:0.01062, y8+1:0.00930, y9+1:0.00895, y10+1:0.01069, y11+1:0.00887, y12+1:0.01123, y13+1:0.01088, y14+1:0.01356, y15+1:0.00849, y16+1:0.01091, y17+1:0.01283, y20+1:0.01012, y22+2:0.00679];[b3+1:0.00257, b4+1:0.00416, b5+1:0.00551, b6+1:0.00666, b7+1:0.00702, b8+1:0.00837, b9+1:0.00910, b10+1:0.00622, b11+1:0.01220, …	{22700@[y2+1:9.52, y3+1:9.85, y4+1:8.89, y5+1:8.56, y6+1:9.37, y7+1:11.71, y8+1:9.65, y9+1:8.44, y10+1:9.22, y11+1:6.71, y12+1:7.96, y13+1:7.35, y14+1:8.43, y15+1:4.93, y16+1:6.03, y17+1:6.77, y20+1:4.59, y22+2:2.75];[b3+1:8.98, b4+1:9.61, b5+1:10.35, b6+1:10.29, b7+1:9.21, b8+1:10.05, b9+1:9.62, b10+1:6.20, b11+1:11.09, b12+1:7.76, b13+1:7.12, b15+1:9.88, b17+1:8.67, b18+1:10.70, b26+1:3.22, b34…	{22700@[y2+1:8578, y3+1:64708, y4+1:19319, y5+1:7965, y6+1:46527, y7+1:11222, y8+1:15077, y9+1:555571, y10+1:69010, y11+1:26254, y12+1:52172, y13+1:46010, y14+1:26294, y15+1:13676, y16+1:13137, y17+1:20182, y20+1:16063, y22+2:16914];[b3+1:12804, b4+1:22796, b5+1:29551, b6+1:33506, b7+1:48024, b8+1:37499, b9+1:108608, b10+1:55965, b11+1:5955, b12+1:77788, b13+1:93285, b15+1:31015, b17+1:8064, b18+…	{22700@42}{22703@32}	T	0	0	0	17.0877	2.02246	0	1	5	365.132	H1N1	FALSE	1.11003	(N(H))	Level1	[17,H1N1,0.999]	[285,H1N1,0.999]	{@1[17-1]}	CH	1					FALSE
D:\Dolphins\chymo_Osearch\20230708_L1_UM5_shamo002_SA_EXT02_BWCoV_PngaseF_chymo_pdETHCD.raw	19913	52.1772	19897	1187.87	3	3560.57	BdCoV_S			[269 to 293]	TGKFVDDALGPDYPCPTLSSLQASY	Y,V	TGKFVDDALGPDYPC[Common Fixed:Carbamidomethyl on C]PT[O-Glycosylation:H1N2A1 on X]LSSLQASY	2	3560.57	51.3293	0	{19913@[y1+1, y2+1, y3+1, y4+1, y9+1, y10+1, y12+1, y13+1, y15+1, y16+1];[b2+1, b3+1, b4+1, b5+1, b6+1, b7+1, b8+1, b9+1, b10+1, b12+1, b13+1, b14+1, b15+1, b18+1, b19+1];[(M0-859.31)+1];[D126+1, D138+1, D144+1, D168+1, D186+1, D204+1, D274+1, D292+1, D366+1]}{19915@[b7+1, b9+1, b10+1, b12+1, b13+1];[y12+1, y13+1, y16+1];[(M0-203.08)+2, (M0-291.10)+2, (M0-453.15)+2, (M0-494.17)+2, (M0-656.23)+2, …	{19913@[y1+1:182.08279, y2+1:269.11569, y3+1:340.15292, y4+1:468.21295, y9+1:969.49078, y10+1:1066.54672, y12+1:1323.63062, y13+1:1486.69200, y15+1:1698.77311, y16+1:1755.79609];[b2+1:159.07823, b3+1:287.17386, b4+1:434.24417, b5+1:533.31192, b6+1:648.34070, b7+1:763.36811, b8+1:834.40593, b9+1:947.48825, b10+1:1004.51064, b12+1:1216.59164, b13+1:1379.65340, b14+1:1476.71594, b15+1:1636.73641, b1…	{19913@[y1+1:0.00162, y2+1:0.00249, y3+1:0.00261, y4+1:0.00406, y9+1:0.00203, y10+1:0.00520, y12+1:0.00569, y13+1:0.00374, y15+1:0.00514, y16+1:0.00667];[b2+1:0.00181, b3+1:0.00248, b4+1:0.00438, b5+1:0.00371, b6+1:0.00555, b7+1:0.00601, b8+1:0.00672, b9+1:0.00498, b10+1:0.00590, b12+1:0.00720, b13+1:0.00563, b14+1:0.01541, b15+1:0.00523, b18+1:0.00189, b19+1:-0.00619];[(M0-859.31)+1:-0.00096];[D…	{19913@[y1+1:8.97, y2+1:9.30, y3+1:7.70, y4+1:8.69, y9+1:2.10, y10+1:4.88, y12+1:4.30, y13+1:2.52, y15+1:3.03, y16+1:3.80];[b2+1:11.47, b3+1:8.66, b4+1:10.10, b5+1:6.97, b6+1:8.57, b7+1:7.88, b8+1:8.07, b9+1:5.26, b10+1:5.88, b12+1:5.92, b13+1:4.08, b14+1:10.44, b15+1:3.20, b18+1:0.97, b19+1:-3.04];[(M0-859.31)+1:-0.35];[D126+1:12.17, D138+1:11.64, D144+1:9.95, D168+1:10.26, D186+1:10.54, D204+1:…	{19913@[y1+1:34676, y2+1:43332, y3+1:4940, y4+1:23315, y9+1:8192, y10+1:56107, y12+1:93872, y13+1:39564, y15+1:36239, y16+1:68577];[b2+1:4545, b3+1:10977, b4+1:20474, b5+1:33297, b6+1:20823, b7+1:32396, b8+1:41853, b9+1:117981, b10+1:80352, b12+1:53233, b13+1:100319, b14+1:8568, b15+1:40348, b18+1:23726, b19+1:7872];[(M0-859.31)+1:24849];[D126+1:241497, D138+1:360492, D144+1:95287, D168+1:124771,…	{19913@35}{19915@33}	T	0	0	0	11.065	7.10566	0	1	5	859.307	H1N2A1	FALSE	3.95895	(N(H(A))(N))	Level1	[17,H1N2A1,0.967]	[285,H1N2A1,0.967]	{@14[17-6]}	CH	1					FALSE
D:\Dolphins\chymo_Osearch\20230708_L1_UM5_shamo002_SA_EXT02_BWCoV_PngaseF_chymo_pdETHCD.raw	13469	37.5843	13455	927.769	3	2780.28	BdCoV_S			[225 to 245]	FYADKDNLCNLTRVDNMPKTY	W,Y	FYADKDNLC[Common Fixed:Carbamidomethyl on C]NLT[O-Glycosylation:N1 on X]RVDNMPKTY	2	2780.28	51.1726	0	{13469@[y1+1, y2+1, y3+1, y4+1, y5+1, y6+1, y8+1, y9+1, y10+1, y11+1, y13+1, y19+2];[b2+1, b3+1, b4+1, b5+1, b6+1, b7+1, b8+1, b9+1, b10+1, b13+1, b15+1, b16+2, b17+1, b19+2];[D126+1, D138+1, D144+1, D168+1, D186+1, D204+1]}{13472@[y4+1, y6+1, y15+1];[b14+1];[c5+1, c6+1, c7+1, c8+1, c9+1, c11+1, c12+1, c13+1, c14+1, c15+1, c19+1, c20+2];[zDot5+1, zDot6+1, zDot9+1, zDot12+1, zDot15+1, zDot17+2, zD…	{13469@[y1+1:182.08273, y2+1:283.13103, y3+1:411.22707, y4+1:508.28045, y5+1:639.32288, y6+1:753.36570, y8+1:967.45984, y9+1:1123.54517, y10+1:1224.61172, y11+1:1337.70740, y13+1:1611.77271, y19+2:1134.54850];[b2+1:311.14177, b3+1:382.17969, b4+1:497.20740, b5+1:625.30286, b6+1:740.33087, b7+1:854.38196, b8+1:967.45984, b9+1:1127.50110, b10+1:1241.53101, b13+1:1611.77271, b15+1:1825.86505, b16+2:…	{13469@[y1+1:0.00156, y2+1:0.00218, y3+1:0.00326, y4+1:0.00387, y5+1:0.00582, y6+1:0.00571, y8+1:0.00449, y9+1:-0.01129, y10+1:0.00759, y11+1:0.01920, y13+1:0.01093, y19+2:0.01499];[b2+1:0.00275, b3+1:0.00355, b4+1:0.00433, b5+1:0.00482, b6+1:0.00589, b7+1:0.01405, b8+1:0.00787, b9+1:0.01848, b10+1:0.00546, b13+1:0.01430, b15+1:0.01129, b16+2:0.01225, b17+1:0.00748, b19+2:0.01785];[D126+1:0.00119…	{13469@[y1+1:8.63, y2+1:7.73, y3+1:7.94, y4+1:7.63, y5+1:9.11, y6+1:7.59, y8+1:4.65, y9+1:-10.06, y10+1:6.20, y11+1:14.36, y13+1:6.79, y19+2:6.61];[b2+1:8.88, b3+1:9.33, b4+1:8.72, b5+1:7.72, b6+1:7.96, b7+1:16.46, b8+1:8.14, b9+1:16.40, b10+1:4.40, b13+1:8.88, b15+1:6.19, b16+2:6.32, b17+1:3.61, b19+2:7.78];[D126+1:9.52, D138+1:9.13, D144+1:9.10, D168+1:9.25, D186+1:9.26, D204+1:10.41]}{13472@[y…	{13469@[y1+1:40687, y2+1:41648, y3+1:24651, y4+1:90503, y5+1:8358, y6+1:12834, y8+1:18503, y9+1:13907, y10+1:12351, y11+1:4973, y13+1:5619, y19+2:11056];[b2+1:105894, b3+1:23247, b4+1:19188, b5+1:10031, b6+1:21795, b7+1:11068, b8+1:18503, b9+1:5652, b10+1:5667, b13+1:5619, b15+1:7857, b16+2:35871, b17+1:16551, b19+2:8185];[D126+1:114843, D138+1:33411, D144+1:6305, D168+1:16176, D186+1:14083, D204…	{13469@32}{13472@25}	T	0	0	0	21.1554	0	0	1	2	203.079	N1	TRUE	5.29891	(N)	Level1	[12,N1,1.000]	[236,N1,1.000]	{@0[12-0]}	CH	1					FALSE
D:\Dolphins\chymo_Osearch\20230708_L1_UM5_shamo002_SA_EXT02_BWCoV_PngaseF_chymo_SteppdETHCD.raw	21847	56.3959	21833	919.45	3	2755.33	BdCoV_S			[72 to 94]	LAVNVSLVGRNCTANLNETLTEY	Y,K	LAVN[Common Artifact:Deamidation on N]VSLVGRN[Common Artifact:Deamidation on N]C[Common Fixed:Carbamidomethyl on C]TANLNET[O-Glycosylation:N1 on X]LTEY	4	2755.32	47.1901	0	{21847@[y1+1, y2+1, y3+1, y4+1, y5+1, y16+1];[b2+1, b3+1, b4+1, b5+1, b6+1, b7+1, b8+1, b10+1, b11+1, b13+1, b14+1, b15+1, b16+1, b21+2];[(M0-203.08)+2];[D126+1, D138+1, D144+1, D168+1, D186+1, D204+1]}{21849@[y1+1, y2+1, y3+1, y5+1];[b4+1, b5+1, b14+1];[(M0-203.08)+2];[D126+1, D204+1];[c3+1, c4+1, c5+1, c6+1, c7+1, c8+1, c9+1, c10+1, c11+1, c13+1, c14+1, c15+1, c20+2, c21+2];[zDot8+1, zDot14+1, …	{21847@[y1+1:182.08304, y2+1:311.12619, y3+1:412.17436, y4+1:525.26025, y5+1:626.30859, y16+1:1855.84204];[b2+1:185.13039, b3+1:284.19907, b4+1:399.22695, b5+1:498.29578, b6+1:585.32996, b7+1:698.41373, b8+1:797.48159, b10+1:1010.60150, b11+1:1125.63257, b13+1:1386.70581, b14+1:1457.74400, b15+1:1571.78660, b16+1:1684.87056, b21+2:1122.07509];[(M0-203.08)+2:1277.13212];[D126+1:126.05635, D138+1:1…	{21847@[y1+1:0.00187, y2+1:0.00243, y3+1:0.00292, y4+1:0.00475, y5+1:0.00541, y16+1:-0.00703];[b2+1:0.00193, b3+1:0.00220, b4+1:0.00314, b5+1:0.00355, b6+1:0.00570, b7+1:0.00541, b8+1:0.00486, b10+1:0.00220, b11+1:0.00632, b13+1:0.00123, b14+1:0.00231, b15+1:0.00198, b16+1:0.00188, b21+2:0.00928];[(M0-203.08)+2:0.00685];[D126+1:0.00141, D138+1:0.00128, D144+1:0.00129, D168+1:0.00158, D186+1:0.001…	{21847@[y1+1:10.32, y2+1:7.83, y3+1:7.11, y4+1:9.06, y5+1:8.65, y16+1:-3.79];[b2+1:10.50, b3+1:7.76, b4+1:7.89, b5+1:7.14, b6+1:9.76, b7+1:7.75, b8+1:6.10, b10+1:2.17, b11+1:5.62, b13+1:0.89, b14+1:1.59, b15+1:1.26, b16+1:1.12, b21+2:4.14];[(M0-203.08)+2:2.68];[D126+1:11.26, D138+1:9.36, D144+1:8.99, D168+1:9.44, D186+1:8.68, D204+1:9.43]}{21849@[y1+1:8.80, y2+1:9.01, y3+1:9.22, y5+1:7.38];[b4+1:…	{21847@[y1+1:79077, y2+1:29894, y3+1:53474, y4+1:8520, y5+1:8466, y16+1:4013];[b2+1:42800, b3+1:7824, b4+1:35653, b5+1:8291, b6+1:9751, b7+1:11023, b8+1:15295, b10+1:4958, b11+1:6476, b13+1:7830, b14+1:12670, b15+1:14332, b16+1:11092, b21+2:10992];[(M0-203.08)+2:84835];[D126+1:94314, D138+1:29641, D144+1:4982, D168+1:20926, D186+1:16651, D204+1:101074]}{21849@[y1+1:10377, y2+1:5266, y3+1:14584, y…	{21847@27}{21849@28}	T	0	0	0	18.1269	2.0187	0	1	4	203.079	N1	TRUE	5.94929	(N)	Level1	[19,N1,0.983]	[90,N1,0.983]	{@0[19-0]}	CH	1					FALSE
D:\Dolphins\chymo_Osearch\20230708_L1_UM5_shamo002_SA_EXT02_BWCoV_PngaseF_chymo_SteppdETHCD.raw	23649	60.5741	23635	1349.63	3	4045.87	BdCoV_S			[269 to 303]	TGKFVDDALGPDYPCPTLSSLQASYVPGDCAIKDW	Y,V	TGKFVDDALGPDYPC[Common Fixed:Carbamidomethyl on C]PT[O-Glycosylation:N1 on X]LSSLQASYVPGDC[Common Fixed:Carbamidomethyl on C]AIKDW	3	4045.86	44.151	0	{23649@[b3+1, b4+1, b5+1, b6+1, b7+1, b8+1, b9+1, b10+1, b12+1, b13+1, b15+1];[y3+1, y6+1, y9+1, y10+1, y12+1, y13+1];[(M0-203.08)+2];[D126+1, D138+1, D144+1, D168+1, D186+1, D204+1]}{23650@[b6+1, b9+1, b12+1, b13+1, b15+1];[y9+1, y10+1, y11+1, y12+1];[D126+1, D138+1, D144+1, D186+1, D204+1];[c3+1, c4+1, c5+1, c6+1, c7+1, c9+1, c11+1, c12+1, c14+1, c17+1, c19+1, c20+1, c22+1, c34+2];[zDot13+1, zD…	{23649@[b3+1:287.17392, b4+1:434.24536, b5+1:533.31207, b6+1:648.34119, b7+1:763.36664, b8+1:834.40649, b9+1:947.49207, b10+1:1004.51415, b12+1:1216.60095, b13+1:1379.66404, b15+1:1636.75024];[y3+1:448.22299, y6+1:792.37927, y9+1:1061.48206, y10+1:1160.54860, y12+1:1410.64634, y13+1:1481.68518];[(M0-203.08)+2:1922.41501];[D126+1:126.05609, D138+1:138.05614, D144+1:144.06691, D168+1:168.06676, D18…	{23649@[b3+1:0.00254, b4+1:0.00557, b5+1:0.00386, b6+1:0.00603, b7+1:0.00454, b8+1:0.00728, b9+1:0.00879, b10+1:0.00941, b12+1:0.01651, b13+1:0.01627, b15+1:0.01906];[y3+1:0.00393, y6+1:0.00839, y9+1:0.01000, y10+1:0.00813, y12+1:0.01051, y13+1:0.01224];[(M0-203.08)+2:0.03470];[D126+1:0.00114, D138+1:0.00119, D144+1:0.00139, D168+1:0.00124, D186+1:0.00158, D204+1:0.00179]}{23650@[b6+1:0.00475, b9…	{23649@[b3+1:8.87, b4+1:12.85, b5+1:7.26, b6+1:9.32, b7+1:5.96, b8+1:8.74, b9+1:9.29, b10+1:9.38, b12+1:13.58, b13+1:11.80, b15+1:11.65];[y3+1:8.79, y6+1:10.60, y9+1:9.43, y10+1:7.01, y12+1:7.46, y13+1:8.27];[(M0-203.08)+2:9.03];[D126+1:9.16, D138+1:8.69, D144+1:9.74, D168+1:7.43, D186+1:8.51, D204+1:8.83]}{23650@[b6+1:7.34, b9+1:9.81, b12+1:9.18, b13+1:14.03, b15+1:-5.29];[y9+1:7.50, y10+1:4.26,…	{23649@[b3+1:6417, b4+1:12784, b5+1:5935, b6+1:8690, b7+1:7008, b8+1:8510, b9+1:24030, b10+1:18782, b12+1:9673, b13+1:18579, b15+1:6872];[y3+1:13510, y6+1:12018, y9+1:113384, y10+1:12461, y12+1:13405, y13+1:9795];[(M0-203.08)+2:22044];[D126+1:57223, D138+1:49145, D144+1:45509, D168+1:10438, D186+1:46980, D204+1:54133]}{23650@[b6+1:3531, b9+1:5370, b12+1:5491, b13+1:3120, b15+1:3266];[y9+1:28966, …	{23649@24}{23650@31}	T	0	0	0	17.0692	1.00454	0	1	5	203.079	N1	FALSE	1.00076	(N)	Level1	[17,N1,0.989]	[285,N1,0.989]	{@0[17-0]}	CH	1					FALSE
D:\Dolphins\chymo_Osearch\20230708_L1_UM5_shamo002_SA_EXT02_BWCoV_PngaseF_chymo_pdETHCD.raw	23946	61.896	23932	1165.83	3	3494.47	BdCoV_S			[1262 to 1289]	IKCSNGSYCPEFENSFNMTKDGNVTFPF	F,A	IKC[Common Fixed:Carbamidomethyl on C]S[O-Glycosylation:N1 on X]NGSYC[Common Fixed:Carbamidomethyl on C]PEFENSFN[Common Artifact:Deamidation on N]MTKDGN[Common Artifact:Deamidation on N]VTFPF	5	3494.46	39.4248	1	{23946@[y1+1, y2+1, y3+1, y10+1, y11+1, y12+1];[b2+1, b3+1, b5+1, b7+1, b8+1, b9+1, b11+1, b12+1];[D126+1, D138+1, D168+1, D186+1, D204+1]}{23948@[y2+1, y3+1, y10+1, y12+1];[b12+1];[D126+1, D204+1];[c2+1, c3+1, c5+1, c6+1, c8+1, c13+1, c14+1, c16+1, c20+2, c23+2, c24+2, c25+2, c27+2];[zDot9+1, zDot10+1, zDot11+1, zDot12+1, zDot13+1, zDot14+1, zDot27+2]}	{23946@[y1+1:166.08784, y2+1:263.14156, y3+1:410.21189, y10+1:1126.55554, y11+1:1257.56079, y12+1:1372.62744];[b2+1:242.18839, b3+1:402.21991, b5+1:603.29968, b7+1:747.35132, b8+1:910.41708, b9+1:1070.45020, b11+1:1296.54956, b12+1:1443.61597];[D126+1:126.05603, D138+1:138.05602, D168+1:168.06691, D186+1:186.07787, D204+1:204.08855]}{23948@[y2+1:263.14133, y3+1:410.21158, y10+1:1126.55493, y12+1:…	{23946@[y1+1:0.00159, y2+1:0.00254, y3+1:0.00446, y10+1:0.01403, y11+1:-0.02121, y12+1:0.01850];[b2+1:0.00208, b3+1:0.00296, b5+1:0.00777, b7+1:0.00592, b8+1:0.00835, b9+1:0.01082, b11+1:0.01483, b12+1:0.01282];[D126+1:0.00108, D138+1:0.00107, D168+1:0.00139, D186+1:0.00179, D204+1:0.00191]}{23948@[y2+1:0.00231, y3+1:0.00415, y10+1:0.01342, y12+1:0.00128];[b12+1:-0.00561];[D126+1:0.00111, D204+1:…	{23946@[y1+1:9.63, y2+1:9.68, y3+1:10.90, y10+1:12.46, y11+1:-16.88, y12+1:13.49];[b2+1:8.63, b3+1:7.37, b5+1:12.91, b7+1:7.93, b8+1:9.18, b9+1:10.12, b11+1:11.44, b12+1:8.89];[D126+1:8.67, D138+1:7.80, D168+1:8.34, D186+1:9.67, D204+1:9.39]}{23948@[y2+1:8.81, y3+1:10.13, y10+1:11.92, y12+1:0.94];[b12+1:-3.89];[D126+1:8.91, D204+1:8.46];[c2+1:7.83, c3+1:9.26, c5+1:11.28, c6+1:8.56, c8+1:9.43, c13…	{23946@[y1+1:9413, y2+1:424210, y3+1:32865, y10+1:6638, y11+1:4604, y12+1:6088];[b2+1:6857, b3+1:10508, b5+1:5527, b7+1:12418, b8+1:18760, b9+1:35972, b11+1:15157, b12+1:10120];[D126+1:49653, D138+1:17790, D168+1:6533, D186+1:6601, D204+1:40076]}{23948@[y2+1:64914, y3+1:9217, y10+1:3401, y12+1:3961];[b12+1:3905];[D126+1:4876, D204+1:7122];[c2+1:6147, c3+1:3412, c5+1:3885, c6+1:7302, c8+1:9986, c1…	{23946@19}{23948@27}	T	0	0	0	20.1465	0	0	1	5	203.079	N1	TRUE	100000000	(N)	Level1	[4,N1,0.991]	[1265,N1,0.991]	{@0[4-0]}	CH	1					FALSE
D:\Dolphins\chymo_Osearch\20230708_L1_UM5_shamo002_SA_EXT02_BWCoV_PngaseF_chymo_SteppdETHCD.raw	24408	62.3316	24393	1165.83	3	3494.47	BdCoV_S			[1262 to 1289]	IKCSNGSYCPEFENSFNMTKDGNVTFPF	F,A	IKC[Common Fixed:Carbamidomethyl on C]S[O-Glycosylation:N1 on X]NGSYC[Common Fixed:Carbamidomethyl on C]PEFENSFN[Common Artifact:Deamidation on N]MTKDGN[Common Artifact:Deamidation on N]VTFPF	5	3494.46	39.2032	0	{24408@[y1+1, y2+1, y3+1, y4+1, y11+1, y12+1];[b2+1, b3+1, b4+1, b5+1, b6+1, b7+1, b8+1, b9+1, b10+1, b11+1, b12+1, b13+1];[D126+1, D138+1, D144+1, D168+1, D186+1, D204+1]}{24409@[y2+1, y3+1, y9+1];[D126+1, D204+1];[c2+1, c3+1, c5+1, c6+1, c7+1, c8+1, c11+1, c12+1, c13+1, c14+1, c16+1, c17+1, c23+2, c25+2, c27+2];[zDot9+1, zDot10+1, zDot12+1]}	{24408@[y1+1:166.08772, y2+1:263.14154, y3+1:410.21121, y4+1:511.26050, y11+1:1257.57019, y12+1:1372.62170];[b2+1:242.18840, b3+1:402.22058, b4+1:489.25284, b5+1:603.29547, b6+1:660.32318, b7+1:747.34937, b8+1:910.41730, b9+1:1070.45154, b10+1:1167.50488, b11+1:1296.54504, b12+1:1443.61279, b13+1:1572.65771];[D126+1:126.05622, D138+1:138.05609, D144+1:144.06662, D168+1:168.06696, D186+1:186.07790…	{24408@[y1+1:0.00147, y2+1:0.00252, y3+1:0.00377, y4+1:0.00539, y11+1:-0.01181, y12+1:0.01276];[b2+1:0.00210, b3+1:0.00363, b4+1:0.00386, b5+1:0.00356, b6+1:0.00981, b7+1:0.00397, b8+1:0.00857, b9+1:0.01216, b10+1:0.01274, b11+1:0.01031, b12+1:0.00964, b13+1:0.01197];[D126+1:0.00127, D138+1:0.00114, D144+1:0.00110, D168+1:0.00144, D186+1:0.00182, D204+1:0.00166]}{24409@[y2+1:0.00229, y3+1:0.00405…	{24408@[y1+1:8.89, y2+1:9.62, y3+1:9.22, y4+1:10.56, y11+1:-9.40, y12+1:9.30];[b2+1:8.69, b3+1:9.04, b4+1:7.90, b5+1:5.92, b6+1:14.88, b7+1:5.31, b8+1:9.42, b9+1:11.37, b10+1:10.92, b11+1:7.96, b12+1:6.69, b13+1:7.62];[D126+1:10.19, D138+1:8.35, D144+1:7.71, D168+1:8.61, D186+1:9.83, D204+1:8.16]}{24409@[y2+1:8.75, y3+1:9.91, y9+1:5.66];[D126+1:9.22, D204+1:7.63];[c2+1:7.36, c3+1:8.46, c5+1:16.70…	{24408@[y1+1:21628, y2+1:1021456, y3+1:69816, y4+1:13258, y11+1:8614, y12+1:12517];[b2+1:22602, b3+1:26950, b4+1:7208, b5+1:13224, b6+1:12586, b7+1:23995, b8+1:21960, b9+1:57554, b10+1:25081, b11+1:18613, b12+1:33466, b13+1:11143];[D126+1:132047, D138+1:49374, D144+1:8953, D168+1:21429, D186+1:15541, D204+1:82324]}{24409@[y2+1:358134, y3+1:47393, y9+1:19922];[D126+1:12730, D204+1:40641];[c2+1:302…	{24408@24}{24409@23}	T	0	0	0	18.1541	0	0	1	5	203.079	N1	TRUE	5.51459	(N)	Level1	[4,N1,0.984]	[1265,N1,0.984]	{@0[4-0]}	CH	1					FALSE
D:\Dolphins\chymo_Osearch\20230708_L1_UM5_shamo002_SA_EXT02_BWCoV_PngaseF_chymo_SteppdETHCD.raw	25352	64.5147	25341	861.401	3	2581.18	BdCoV_S			[1204 to 1225]	GFCGNGTHIISFPQNAPNGMLF	Y,V	GFC[Common Fixed:Carbamidomethyl on C]GNGT[O-Glycosylation:N1 on X]HIISFPQNAPNGMLF	2	2581.17	39.1742	0	{25352@[y1+1, y2+1, y3+1, y6+1, y7+1, y8+1, y10+1, y12+1];[b2+1, b3+1, b8+1, b9+1, b10+1, b11+1, b12+1, b16+1];[(M0-203.08)+2];[D126+1, D138+1, D168+1, D186+1, D204+1]}{25354@[y1+1, y2+1, y6+1, y7+1, y8+1, y10+1, y11+1, y12+1, y21+1];[b11+1];[D126+1, D204+1];[c3+1, c4+1, c8+1, c9+1, c11+1, c14+1, c15+1, c18+1, c19+2, c20+2, c21+2];[zDot7+1]}	{25352@[y1+1:166.08760, y2+1:279.17258, y3+1:410.21146, y6+1:678.33429, y7+1:749.36993, y8+1:863.41803, y10+1:1088.52902, y12+1:1322.62180];[b2+1:205.09933, b3+1:365.12775, b8+1:831.33228, b9+1:944.41999, b10+1:1057.50085, b11+1:1144.51611, b12+1:1291.59628, b16+1:1701.78690];[(M0-203.08)+2:1190.06569];[D126+1:126.05592, D138+1:138.05606, D168+1:168.06686, D186+1:186.07758, D204+1:204.08807]}{253…	{25352@[y1+1:0.00135, y2+1:0.00226, y3+1:0.00065, y6+1:0.00633, y7+1:0.00486, y8+1:0.01003, y10+1:0.00968, y12+1:0.00202];[b2+1:0.00218, b3+1:-0.00006, b8+1:0.01203, b9+1:0.01567, b10+1:0.01248, b11+1:-0.00429, b12+1:0.00746, b16+1:0.00670];[(M0-203.08)+2:0.02322];[D126+1:0.00098, D138+1:0.00111, D168+1:0.00135, D186+1:0.00150, D204+1:0.00143]}{25354@[y1+1:0.00125, y2+1:0.00165, y6+1:0.00590, y7+…	{25352@[y1+1:8.15, y2+1:8.12, y3+1:1.59, y6+1:9.35, y7+1:6.50, y8+1:11.63, y10+1:8.90, y12+1:1.53];[b2+1:10.68, b3+1:-0.15, b8+1:14.49, b9+1:16.61, b10+1:11.81, b11+1:-3.75, b12+1:5.78, b16+1:3.94];[(M0-203.08)+2:9.76];[D126+1:7.81, D138+1:8.13, D168+1:8.07, D186+1:8.10, D204+1:7.03]}{25354@[y1+1:7.60, y2+1:5.92, y6+1:8.72, y7+1:10.57, y8+1:13.12, y10+1:8.62, y11+1:-1.37, y12+1:12.34, y21+1:0.81]…	{25352@[y1+1:63733, y2+1:55144, y3+1:5963, y6+1:43784, y7+1:10114, y8+1:7960, y10+1:31434, y12+1:9497];[b2+1:4174, b3+1:4933, b8+1:8233, b9+1:21212, b10+1:13188, b11+1:25899, b12+1:16924, b16+1:10457];[(M0-203.08)+2:18257];[D126+1:63933, D138+1:17368, D168+1:7846, D186+1:7309, D204+1:39485]}{25354@[y1+1:9195, y2+1:11209, y6+1:26361, y7+1:6020, y8+1:5690, y10+1:40586, y11+1:6969, y12+1:11428, y21+…	{25352@22}{25354@24}	T	0	0	0	12.0999	1.00375	0	1	2	203.079	N1	TRUE	100000000	(N)	Level1	[7,N1,1.000]	[1210,N1,1.000]	{@0[7-0]}	CH	1					FALSE
D:\Dolphins\chymo_Osearch\20230708_L1_UM5_shamo002_SA_EXT02_BWCoV_PngaseF_chymo_SteppdETHCD.raw	20013	52.0357	19997	1131.55	3	3391.62	BdCoV_S			[265 to 293]	KPVYTGKFVDDALGPDYPCPTLSSLQASY	Y,V	KPVYTGKFVDDALGPDYPC[Common Fixed:Carbamidomethyl on C]PT[O-Glycosylation:N1 on X]LSSLQASY	2	3391.62	38.1073	0	{20013@[b1+1, b2+1, b3+1, b4+1, b5+1, b6+1, b7+1, b9+1, b10+1, b11+1, b12+1, b13+1, b14+1, b16+2, b17+1];[y1+1, y2+1, y10+1, y12+1];[(M0-203.08)+3];[D126+1, D138+1, D144+1, D168+1, D186+1, D204+1]}{20015@[y2+1, y12+1];[b11+1, b26+2];[(M0-203.08)+2];[D126+1, D138+1, D144+1, D168+1, D186+1, D204+1];[c2+1, c3+1, c4+1, c5+1, c6+1, c7+1, c8+1, c10+1, c15+1, c18+1, c21+2, c24+2, c28+2]}	{20013@[b1+1:129.10321, b2+1:226.15724, b3+1:325.22668, b4+1:488.29108, b5+1:589.33917, b6+1:646.36145, b7+1:774.45569, b9+1:1020.60187, b10+1:1135.62549, b11+1:1250.64709, b12+1:1321.69275, b13+1:1434.77721, b14+1:1491.80420, b16+2:852.44356, b17+1:1866.94031];[y1+1:182.08276, y2+1:269.11569, y10+1:1066.54834, y12+1:1323.63928];[(M0-203.08)+3:1063.86433];[D126+1:126.05602, D138+1:138.05616, D144…	{20013@[b1+1:0.00097, b2+1:0.00224, b3+1:0.00327, b4+1:0.00433, b5+1:0.00475, b6+1:0.00556, b7+1:0.00484, b9+1:0.01419, b10+1:0.01087, b11+1:0.00553, b12+1:0.01407, b13+1:0.01446, b14+1:0.01999, b16+2:0.01593, b17+1:0.01307];[y1+1:0.00159, y2+1:0.00249, y10+1:0.00682, y12+1:0.01435];[(M0-203.08)+3:0.03354];[D126+1:0.00108, D138+1:0.00121, D144+1:0.00123, D168+1:0.00133, D186+1:0.00191, D204+1:0.0…	{20013@[b1+1:7.58, b2+1:9.94, b3+1:10.08, b4+1:8.89, b5+1:8.07, b6+1:8.62, b7+1:6.25, b9+1:13.92, b10+1:9.58, b11+1:4.43, b12+1:10.65, b13+1:10.09, b14+1:13.41, b16+2:9.35, b17+1:7.00];[y1+1:8.80, y2+1:9.30, y10+1:6.40, y12+1:10.85];[(M0-203.08)+3:10.52];[D126+1:8.61, D138+1:8.86, D144+1:8.57, D168+1:7.97, D186+1:10.33, D204+1:8.53]}{20015@[y2+1:2.59, y12+1:11.04];[b11+1:8.33, b26+2:4.76];[(M0-20…	{20013@[b1+1:13438, b2+1:7225, b3+1:5565, b4+1:5153, b5+1:5686, b6+1:8255, b7+1:5586, b9+1:8675, b10+1:7398, b11+1:11724, b12+1:7947, b13+1:16552, b14+1:6919, b16+2:12825, b17+1:11955];[y1+1:13280, y2+1:8587, y10+1:7725, y12+1:9422];[(M0-203.08)+3:12906];[D126+1:56875, D138+1:46681, D144+1:41275, D168+1:15129, D186+1:41547, D204+1:68627]}{20015@[y2+1:3099, y12+1:4075];[b11+1:3289, b26+2:6724];[(M…	{20013@26}{20015@24}	T	0	0	0	13.0623	2.03075	0	1	5	203.079	N1	FALSE	1.19234	(N)	Level1	[21,N1,0.962]	[285,N1,0.962]	{@0[21-0]}	CH	1					FALSE
D:\Dolphins\chymo_Osearch\20230708_L1_UM5_shamo002_SA_EXT02_BWCoV_PngaseF_chymo_pdETHCD.raw	24927	64.1916	24914	861.401	3	2581.18	BdCoV_S			[1204 to 1225]	GFCGNGTHIISFPQNAPNGMLF	Y,V	GFC[Common Fixed:Carbamidomethyl on C]GNGT[O-Glycosylation:N1 on X]HIISFPQNAPNGMLF	2	2581.17	37.1837	0	{24927@[y1+1, y2+1, y3+1, y6+1, y7+1, y10+1];[b2+1, b8+1, b9+1, b10+1, b11+1, b12+1, b14+1, b15+1, b16+1];[D126+1, D138+1, D144+1, D168+1, D186+1, D204+1]}{24930@[y1+1, y2+1, y6+1, y7+1, y10+1, y11+1, y12+1, y21+1];[b10+1, b12+1];[D126+1, D204+1];[c3+1, c4+1, c8+1, c9+1, c10+1, c11+1, c14+1, c15+1, c19+2, c20+2, c21+2];[zDot7+1]}	{24927@[y1+1:166.08766, y2+1:279.17285, y3+1:410.21381, y6+1:678.33386, y7+1:749.37195, y10+1:1088.52625];[b2+1:205.09966, b8+1:831.32727, b9+1:944.41772, b10+1:1057.49902, b11+1:1144.52785, b12+1:1291.60220, b14+1:1516.71167, b15+1:1630.77258, b16+1:1701.79586];[D126+1:126.05622, D138+1:138.05611, D144+1:144.06694, D168+1:168.06696, D186+1:186.07776, D204+1:204.08841]}{24930@[y1+1:166.08708, y2+…	{24927@[y1+1:0.00141, y2+1:0.00253, y3+1:0.00300, y6+1:0.00590, y7+1:0.00688, y10+1:0.00690];[b2+1:0.00250, b8+1:0.00702, b9+1:0.01341, b10+1:0.01065, b11+1:0.00745, b12+1:0.01338, b14+1:0.01151, b15+1:0.02950, b16+1:0.01566];[D126+1:0.00127, D138+1:0.00116, D144+1:0.00142, D168+1:0.00144, D186+1:0.00168, D204+1:0.00176]}{24930@[y1+1:0.00083, y2+1:0.00116, y6+1:0.00116, y7+1:0.00285, y10+1:0.0005…	{24927@[y1+1:8.52, y2+1:9.10, y3+1:7.34, y6+1:8.72, y7+1:9.19, y10+1:6.35];[b2+1:12.25, b8+1:8.46, b9+1:14.22, b10+1:10.08, b11+1:6.51, b12+1:10.37, b14+1:7.59, b15+1:18.10, b16+1:9.21];[D126+1:10.16, D138+1:8.46, D144+1:9.95, D168+1:8.61, D186+1:9.09, D204+1:8.68]}{24930@[y1+1:5.01, y2+1:4.17, y6+1:1.71, y7+1:3.80, y10+1:0.51, y11+1:1.42, y12+1:0.37, y21+1:-0.24];[b10+1:10.31, b12+1:6.66];[D126+…	{24927@[y1+1:75736, y2+1:64446, y3+1:4454, y6+1:40415, y7+1:6722, y10+1:10440];[b2+1:11017, b8+1:11836, b9+1:24738, b10+1:28089, b11+1:13206, b12+1:32277, b14+1:8987, b15+1:8283, b16+1:22467];[D126+1:122355, D138+1:26264, D144+1:5915, D168+1:9216, D186+1:15337, D204+1:75559]}{24930@[y1+1:14938, y2+1:15918, y6+1:25772, y7+1:12935, y10+1:43161, y11+1:12043, y12+1:21500, y21+1:7060];[b10+1:6306, b12…	{24927@21}{24930@24}	T	0	0	0	12.1245	0	0	1	2	203.079	N1	TRUE	4.44041	(N)	Level1	[7,N1,1.000]	[1210,N1,1.000]	{@0[7-0]}	CH	1					FALSE
D:\Dolphins\chymo_Osearch\20230708_L1_UM5_shamo002_SA_EXT02_BWCoV_PngaseF_chymo_SteppdETHCD.raw	20189	52.4603	20177	1023.47	3	3067.39	BdCoV_S			[269 to 293]	TGKFVDDALGPDYPCPTLSSLQASY	Y,V	TGKFVDDALGPDYPC[Common Fixed:Carbamidomethyl on C]PT[O-Glycosylation:H1N1 on X]LSSLQ[Common Artifact:Deamidation on Q]ASY	3	3067.37	37.1523	1	{20189@[y1+1, y2+1, y3+1, y15+1, y16+1];[b2+1, b3+1, b4+1, b5+1, b6+1, b7+1, b8+1, b9+1, b10+1, b12+1, b13+2, b15+1];[D126+1, D138+1, D144+1, D168+1, D186+1, D204+1, D366+1]}{20191@[y1+1, y2+1];[b8+1, b9+1, b10+1, b12+1, b13+1, b20+1];[(M0-365.13)+1];[D126+1, D138+1, D144+1, D186+1, D204+1, D366+1];[c3+1, c5+1, c6+1, c7+1, c8+1, c9+1, c11+1, c12+1, c17+1, c21+2];[zDot25+1]}	{20189@[y1+1:182.08279, y2+1:269.11563, y3+1:340.15387, y15+1:1699.77014, y16+1:1756.80273];[b2+1:159.07791, b3+1:287.17392, b4+1:434.24399, b5+1:533.31329, b6+1:648.34290, b7+1:763.36652, b8+1:834.40941, b9+1:947.49246, b10+1:1004.51378, b12+1:1216.59509, b13+2:690.33330, b15+1:1636.73924];[D126+1:126.05627, D138+1:138.05621, D144+1:144.06712, D168+1:168.06705, D186+1:186.07804, D204+1:204.08868…	{20189@[y1+1:0.00162, y2+1:0.00243, y3+1:0.00356, y15+1:0.01816, y16+1:0.02929];[b2+1:0.00149, b3+1:0.00254, b4+1:0.00419, b5+1:0.00508, b6+1:0.00774, b7+1:0.00442, b8+1:0.01020, b9+1:0.00919, b10+1:0.00905, b12+1:0.01065, b13+2:0.01154, b15+1:0.00805];[D126+1:0.00132, D138+1:0.00127, D144+1:0.00161, D168+1:0.00153, D186+1:0.00197, D204+1:0.00203, D366+1:0.00372]}{20191@[y1+1:0.00144, y2+1:0.0024…	{20189@[y1+1:8.97, y2+1:9.07, y3+1:10.49, y15+1:10.69, y16+1:16.68];[b2+1:9.44, b3+1:8.87, b4+1:9.68, b5+1:9.55, b6+1:11.96, b7+1:5.80, b8+1:12.24, b9+1:9.71, b10+1:9.02, b12+1:8.76, b13+2:8.37, b15+1:4.92];[D126+1:10.58, D138+1:9.24, D144+1:11.24, D168+1:9.17, D186+1:10.62, D204+1:9.99, D366+1:10.18]}{20191@[y1+1:7.96, y2+1:9.30];[b8+1:10.50, b9+1:5.10, b10+1:5.98, b12+1:9.16, b13+1:6.15, b20+1:…	{20189@[y1+1:230011, y2+1:190714, y3+1:58843, y15+1:22310, y16+1:43183];[b2+1:33984, b3+1:35544, b4+1:55085, b5+1:46637, b6+1:34673, b7+1:23693, b8+1:47314, b9+1:167493, b10+1:92444, b12+1:55200, b13+2:50172, b15+1:33444];[D126+1:370972, D138+1:290272, D144+1:266295, D168+1:74982, D186+1:375557, D204+1:695735, D366+1:324085]}{20191@[y1+1:23053, y2+1:54538];[b8+1:17239, b9+1:75563, b10+1:36240, b1…	{20189@24}{20191@26}	T	0	0	0	10.0565	1.00306	0	1	5	365.132	H1N1	FALSE	1.01459	(N(H))	Level1	[17,H1N1,0.942]	[285,H1N1,0.942]	{@1[17-1]}	CH	1					FALSE
D:\Dolphins\chymo_Osearch\20230708_L1_UM5_shamo002_SA_EXT02_BWCoV_PngaseF_chymo_SteppdETHCD.raw	13840	38.3042	13827	927.769	3	2780.28	BdCoV_S			[225 to 245]	FYADKDNLCNLTRVDNMPKTY	W,Y	FYADKDNLC[Common Fixed:Carbamidomethyl on C]NLT[O-Glycosylation:N1 on X]RVDNMPKTY	2	2780.28	37.1145	0	{13840@[y1+1, y2+1, y3+1, y4+1, y5+1, y6+1, y8+1];[b2+1, b3+1, b4+1, b6+1, b7+1, b8+1, b17+1];[D126+1, D138+1, D144+1, D168+1, D186+1, D204+1]}{13842@[b2+1, b5+1];[y4+1, y5+1, y6+1, y15+1];[c5+1, c6+1, c8+1, c9+1, c12+1, c13+1, c14+1, c16+1];[zDot5+1, zDot6+1, zDot7+1, zDot9+1, zDot15+1, zDot18+2, zDot19+2, zDot20+2, zDot21+2]}	{13840@[y1+1:182.08279, y2+1:283.13138, y3+1:411.22672, y4+1:508.28186, y5+1:639.31940, y6+1:753.36658, y8+1:967.45990];[b2+1:311.14176, b3+1:382.17920, b4+1:497.20776, b6+1:740.33545, b7+1:854.37085, b8+1:967.45990, b17+1:2070.94946];[D126+1:126.05628, D138+1:138.05624, D144+1:144.06694, D168+1:168.06676, D186+1:186.07864, D204+1:204.08850]}{13842@[b2+1:311.14142, b5+1:625.30994];[y4+1:508.28174…	{13840@[y1+1:0.00162, y2+1:0.00253, y3+1:0.00290, y4+1:0.00529, y5+1:0.00234, y6+1:0.00659, y8+1:0.00456];[b2+1:0.00274, b3+1:0.00307, b4+1:0.00469, b6+1:0.01047, b7+1:0.00294, b8+1:0.00793, b17+1:0.01229];[D126+1:0.00133, D138+1:0.00130, D144+1:0.00142, D168+1:0.00124, D186+1:0.00257, D204+1:0.00185]}{13842@[b2+1:0.00240, b5+1:0.01190];[y4+1:0.00516, y5+1:0.00490, y6+1:0.00220, y15+1:0.00760];[c…	{13840@[y1+1:8.97, y2+1:8.97, y3+1:7.08, y4+1:10.42, y5+1:3.66, y6+1:8.76, y8+1:4.71];[b2+1:8.83, b3+1:8.05, b4+1:9.45, b6+1:14.16, b7+1:3.45, b8+1:8.20, b17+1:5.94];[D126+1:10.65, D138+1:9.47, D144+1:9.95, D168+1:7.43, D186+1:13.87, D204+1:9.13]}{13842@[b2+1:7.74, b5+1:19.06];[y4+1:10.18, y5+1:7.68, y6+1:2.92, y15+1:4.13];[c5+1:9.23, c6+1:8.76, c8+1:5.21, c9+1:11.80, c12+1:6.33, c13+1:6.37, c14+…	{13840@[y1+1:24290, y2+1:15558, y3+1:9300, y4+1:31554, y5+1:4793, y6+1:8637, y8+1:5929];[b2+1:46099, b3+1:7910, b4+1:8058, b6+1:8996, b7+1:5373, b8+1:5929, b17+1:3660];[D126+1:66546, D138+1:25842, D144+1:5813, D168+1:8939, D186+1:4053, D204+1:24683]}{13842@[b2+1:4407, b5+1:4102];[y4+1:7343, y5+1:5067, y6+1:5616, y15+1:6427];[c5+1:31394, c6+1:29553, c8+1:14616, c9+1:23828, c12+1:42425, c13+1:5692,…	{13840@20}{13842@23}	T	0	0	0	17.1671	0	0	1	2	203.079	N1	TRUE	4.44543	(N)	Level1	[12,N1,1.000]	[236,N1,1.000]	{@0[12-0]}	CH	1					FALSE
D:\Dolphins\chymo_Osearch\20230708_L1_UM5_shamo002_SA_EXT02_BWCoV_PngaseF_chymo_pdETHCD.raw	19830	51.9879	19820	1534.2	2	3066.39	BdCoV_S			[269 to 293]	TGKFVDDALGPDYPCPTLSSLQASY	Y,V	TGKFVDDALGPDYPC[Common Fixed:Carbamidomethyl on C]PT[O-Glycosylation:H1N1 on X]LSSLQASY	2	3066.39	36.3336	0	{19830@[y1+1, y2+1, y4+1, y7+1, y8+1, y9+1, y10+1, y12+1, y13+1, y15+1, y16+1, y17+1];[b3+1, b4+1, b5+1, b6+1, b7+1, b8+1, b9+1, b10+1, b12+1, b13+1, b15+1, b17+1, b18+1, b21+1];[(M0-365.13)+1];[D126+1, D138+1, D144+1, D168+1, D186+1, D204+1, D366+1]}{19831@[b9+1, b10+1];[(M0-162.05)+1, (M0-365.13)+2];[D186+1, D204+1, D366+1];[c17+1, c20+1, c22+1];[zDot17+1, zDot25+1]}	{19830@[y1+1:182.08270, y2+1:269.11530, y4+1:468.21270, y7+1:755.36542, y8+1:868.45734, y9+1:969.48895, y10+1:1066.55050, y12+1:1323.63477, y13+1:1486.69992, y15+1:1698.78088, y16+1:1755.80396, y17+1:1868.88037];[b3+1:287.17407, b4+1:434.24420, b5+1:533.31360, b6+1:648.34239, b7+1:763.36896, b8+1:834.40676, b9+1:947.49152, b10+1:1004.51341, b12+1:1216.59597, b13+1:1379.65906, b15+1:1636.74451, b1…	{19830@[y1+1:0.00153, y2+1:0.00210, y4+1:0.00381, y7+1:0.00841, y8+1:0.01626, y9+1:0.00020, y10+1:0.00898, y12+1:0.00984, y13+1:0.01166, y15+1:0.01292, y16+1:0.01453, y17+1:0.00688];[b3+1:0.00269, b4+1:0.00441, b5+1:0.00539, b6+1:0.00724, b7+1:0.00687, b8+1:0.00755, b9+1:0.00825, b10+1:0.00867, b12+1:0.01153, b13+1:0.01129, b15+1:0.01332, b17+1:0.01435, b18+1:0.01656, b21+1:0.02985];[(M0-365.13)+…	{19830@[y1+1:8.47, y2+1:7.82, y4+1:8.15, y7+1:11.15, y8+1:18.75, y9+1:0.21, y10+1:8.43, y12+1:7.44, y13+1:7.85, y15+1:7.61, y16+1:8.28, y17+1:3.68];[b3+1:9.40, b4+1:10.17, b5+1:10.12, b6+1:11.19, b7+1:9.01, b8+1:9.06, b9+1:8.71, b10+1:8.64, b12+1:9.48, b13+1:8.19, b15+1:8.14, b17+1:7.83, b18+1:8.51, b21+1:13.36];[(M0-365.13)+1:9.96];[D126+1:8.73, D138+1:10.36, D144+1:10.44, D168+1:8.25, D186+1:9.…	{19830@[y1+1:16473, y2+1:17695, y4+1:29171, y7+1:8361, y8+1:9411, y9+1:6271, y10+1:67566, y12+1:101191, y13+1:45835, y15+1:26631, y16+1:65200, y17+1:9868];[b3+1:16552, b4+1:26660, b5+1:35161, b6+1:33904, b7+1:24016, b8+1:53077, b9+1:120998, b10+1:86881, b12+1:56554, b13+1:94306, b15+1:43389, b17+1:7165, b18+1:38134, b21+1:16168];[(M0-365.13)+1:41481];[D126+1:154758, D138+1:108743, D144+1:93609, D…	{19830@34}{19831@12}	T	0	0	0	4.11311	3.06018	0	1	5	365.132	H1N1	FALSE	1.20505	(N(H))	Level1	[17,H1N1,0.887]	[285,H1N1,0.887]	{@1[17-1]}	CH	1					FALSE
D:\Dolphins\chymo_Osearch\20230708_L1_UM5_shamo002_SA_EXT02_BWCoV_PngaseF_chymo_pdETHCD.raw	16548	44.1181	16536	1007.49	4	4025.93	BdCoV_S			[373 to 408]	SVDTSTVVVETYNPHIPDPSATPTSASTTQSRTTIY	Y,G	SVDTSTVVVETYNPHIPDPS[O-Glycosylation:N1 on X]ATPTSASTTQSRTTIY	1	4025.92	36.1871	0	{16548@[y1+1, y2+1, y6+1, y7+1, y8+1, y9+1, y10+1, y11+1, y12+1, y14+1, y15+1, y18+1, y20+1, y23+2, y29+2];[b2+1, b3+1, b4+1, b7+1, b18+1];[D126+1, D138+1, D144+1, D168+1, D186+1, D204+1]}{16550@[y1+1, y6+1, y12+1];[b7+1, b10+1];[D126+1, D138+1, D186+1, D204+1];[c6+1, c10+1, c12+1, c25+2, c28+2, c33+2, c35+3];[zDot15+1, zDot16+1, zDot26+2, zDot36+2]}	{16548@[y1+1:182.08260, y2+1:295.16797, y6+1:740.40033, y7+1:868.45868, y8+1:969.50439, y9+1:1070.55960, y10+1:1157.58803, y11+1:1228.62170, y12+1:1315.65466, y14+1:1513.76271, y15+1:1614.81824, y18+1:1869.93162, y20+1:2082.01179, y23+2:1215.11607, y29+2:1567.77480];[b2+1:187.10925, b3+1:302.13678, b4+1:403.18555, b7+1:690.33789, b18+1:1954.95105];[D126+1:126.05592, D138+1:138.05602, D144+1:144.0…	{16548@[y1+1:0.00143, y2+1:0.00274, y6+1:0.00660, y7+1:0.00637, y8+1:0.00440, y9+1:0.01193, y10+1:0.00834, y11+1:0.00490, y12+1:0.00583, y14+1:0.01343, y15+1:0.02128, y18+1:0.01276, y20+1:0.01322, y23+2:0.03055, y29+2:0.01466];[b2+1:0.00153, b3+1:0.00212, b4+1:0.00321, b7+1:0.00743, b18+1:0.01179];[D126+1:0.00098, D138+1:0.00107, D144+1:0.00106, D168+1:0.00139, D186+1:0.00168, D204+1:0.00141]}{16…	{16548@[y1+1:7.88, y2+1:9.30, y6+1:8.93, y7+1:7.35, y8+1:4.54, y9+1:11.16, y10+1:7.21, y11+1:3.99, y12+1:4.43, y14+1:8.88, y15+1:13.19, y18+1:6.83, y20+1:6.35, y23+2:12.58, y29+2:4.68];[b2+1:8.24, b3+1:7.03, b4+1:7.97, b7+1:10.78, b18+1:6.03];[D126+1:7.81, D138+1:7.80, D144+1:7.39, D168+1:8.34, D186+1:9.09, D204+1:6.95]}{16550@[y1+1:10.32, y6+1:11.48, y12+1:10.19];[b7+1:11.31, b10+1:7.87];[D126+1…	{16548@[y1+1:13631, y2+1:9489, y6+1:16787, y7+1:13864, y8+1:17198, y9+1:12910, y10+1:17365, y11+1:7750, y12+1:9138, y14+1:34668, y15+1:8891, y18+1:39824, y20+1:28543, y23+2:5157, y29+2:7789];[b2+1:14849, b3+1:11236, b4+1:15149, b7+1:6517, b18+1:6879];[D126+1:61094, D138+1:45931, D144+1:43920, D168+1:16717, D186+1:62295, D204+1:69869]}{16550@[y1+1:3133, y6+1:3719, y12+1:3699];[b7+1:3290, b10+1:390…	{16548@26}{16550@20}	T	0	0	0	10.0464	0	0	1	15	203.079	N1	FALSE	1.0458	(N)	Level1	[20,N1,0.926]	[392,N1,0.926]	{@0[20-0]}	CH	1
D:\Dolphins\chymo_Osearch\20230708_L1_UM5_shamo002_SA_EXT02_BWCoV_PngaseF_chymo_pdETHCD.raw	22915	59.4889	22902	884.104	3	2649.29	BdCoV_S			[773 to 794]	LPKQVNIEGLNDTVDCNITGVF	Y,K	LPKQVNIEGLNDT[O-Glycosylation:N1 on X]VDC[Common Fixed:Carbamidomethyl on C]N[Common Artifact:Deamidation on N]ITGVF	3	2649.28	36.1533	0	{22915@[y1+1, y2+1, y4+1];[b2+1, b3+1, b4+1, b5+1, b6+1, b7+1, b8+1, b9+1, b10+1, b11+1, b12+1, b13+2, b14+1, b15+1, b17+2, b18+1, b20+1];[D126+1, D138+1, D144+1, D168+1, D186+1, D204+1]}{22917@[y1+1, y2+1];[D126+1, D204+1];[c3+1, c4+1, c6+1, c7+1, c8+1, c9+1, c13+1, c14+1, c15+1, c17+2, c19+1, c20+2, c21+2];[zDot22+1]}	{22915@[y1+1:166.08794, y2+1:265.15692, y4+1:423.23059];[b2+1:211.14542, b3+1:339.24243, b4+1:467.30197, b5+1:566.37323, b6+1:680.41618, b7+1:793.50260, b8+1:922.54645, b9+1:979.56759, b10+1:1092.65417, b11+1:1206.67871, b12+1:1321.71446, b13+2:711.88988, b14+1:1521.84949, b15+1:1636.87085, b17+2:956.46912, b18+1:2025.00610, b20+1:2183.08350];[D126+1:126.05628, D138+1:138.05618, D144+1:144.06680,…	{22915@[y1+1:0.00169, y2+1:0.00225, y4+1:0.00678];[b2+1:0.00131, b3+1:0.00336, b4+1:0.00433, b5+1:0.00717, b6+1:0.00720, b7+1:0.00955, b8+1:0.01080, b9+1:0.01048, b10+1:0.01300, b11+1:-0.00539, b12+1:0.00341, b13+2:0.01377, b14+1:0.02235, b15+1:0.01677, b17+2:0.01929, b18+1:0.01037, b20+1:0.01862];[D126+1:0.00133, D138+1:0.00124, D144+1:0.00129, D168+1:0.00139, D186+1:0.00147, D204+1:0.00204]}{22…	{22915@[y1+1:10.23, y2+1:8.53, y4+1:16.06];[b2+1:6.24, b3+1:9.95, b4+1:9.28, b5+1:12.68, b6+1:10.60, b7+1:12.05, b8+1:11.72, b9+1:10.71, b10+1:11.91, b11+1:-4.47, b12+1:2.59, b13+2:9.68, b14+1:14.70, b15+1:10.25, b17+2:10.09, b18+1:5.12, b20+1:8.53];[D126+1:10.65, D138+1:9.02, D144+1:8.99, D168+1:8.34, D186+1:7.94, D204+1:10.07]}{22917@[y1+1:7.04, y2+1:10.03];[D126+1:8.67, D204+1:7.63];[c3+1:2.43…	{22915@[y1+1:129692, y2+1:29106, y4+1:7130];[b2+1:7840, b3+1:15627, b4+1:17555, b5+1:30157, b6+1:51650, b7+1:52743, b8+1:51029, b9+1:42488, b10+1:42993, b11+1:20041, b12+1:17563, b13+2:11574, b14+1:22802, b15+1:9835, b17+2:29340, b18+1:8540, b20+1:10874];[D126+1:207224, D138+1:57450, D144+1:13506, D168+1:39446, D186+1:32503, D204+1:196429]}{22917@[y1+1:25384, y2+1:8729];[D126+1:5772, D204+1:36468…	{22915@26}{22917@18}	T	0	0	0	14.0783	0	0	1	2	203.079	N1	TRUE	4.25374	(N)	Level1	[13,N1,1.000]	[785,N1,1.000]	{@0[13-0]}	CH	1
D:\Dolphins\alp\20230708_L1_UM5_shamo002_SA_EXT02_BWCoV_PngaseF_aLP_SteppdETHCD.raw	19063	50.6293	19049	1055.12	3	3162.34	BdCoV_S			[268 to 287]	YTGKFVDDALGPDYPCPTLS	V,S	YTGKFVDDALGPDYPC[Common Fixed:Carbamidomethyl on C]PT[O-Glycosylation:H1N1A2 on X]LS	2	3162.34	60.3834	0	{19063@[b1+1, b2+1, b3+1, b4+1, b5+1, b6+1, b7+1, b8+1, b9+1, b10+1, b11+1, b13+1, b14+2, b16+2];[y2+1, y3+1, y4+1, y5+1, y6+1, y7+1, y9+1, y10+1, y11+1, y12+1, y15+1];[(M0-291.10)+2, (M0-453.15)+2, (M0-582.19)+2, (M0-744.24)+2, (M0-947.32)+2];[D126+1, D138+1, D144+1, D168+1, D186+1, D204+1, D274+1, D292+1, D366+1]}{19066@[y4+1, y6+1, y9+1, y10+1];[b6+1, b7+1, b9+1, b10+1, b11+1, b13+1, b14+1, b1…	{19063@[b1+1:164.07147, b2+1:265.12030, b3+1:322.14178, b4+1:450.23785, b5+1:597.30908, b6+1:696.37765, b7+1:811.40900, b8+1:926.43243, b9+1:997.47106, b10+1:1110.55542, b11+1:1167.57875, b13+1:1379.66048, b14+2:771.86603, b16+2:900.41016];[y2+1:219.13564, y3+1:320.18375, y4+1:417.23830, y5+1:577.27069, y6+1:674.32416, y7+1:837.39000, y9+1:1049.47000, y10+1:1106.49271, y11+1:1219.57711, y12+1:129…	{19063@[b1+1:0.00087, b2+1:0.00202, b3+1:0.00204, b4+1:0.00314, b5+1:0.00596, b6+1:0.00612, b7+1:0.01052, b8+1:0.00701, b9+1:0.00852, b10+1:0.00882, b11+1:0.01069, b13+1:0.01271, b14+2:0.01368, b16+2:0.01852];[y2+1:0.00170, y3+1:0.00213, y4+1:0.00392, y5+1:0.00567, y6+1:0.00637, y7+1:0.00889, y9+1:0.00917, y10+1:0.01042, y11+1:0.01076, y12+1:0.01226, y15+1:-0.00103];[(M0-291.10)+2:0.02234, (M0-45…	{19063@[b1+1:5.32, b2+1:7.64, b3+1:6.34, b4+1:7.00, b5+1:9.99, b6+1:8.79, b7+1:12.98, b8+1:7.57, b9+1:8.55, b10+1:7.95, b11+1:9.16, b13+1:9.22, b14+2:8.87, b16+2:10.30];[y2+1:7.80, y3+1:6.69, y4+1:9.42, y5+1:9.83, y6+1:9.46, y7+1:10.63, y9+1:8.75, y10+1:9.43, y11+1:8.83, y12+1:9.50, y15+1:-0.64];[(M0-291.10)+2:7.78, (M0-453.15)+2:8.43, (M0-582.19)+2:8.25, (M0-744.24)+2:8.97, (M0-947.32)+2:8.02];[…	{19063@[b1+1:7531, b2+1:40372, b3+1:11065, b4+1:33462, b5+1:44983, b6+1:61642, b7+1:38998, b8+1:54638, b9+1:66709, b10+1:230021, b11+1:116157, b13+1:101633, b14+2:40903, b16+2:54948];[y2+1:33577, y3+1:14026, y4+1:267517, y5+1:44389, y6+1:216119, y7+1:69263, y9+1:104623, y10+1:229309, y11+1:40224, y12+1:19266, y15+1:11629];[(M0-291.10)+2:1359064, (M0-453.15)+2:897584, (M0-582.19)+2:814463, (M0-744…	{19063@39}{19066@37}	T	0	0	0	12.0724	10.2395	0	1	3	947.323	H1N1A2	FALSE	1.26635	(N(H(A))(A))	Level1	[18,H1N1A2,0.985]	[285,H1N1A2,0.985]	{@21[18-7]}	ALP	1
D:\Dolphins\alp\20230708_L1_UM5_shamo002_SA_EXT02_BWCoV_PngaseF_aLP_pdETHCD.raw	18387	50.091	18375	1055.12	3	3162.35	BdCoV_S			[268 to 287]	YTGKFVDDALGPDYPCPTLS	V,S	YTGKFVDDALGPDYPC[Common Fixed:Carbamidomethyl on C]PT[O-Glycosylation:H1N1A2 on X]LS	2	3162.34	56.387	0	{18387@[b2+1, b4+1, b5+1, b6+1, b7+1, b8+1, b9+1, b10+1, b11+1, b13+1, b14+1, b15+1, b16+1, b19+1];[y2+1, y4+1, y5+1, y6+1, y7+1, y9+1, y10+1, y11+1, y12+1, y14+1];[(M0-947.32)+1];[D126+1, D138+1, D144+1, D168+1, D186+1, D204+1, D274+1, D292+1, D366+1]}{18389@[y4+1, y6+1, y7+1, y9+1, y10+1];[b8+1, b9+1, b10+1, b11+1, b13+1, b14+1, b16+1];[(M0-291.10)+2, (M0-453.15)+2, (M0-582.19)+2, (M0-744.24)+1…	{18387@[b2+1:265.12024, b4+1:450.23953, b5+1:597.30937, b6+1:696.37845, b7+1:811.40593, b8+1:926.43262, b9+1:997.47277, b10+1:1110.55590, b11+1:1167.57804, b13+1:1379.65865, b14+1:1542.72290, b15+1:1639.75769, b16+1:1799.80750, b19+1:2110.99561];[y2+1:219.13591, y4+1:417.23831, y5+1:577.27173, y6+1:674.32408, y7+1:837.38921, y9+1:1049.47080, y10+1:1106.49255, y11+1:1219.57778, y12+1:1290.61157, y…	{18387@[b2+1:0.00196, b4+1:0.00482, b5+1:0.00624, b6+1:0.00691, b7+1:0.00745, b8+1:0.00720, b9+1:0.01023, b10+1:0.00930, b11+1:0.00997, b13+1:0.01088, b14+1:0.01180, b15+1:-0.00617, b16+1:0.01298, b19+1:0.01659];[y2+1:0.00198, y4+1:0.00394, y5+1:0.00670, y6+1:0.00629, y7+1:0.00809, y9+1:0.00998, y10+1:0.01027, y11+1:0.01143, y12+1:0.00811, y14+1:0.00012];[(M0-947.32)+1:0.01530];[D126+1:0.00135, D…	{18387@[b2+1:7.41, b4+1:10.73, b5+1:10.47, b6+1:9.94, b7+1:9.20, b8+1:7.78, b9+1:10.27, b10+1:8.38, b11+1:8.55, b13+1:7.89, b14+1:7.65, b15+1:-3.77, b16+1:7.22, b19+1:7.86];[y2+1:9.06, y4+1:9.46, y5+1:11.63, y6+1:9.35, y7+1:9.68, y9+1:9.51, y10+1:9.29, y11+1:9.38, y12+1:6.29, y14+1:0.08];[(M0-947.32)+1:6.91];[D126+1:10.80, D138+1:9.02, D144+1:8.99, D168+1:8.61, D186+1:10.16, D204+1:10.14, D274+1:…	{18387@[b2+1:25074, b4+1:35393, b5+1:59744, b6+1:131839, b7+1:63241, b8+1:90838, b9+1:139687, b10+1:382066, b11+1:201094, b13+1:256772, b14+1:341818, b15+1:22297, b16+1:130475, b19+1:53161];[y2+1:35829, y4+1:549372, y5+1:68787, y6+1:626517, y7+1:180547, y9+1:224590, y10+1:575956, y11+1:114718, y12+1:47727, y14+1:13731];[(M0-947.32)+1:379520];[D126+1:530605, D138+1:210608, D144+1:181246, D168+1:14…	{18387@34}{18389@37}	T	0	0	0	14.0804	6.11594	0	1	3	947.323	H1N1A2	FALSE	1.162	(N(H(A))(A))	Level1	[18,H1N1A2,1.000]	[285,H1N1A2,1.000]	{@21[18-7]}	ALP	1
D:\Dolphins\alp\20230708_L1_UM5_shamo002_SA_EXT02_BWCoV_PngaseF_aLP_pdETHCD.raw	17546	47.8985	17536	877.396	4	3505.55	BdCoV_S			[601 to 626]	EGRMDTFNKFGVNGLDFRGKCPFSAS	C,K	EGRMDT[O-Glycosylation:H1N2 on X]FNKFGVN[Common Artifact:Deamidation on N]GLDFRGKC[Common Fixed:Carbamidomethyl on C]PFSAS	3	3505.57	55.1096	8	{17546@[b1+1, b5+1, b6+1, b7+1, b8+1, b9+1, b13+2, b25+3];[y2+1, y3+1, y4+1, y5+1, y6+1, y10+2, y11+1, y12+1, y13+2, y14+2, y15+1, y16+2, y17+2, y18+2, y19+2, y25+3];[D126+1, D138+1, D144+1, D168+1, D186+1, D204+1]}{17548@[y5+1, y8+1, y10+2, y11+1, y14+1, y17+2];[b18+2];[c1+1, c6+1, c7+1, c8+1, c9+1, c10+2, c12+1, c13+1, c14+2, c15+2, c16+2, c17+2, c19+2, c20+3, c23+3, c24+3, c25+3];[zDot7+1, zDo…	{17546@[b1+1:130.05118, b5+1:589.24707, b6+1:690.28912, b7+1:837.36395, b8+1:951.39368, b9+1:1079.50610, b13+2:749.34926, b25+3:945.11580];[y2+1:177.08882, y3+1:264.12189, y4+1:411.19248, y5+1:508.24639, y6+1:668.27739, y10+2:578.78875, y11+1:1271.60115, y12+1:1384.67651, y13+2:721.35545, y14+2:778.86977, y15+1:1655.80017, y16+2:856.91584, y17+2:930.45020, y18+2:994.49551, y19+2:1051.52228, y25+3…	{17546@[b1+1:0.00131, b5+1:0.00720, b6+1:0.00157, b7+1:0.00799, b8+1:-0.00522, b9+1:0.01225, b13+2:0.01216, b25+3:0.01437];[y2+1:0.00184, y3+1:0.00288, y4+1:0.00505, y5+1:0.00620, y6+1:0.00655, y10+2:0.01344, y11+1:0.01741, y12+1:0.00872, y13+2:0.01436, y14+2:0.01606, y15+1:0.01555, y16+2:0.01833, y17+2:0.01863, y18+2:0.01428, y19+2:0.02489, y25+3:0.01981];[D126+1:0.00128, D138+1:0.00133, D144+1:…	{17546@[b1+1:10.14, b5+1:12.24, b6+1:2.28, b7+1:9.55, b8+1:-5.49, b9+1:11.36, b13+2:8.12, b25+3:5.07];[y2+1:10.44, y3+1:10.93, y4+1:12.31, y5+1:12.22, y6+1:9.82, y10+2:11.63, y11+1:13.71, y12+1:6.30, y13+2:9.97, y14+2:10.32, y15+1:9.40, y16+2:10.71, y17+2:10.02, y18+2:7.19, y19+2:11.85, y25+3:7.05];[D126+1:10.25, D138+1:9.69, D144+1:10.91, D168+1:7.70, D186+1:10.08, D204+1:9.73]}{17548@[y5+1:3.76…	{17546@[b1+1:2727, b5+1:11712, b6+1:6829, b7+1:8551, b8+1:8541, b9+1:35003, b13+2:13033, b25+3:7479];[y2+1:37575, y3+1:14316, y4+1:14580, y5+1:126833, y6+1:36997, y10+2:225578, y11+1:31641, y12+1:14655, y13+2:101913, y14+2:100674, y15+1:16560, y16+2:109070, y17+2:143710, y18+2:25626, y19+2:26724, y25+3:24936];[D126+1:5596, D138+1:9130, D144+1:2689, D168+1:5923, D186+1:7774, D204+1:15971]}{17548@[…	{17546@30}{17548@31}	T	0	0	0	24.1162	0	0	1	3	568.212	H1N2	FALSE	3.39477	(N(H)(N))	Level1	[6,H1N2,1.000]	[606,H1N2,1.000]	{@4[6-3]}	ALP	1
D:\Dolphins\alp\20230708_L1_UM5_shamo002_SA_EXT02_BWCoV_PngaseF_aLP_SteppdETHCD.raw	18380	48.9647	18369	948.078	3	2841.21	BdCoV_S			[271 to 287]	KFVDDALGPDYPCPTLS	G,S	KFVDDALGPDYPC[Common Fixed:Carbamidomethyl on C]PTLS[O-Glycosylation:H1N1A2 on X]	2	2841.2	54.3223	0	{18380@[b1+1, b3+1, b4+1, b5+1, b6+1, b7+1, b8+1, b10+1, b11+1, b13+1, b15+2, b16+1];[y2+1, y3+1, y4+1, y5+1, y6+1, y7+1, y10+1, y11+1];[(M0-291.10)+2, (M0-453.15)+2, (M0-582.19)+2, (M0-947.32)+1];[D126+1, D138+1, D144+1, D168+1, D186+1, D204+1, D274+1, D292+1, D366+1]}{18382@[y4+1, y6+1, y7+1, y10+1, y11+1, y12+1];[b6+1, b7+1, b8+1, b10+1, b11+1, b13+1, b15+2, b16+2];[(M0-291.10)+2, (M0-453.15)+…	{18380@[b1+1:129.10330, b3+1:375.24066, b4+1:490.26837, b5+1:605.29669, b6+1:676.33611, b7+1:789.41880, b8+1:846.44043, b10+1:1058.52084, b11+1:1221.58419, b13+1:1478.66844, b15+2:838.88506, b16+1:1789.83618];[y2+1:219.13554, y3+1:320.18396, y4+1:417.23831, y5+1:577.27008, y6+1:674.32271, y7+1:837.38494, y10+1:1106.48880, y11+1:1219.57056];[(M0-291.10)+2:1276.06703, (M0-453.15)+2:1195.04312, (M0-…	{18380@[b1+1:0.00106, b3+1:0.00159, b4+1:0.00236, b5+1:0.00374, b6+1:0.00604, b7+1:0.00466, b8+1:0.00483, b10+1:0.00554, b11+1:0.00556, b13+1:0.00640, b15+2:0.00035, b16+1:-0.01037];[y2+1:0.00161, y3+1:0.00235, y4+1:0.00394, y5+1:0.00506, y6+1:0.00492, y7+1:0.00382, y10+1:0.00651, y11+1:0.00421];[(M0-291.10)+2:0.01004, (M0-453.15)+2:0.01504, (M0-582.19)+2:0.01133, (M0-947.32)+1:0.00461];[D126+1:0…	{18380@[b1+1:8.29, b3+1:4.26, b4+1:4.83, b5+1:6.19, b6+1:8.94, b7+1:5.92, b8+1:5.72, b10+1:5.24, b11+1:4.56, b13+1:4.33, b15+2:0.21, b16+1:-5.80];[y2+1:7.38, y3+1:7.36, y4+1:9.46, y5+1:8.77, y6+1:7.31, y7+1:4.57, y10+1:5.89, y11+1:3.45];[(M0-291.10)+2:3.94, (M0-453.15)+2:6.30, (M0-582.19)+2:5.01, (M0-947.32)+1:2.43];[D126+1:9.34, D138+1:8.80, D144+1:8.99, D168+1:8.43, D186+1:8.60, D204+1:8.38, D2…	{18380@[b1+1:60053, b3+1:11971, b4+1:14115, b5+1:22285, b6+1:19694, b7+1:58870, b8+1:38572, b10+1:46337, b11+1:89109, b13+1:38356, b15+2:8313, b16+1:9420];[y2+1:12812, y3+1:8893, y4+1:64965, y5+1:13670, y6+1:46844, y7+1:16847, y10+1:37560, y11+1:9664];[(M0-291.10)+2:412326, (M0-453.15)+2:185695, (M0-582.19)+2:153260, (M0-947.32)+1:83956];[D126+1:98414, D138+1:53100, D144+1:36745, D168+1:24499, D1…	{18380@33}{18382@36}	T	0	0	0	11.0479	9.15979	0	1	2	947.323	H1N1A2	FALSE	1.44509	(N(H(A))(A))	Level1	[17,H1N1A2,0.989]	[287,H1N1A2,0.989]	{@21[17-7]}	ALP	1
D:\Dolphins\alp\20230708_L1_UM5_shamo002_SA_EXT02_BWCoV_PngaseF_aLP_SteppdETHCD.raw	18198	48.5086	18185	948.077	3	2841.21	BdCoV_S			[271 to 287]	KFVDDALGPDYPCPTLS	G,S	KFVDDALGPDYPC[Common Fixed:Carbamidomethyl on C]PTLS[O-Glycosylation:H1N1A2 on X]	2	2841.2	53.4064	0	{18198@[b1+1, b2+1, b3+1, b4+1, b5+1, b6+1, b7+1, b8+1, b10+1, b11+1, b12+1, b13+1, b15+1, b16+2];[y2+1, y4+1, y5+1, y6+1, y7+1, y10+1, y11+1, y12+1];[(M0-291.10)+2, (M0-453.15)+2, (M0-582.19)+2, (M0-744.24)+2, (M0-947.32)+2];[D126+1, D138+1, D144+1, D168+1, D186+1, D204+1, D274+1, D292+1, D366+1]}{18200@[y4+1, y6+1, y10+1, y11+1];[b7+1, b8+1, b10+1, b11+1, b13+1];[(M0-291.10)+2, (M0-453.15)+1, (…	{18198@[b1+1:129.10341, b2+1:276.17322, b3+1:375.24268, b4+1:490.27179, b5+1:605.29974, b6+1:676.33467, b7+1:789.42127, b8+1:846.44408, b10+1:1058.52572, b11+1:1221.58758, b12+1:1318.64404, b13+1:1478.67406, b15+1:1676.77429, b16+2:895.43487];[y2+1:219.13583, y4+1:417.23819, y5+1:577.26996, y6+1:674.32411, y7+1:837.38909, y10+1:1106.49341, y11+1:1219.57690, y12+1:1290.61853];[(M0-291.10)+2:1276.0…	{18198@[b1+1:0.00117, b2+1:0.00256, b3+1:0.00361, b4+1:0.00578, b5+1:0.00679, b6+1:0.00460, b7+1:0.00714, b8+1:0.00849, b10+1:0.01042, b11+1:0.00895, b12+1:0.01265, b13+1:0.01202, b15+1:0.01181, b16+2:0.01592];[y2+1:0.00190, y4+1:0.00382, y5+1:0.00493, y6+1:0.00632, y7+1:0.00797, y10+1:0.01112, y11+1:0.01055, y12+1:0.01506];[(M0-291.10)+2:0.02163, (M0-453.15)+2:0.02132, (M0-582.19)+2:0.01907, (M0…	{18198@[b1+1:9.13, b2+1:9.32, b3+1:9.64, b4+1:11.81, b5+1:11.24, b6+1:6.82, b7+1:9.05, b8+1:10.04, b10+1:9.85, b11+1:7.33, b12+1:9.60, b13+1:8.13, b15+1:7.05, b16+2:8.90];[y2+1:8.71, y4+1:9.17, y5+1:8.56, y6+1:9.39, y7+1:9.53, y10+1:10.06, y11+1:8.66, y12+1:11.68];[(M0-291.10)+2:8.48, (M0-453.15)+2:8.93, (M0-582.19)+2:8.44, (M0-744.24)+2:6.07, (M0-947.32)+2:8.45];[D126+1:9.40, D138+1:9.02, D144+1…	{18198@[b1+1:34915, b2+1:4367, b3+1:14165, b4+1:19035, b5+1:17283, b6+1:29199, b7+1:66179, b8+1:39713, b10+1:59186, b11+1:101091, b12+1:6924, b13+1:52248, b15+1:9822, b16+2:29390];[y2+1:15335, y4+1:80582, y5+1:12446, y6+1:59068, y7+1:24367, y10+1:49604, y11+1:8349, y12+1:7583];[(M0-291.10)+2:369764, (M0-453.15)+2:202249, (M0-582.19)+2:175613, (M0-744.24)+2:168148, (M0-947.32)+2:675863];[D126+1:10…	{18198@36}{18200@33}	T	0	0	0	12.057	10.2306	0	1	2	947.323	H1N1A2	FALSE	1.20004	(N(H(A))(A))	Level1	[17,H1N1A2,0.986]	[287,H1N1A2,0.986]	{@21[17-7]}	ALP	1
D:\Dolphins\alp\20230708_L1_UM5_shamo002_SA_EXT02_BWCoV_PngaseF_aLP_SteppdETHCD.raw	16448	44.2751	16436	699.995	3	2096.96	BdCoV_S			[271 to 287]	KFVDDALGPDYPCPTLS	G,S	KFVDDALGPDYPC[Common Fixed:Carbamidomethyl on C]PTLS[O-Glycosylation:N1 on X]	2	2096.96	52.3656	0	{16448@[b1+1, b2+1, b3+1, b4+1, b5+1, b6+1, b7+1, b8+1, b10+1, b11+1, b12+1, b13+1, b16+2];[y2+1, y3+1, y4+1, y5+1, y6+1, y7+1, y9+1, y10+1];[(M0-203.08)+2];[D126+1, D138+1, D144+1, D168+1, D186+1, D204+1]}{16450@[b1+1, b3+1, b5+1, b7+1, b8+1, b10+1, b11+1, b12+1, b13+1, b16+2];[y2+1, y4+1, y6+1, y7+1, y10+1, y11+1];[(M0-203.08)+2];[D126+1, D138+1, D144+1, D168+1, D186+1, D204+1];[c1+1, c2+1, c3+…	{16448@[b1+1:129.10324, b2+1:276.17276, b3+1:375.24246, b4+1:490.27136, b5+1:605.29913, b6+1:676.33551, b7+1:789.42185, b8+1:846.44405, b10+1:1058.52352, b11+1:1221.58977, b12+1:1318.65479, b13+1:1478.67400, b16+2:895.43549];[y2+1:219.13573, y3+1:320.18460, y4+1:417.23853, y5+1:577.26984, y6+1:674.32478, y7+1:837.38831, y9+1:1049.47400, y10+1:1106.49426];[(M0-203.08)+2:947.95679];[D126+1:126.0562…	{16448@[b1+1:0.00100, b2+1:0.00211, b3+1:0.00339, b4+1:0.00535, b5+1:0.00618, b6+1:0.00544, b7+1:0.00772, b8+1:0.00846, b10+1:0.00822, b11+1:0.01114, b12+1:0.02339, b13+1:0.01195, b16+2:0.01715];[y2+1:0.00179, y3+1:0.00299, y4+1:0.00415, y5+1:0.00481, y6+1:0.00700, y7+1:0.00719, y9+1:0.01318, y10+1:0.01197];[(M0-203.08)+2:0.01716];[D126+1:0.00126, D138+1:0.00116, D144+1:0.00145, D168+1:0.00135, D…	{16448@[b1+1:7.82, b2+1:7.66, b3+1:9.07, b4+1:10.94, b5+1:10.23, b6+1:8.06, b7+1:9.79, b8+1:10.00, b10+1:7.77, b11+1:9.13, b12+1:17.75, b13+1:8.09, b16+2:9.59];[y2+1:8.22, y3+1:9.36, y4+1:9.97, y5+1:8.35, y6+1:10.39, y7+1:8.60, y9+1:12.57, y10+1:10.83];[(M0-203.08)+2:9.06];[D126+1:10.07, D138+1:8.46, D144+1:10.17, D168+1:8.07, D186+1:10.08, D204+1:9.47]}{16450@[b1+1:9.01, b3+1:8.99, b5+1:9.32, b7…	{16448@[b1+1:211998, b2+1:21398, b3+1:25605, b4+1:36418, b5+1:51528, b6+1:80641, b7+1:208943, b8+1:116631, b10+1:123841, b11+1:196222, b12+1:14732, b13+1:99921, b16+2:137998];[y2+1:56554, y3+1:12249, y4+1:199011, y5+1:30200, y6+1:131772, y7+1:41122, y9+1:49419, y10+1:95569];[(M0-203.08)+2:2260206];[D126+1:603167, D138+1:321702, D144+1:355821, D168+1:101798, D186+1:442983, D204+1:947326]}{16450@[b…	{16448@28}{16450@36}	T	0	0	0	13.0768	2.17004	0	1	2	203.079	N1	FALSE	0.872016	(N)	Level1	[17,N1,0.990]	[287,N1,0.990]	{@0[17-0]}	ALP	1
D:\Dolphins\alp\20230708_L1_UM5_shamo002_SA_EXT02_BWCoV_PngaseF_aLP_pdETHCD.raw	18100	49.3552	18084	958.089	3	2871.25	BdCoV_S			[268 to 287]	YTGKFVDDALGPDYPCPTLS	V,S	YTGKFVDDALGPDYPC[Common Fixed:Carbamidomethyl on C]PT[O-Glycosylation:H1N1A1 on X]LS	2	2871.24	52.2941	0	{18100@[b2+1, b4+1, b5+1, b6+1, b7+1, b8+1, b9+1, b10+1, b11+1, b12+1, b13+1, b14+1, b16+1];[y2+1, y4+1, y5+1, y6+1, y7+1, y9+1, y10+1, y11+1, y12+1, y17+1];[(M0-656.23)+1];[D126+1, D138+1, D144+1, D168+1, D186+1, D204+1, D274+1, D292+1, D366+1]}{18102@[y4+1, y6+1, y7+1, y9+1, y10+1, y11+1, y17+1];[b8+1, b9+1, b10+1, b11+1, b13+1, b14+1];[(M0-291.10)+1, (M0-453.15)+2, (M0-656.23)+1];[D126+1, D138…	{18100@[b2+1:265.12146, b4+1:450.23975, b5+1:597.30902, b6+1:696.37631, b7+1:811.40441, b8+1:926.43182, b9+1:997.46997, b10+1:1110.55231, b11+1:1167.57448, b12+1:1264.64136, b13+1:1379.65491, b14+1:1542.71657, b16+1:1799.80302];[y2+1:219.13596, y4+1:417.23805, y5+1:577.27020, y6+1:674.32379, y7+1:837.38649, y9+1:1049.46958, y10+1:1106.48975, y11+1:1219.57711, y12+1:1290.61850, y17+1:1894.89587];[…	{18100@[b2+1:0.00318, b4+1:0.00504, b5+1:0.00590, b6+1:0.00477, b7+1:0.00593, b8+1:0.00640, b9+1:0.00743, b10+1:0.00571, b11+1:0.00642, b12+1:0.02053, b13+1:0.00713, b14+1:0.00547, b16+1:0.00851];[y2+1:0.00202, y4+1:0.00368, y5+1:0.00518, y6+1:0.00600, y7+1:0.00538, y9+1:0.00875, y10+1:0.00746, y11+1:0.01076, y12+1:0.01503, y17+1:0.00673];[(M0-656.23)+1:0.00409];[D126+1:0.00140, D138+1:0.00152, D…	{18100@[b2+1:12.03, b4+1:11.21, b5+1:9.89, b6+1:6.86, b7+1:7.31, b8+1:6.92, b9+1:7.46, b10+1:5.15, b11+1:5.50, b12+1:16.25, b13+1:5.18, b14+1:3.55, b16+1:4.73];[y2+1:9.27, y4+1:8.84, y5+1:8.99, y6+1:8.92, y7+1:6.43, y9+1:8.35, y10+1:6.75, y11+1:8.83, y12+1:11.66, y17+1:3.55];[(M0-656.23)+1:1.85];[D126+1:11.16, D138+1:11.09, D144+1:9.31, D168+1:8.98, D186+1:10.74, D204+1:10.44, D274+1:10.19, D292+…	{18100@[b2+1:6598, b4+1:9047, b5+1:13582, b6+1:37014, b7+1:20484, b8+1:19674, b9+1:34246, b10+1:74390, b11+1:42662, b12+1:7358, b13+1:46494, b14+1:61668, b16+1:27184];[y2+1:19616, y4+1:145516, y5+1:19268, y6+1:148770, y7+1:41566, y9+1:41328, y10+1:104995, y11+1:19943, y12+1:9056, y17+1:15774];[(M0-656.23)+1:30111];[D126+1:202259, D138+1:95449, D144+1:61851, D168+1:43637, D186+1:150788, D204+1:233…	{18100@33}{18102@35}	T	0	0	0	12.0803	4.02679	0	1	3	656.228	H1N1A1	FALSE	1.61949	(N(H(A)))	Level1	[18,H1N1A1,1.000]	[285,H1N1A1,1.000]	{@7[18-4]}	ALP	1
D:\Dolphins\alp\20230708_L1_UM5_shamo002_SA_EXT02_BWCoV_PngaseF_aLP_pdETHCD.raw	16847	46.0855	16833	1291.08	2	2580.15	BdCoV_S			[268 to 287]	YTGKFVDDALGPDYPCPTLS	V,S	YTGKFVDDALGPDYPC[Common Fixed:Carbamidomethyl on C]PT[O-Glycosylation:H1N1 on X]LS	2	2580.15	51.3852	0	{16847@[b2+1, b4+1, b5+1, b6+1, b7+1, b8+1, b9+1, b10+1, b11+1, b13+1, b14+1, b15+1, b16+1, b18+1, b19+1];[y2+1, y3+1, y4+1, y5+1, y6+1, y7+1, y9+1, y10+1, y11+1, y12+1, y13+1, y18+1];[(M0-365.13)+1];[D126+1, D138+1, D144+1, D168+1, D186+1, D204+1, D366+1]}{16848@[y4+1, y6+1, y7+1, y9+1, y10+1, y11+1];[b9+1, b10+1, b11+1, b13+1, b14+1, b16+1];[(M0-365.13)+2];[D126+1, D138+1, D186+1, D204+1, D366+…	{16847@[b2+1:265.12091, b4+1:450.23950, b5+1:597.30897, b6+1:696.37784, b7+1:811.40511, b8+1:926.43176, b9+1:997.47051, b10+1:1110.55683, b11+1:1167.57690, b13+1:1379.65890, b14+1:1542.72236, b15+1:1639.77502, b16+1:1799.80896, b18+1:1997.92590, b19+1:2110.99760];[y2+1:219.13606, y3+1:320.18478, y4+1:417.23863, y5+1:577.27112, y6+1:674.32448, y7+1:837.38781, y9+1:1049.47100, y10+1:1106.49207, y11…	{16847@[b2+1:0.00263, b4+1:0.00479, b5+1:0.00585, b6+1:0.00630, b7+1:0.00663, b8+1:0.00634, b9+1:0.00797, b10+1:0.01023, b11+1:0.00884, b13+1:0.01112, b14+1:0.01126, b15+1:0.01116, b16+1:0.01445, b18+1:0.03095, b19+1:0.01858];[y2+1:0.00213, y3+1:0.00317, y4+1:0.00426, y5+1:0.00609, y6+1:0.00669, y7+1:0.00669, y9+1:0.01017, y10+1:0.00978, y11+1:0.01048, y12+1:0.01079, y13+1:0.01986, y18+1:0.01713]…	{16847@[b2+1:9.95, b4+1:10.67, b5+1:9.80, b6+1:9.06, b7+1:8.18, b8+1:6.85, b9+1:8.00, b10+1:9.22, b11+1:7.58, b13+1:8.07, b14+1:7.30, b15+1:6.81, b16+1:8.03, b18+1:15.50, b19+1:8.80];[y2+1:9.76, y3+1:9.94, y4+1:10.23, y5+1:10.57, y6+1:9.94, y7+1:8.00, y9+1:9.70, y10+1:8.84, y11+1:8.60, y12+1:8.37, y13+1:14.14, y18+1:8.78];[(M0-365.13)+1:5.70];[D126+1:10.00, D138+1:10.75, D144+1:10.54, D168+1:10.7…	{16847@[b2+1:8982, b4+1:23342, b5+1:49192, b6+1:78195, b7+1:61214, b8+1:68970, b9+1:85586, b10+1:198596, b11+1:144203, b13+1:192927, b14+1:240103, b15+1:13692, b16+1:86164, b18+1:9092, b19+1:38824];[y2+1:24260, y3+1:14211, y4+1:325758, y5+1:54891, y6+1:420057, y7+1:139941, y9+1:146119, y10+1:328342, y11+1:46355, y12+1:61434, y13+1:14944, y18+1:18160];[(M0-365.13)+1:226623];[D126+1:469625, D138+1:…	{16847@35}{16848@28}	T	0	0	0	9.14265	2.03509	0	1	3	365.132	H1N1	FALSE	1.0174	(N(H))	Level1	[18,H1N1,1.000]	[285,H1N1,1.000]	{@1[18-1]}	ALP	1
D:\Dolphins\alp\20230708_L1_UM5_shamo002_SA_EXT02_BWCoV_PngaseF_aLP_pdETHCD.raw	17191	46.9462	17176	851.045	3	2550.11	BdCoV_S			[271 to 287]	KFVDDALGPDYPCPTLS	G,S	KFVDDALGPDYPC[Common Fixed:Carbamidomethyl on C]PT[O-Glycosylation:H1N1A1 on X]LS	2	2550.11	51.3526	0	{17191@[b1+1, b3+1, b4+1, b5+1, b6+1, b7+1, b8+1, b10+1, b11+1, b12+1, b13+1, b15+1, b16+1];[y2+1, y3+1, y4+1, y5+1, y6+1, y7+1, y9+1, y10+1, y11+1, y12+1, y13+1];[(M0-656.23)+1];[D126+1, D138+1, D144+1, D168+1, D186+1, D204+1, D274+1, D292+1, D366+1]}{17194@[b1+1, b3+1, b7+1, b8+1, b10+1, b11+1, b13+1];[y4+1, y6+1, y10+1];[(M0-291.10)+2, (M0-453.15)+2, (M0-656.23)+2];[D126+1, D138+1, D168+1, D18…	{17191@[b1+1:129.10344, b3+1:375.24091, b4+1:490.27136, b5+1:605.29975, b6+1:676.33498, b7+1:789.42175, b8+1:846.44304, b10+1:1058.52511, b11+1:1221.58770, b12+1:1318.64372, b13+1:1478.67246, b15+1:1676.78967, b16+1:1789.86011];[y2+1:219.13605, y3+1:320.18494, y4+1:417.23808, y5+1:577.27112, y6+1:674.32433, y7+1:837.38828, y9+1:1049.47141, y10+1:1106.49213, y11+1:1219.57886, y12+1:1290.61340, y13…	{17191@[b1+1:0.00120, b3+1:0.00184, b4+1:0.00535, b5+1:0.00680, b6+1:0.00491, b7+1:0.00762, b8+1:0.00745, b10+1:0.00981, b11+1:0.00907, b12+1:0.01232, b13+1:0.01041, b15+1:0.02719, b16+1:0.01356];[y2+1:0.00211, y3+1:0.00332, y4+1:0.00371, y5+1:0.00609, y6+1:0.00654, y7+1:0.00717, y9+1:0.01059, y10+1:0.00984, y11+1:0.01251, y12+1:0.00994, y13+1:0.01193];[(M0-656.23)+1:0.01508];[D126+1:0.00132, D13…	{17191@[b1+1:9.37, b3+1:4.91, b4+1:10.94, b5+1:11.25, b6+1:7.27, b7+1:9.67, b8+1:8.81, b10+1:9.28, b11+1:7.43, b12+1:9.35, b13+1:7.05, b15+1:16.22, b16+1:7.58];[y2+1:9.69, y3+1:10.42, y4+1:8.91, y5+1:10.57, y6+1:9.71, y7+1:8.57, y9+1:10.10, y10+1:8.90, y11+1:10.26, y12+1:7.71, y13+1:8.49];[(M0-656.23)+1:7.96];[D126+1:10.58, D138+1:10.81, D144+1:9.21, D168+1:9.07, D186+1:10.87, D204+1:10.37, D274+…	{17191@[b1+1:52151, b3+1:44155, b4+1:39958, b5+1:32647, b6+1:83738, b7+1:217976, b8+1:121711, b10+1:221799, b11+1:433923, b12+1:29597, b13+1:212379, b15+1:15572, b16+1:39627];[y2+1:36547, y3+1:11643, y4+1:313996, y5+1:48005, y6+1:235770, y7+1:101395, y9+1:88412, y10+1:184272, y11+1:33664, y12+1:37069, y13+1:14181];[(M0-656.23)+1:288389];[D126+1:551542, D138+1:200476, D144+1:185935, D168+1:102152,…	{17191@34}{17194@34}	T	0	0	0	13.0721	4.08413	0	1	2	656.228	H1N1A1	FALSE	1.17228	(N(H(A)))	Level1	[15,H1N1A1,1.000]	[285,H1N1A1,1.000]	{@7[15-4]}	ALP	1
D:\Dolphins\alp\20230708_L1_UM5_shamo002_SA_EXT02_BWCoV_PngaseF_aLP_pdETHCD.raw	15728	43.2803	15715	972.756	3	2915.25	BdCoV_S			[271 to 287]	KFVDDALGPDYPCPTLS	G,S	KFVDDALGPDYPC[Common Fixed:Carbamidomethyl on C]PT[O-Glycosylation:H2N2A1 on X]LS	2	2915.24	50.3485	0	{15728@[b1+1, b3+1, b4+1, b5+1, b6+1, b7+1, b8+1, b10+1, b11+1, b12+1, b13+1, b15+1, b16+1];[y2+1, y4+1, y5+1, y6+1, y7+1, y9+1, y10+1, y11+1, y12+1, y13+1];[(M0-818.28)+1, (M0-1021.36)+1];[D126+1, D138+1, D144+1, D168+1, D186+1, D204+1, D274+1, D292+1, D366+1]}{15730@[b7+1, b8+1, b10+1, b11+1, b13+1];[y10+1];[(M0-291.10)+2, (M0-365.13)+2, (M0-453.15)+1, (M0-656.23)+2, (M0-818.28)+2, (M0-1021.36)…	{15728@[b1+1:129.10315, b3+1:375.24252, b4+1:490.26764, b5+1:605.29803, b6+1:676.33441, b7+1:789.42072, b8+1:846.44133, b10+1:1058.52366, b11+1:1221.58603, b12+1:1318.63853, b13+1:1478.67209, b15+1:1676.78552, b16+1:1789.85581];[y2+1:219.13545, y4+1:417.23810, y5+1:577.27051, y6+1:674.32372, y7+1:837.38689, y9+1:1049.47036, y10+1:1106.49146, y11+1:1219.57507, y12+1:1290.61423, y13+1:1405.64331];[…	{15728@[b1+1:0.00091, b3+1:0.00346, b4+1:0.00163, b5+1:0.00508, b6+1:0.00434, b7+1:0.00659, b8+1:0.00574, b10+1:0.00835, b11+1:0.00740, b12+1:0.00713, b13+1:0.01005, b15+1:0.02304, b16+1:0.00927];[y2+1:0.00152, y4+1:0.00372, y5+1:0.00548, y6+1:0.00593, y7+1:0.00577, y9+1:0.00954, y10+1:0.00917, y11+1:0.00872, y12+1:0.01076, y13+1:0.01290];[(M0-818.28)+1:0.00536, (M0-1021.36)+1:0.01235];[D126+1:0.…	{15728@[b1+1:7.10, b3+1:9.23, b4+1:3.33, b5+1:8.41, b6+1:6.43, b7+1:8.36, b8+1:6.79, b10+1:7.90, b11+1:6.07, b12+1:5.41, b13+1:6.80, b15+1:13.75, b16+1:5.18];[y2+1:6.96, y4+1:8.94, y5+1:9.52, y6+1:8.80, y7+1:6.90, y9+1:9.10, y10+1:8.29, y11+1:7.16, y12+1:8.34, y13+1:9.19];[(M0-818.28)+1:2.56, (M0-1021.36)+1:6.52];[D126+1:9.94, D138+1:9.80, D144+1:10.33, D168+1:9.39, D186+1:9.63, D204+1:9.32, D274…	{15728@[b1+1:34907, b3+1:11176, b4+1:20417, b5+1:43925, b6+1:48911, b7+1:178082, b8+1:104688, b10+1:227137, b11+1:409196, b12+1:19323, b13+1:169074, b15+1:20696, b16+1:87692];[y2+1:11272, y4+1:188941, y5+1:29713, y6+1:222446, y7+1:97491, y9+1:110039, y10+1:246570, y11+1:45307, y12+1:43752, y13+1:17860];[(M0-818.28)+1:15328, (M0-1021.36)+1:550704];[D126+1:420398, D138+1:1455665, D144+1:154654, D16…	{15728@34}{15730@34}	T	0	0	0	13.0861	8.11933	0	1	2	1021.36	H2N2A1	FALSE	9.42266	(N(H(A))(N(H)))	Level1	[15,H2N2A1,1.000]	[285,H2N2A1,1.000]	{@26[15-8]}	ALP	1
D:\Dolphins\alp\20230708_L1_UM5_shamo002_SA_EXT02_BWCoV_PngaseF_aLP_SteppdETHCD.raw	16307	43.934	16290	972.756	3	2915.25	BdCoV_S			[271 to 287]	KFVDDALGPDYPCPTLS	G,S	KFVDDALGPDYPC[Common Fixed:Carbamidomethyl on C]PT[O-Glycosylation:H2N2A1 on X]LS	2	2915.24	50.3191	0	{16307@[b1+1, b2+1, b3+1, b4+1, b5+1, b6+1, b7+1, b8+1, b10+1, b11+1, b13+1, b16+1];[y2+1, y4+1, y5+1, y6+1, y7+1, y10+1, y12+1];[(M0-291.10)+2, (M0-365.13)+2, (M0-453.15)+2, (M0-615.20)+2, (M0-656.23)+1, (M0-818.28)+2, (M0-1021.36)+2];[D126+1, D138+1, D144+1, D168+1, D186+1, D204+1, D274+1, D292+1, D366+1]}{16309@[y4+1, y6+1, y10+1, y13+1];[b7+1, b8+1, b11+1];[(M0-291.10)+2, (M0-365.13)+1, (M0-4…	{16307@[b1+1:129.10326, b2+1:276.17322, b3+1:375.24213, b4+1:490.27090, b5+1:605.30017, b6+1:676.33575, b7+1:789.42273, b8+1:846.44347, b10+1:1058.52426, b11+1:1221.59136, b13+1:1478.67626, b16+1:1789.86340];[y2+1:219.13583, y4+1:417.23857, y5+1:577.27191, y6+1:674.32503, y7+1:837.38856, y10+1:1106.49228, y12+1:1290.61108];[(M0-291.10)+2:1313.09252, (M0-365.13)+2:1276.07350, (M0-453.15)+2:1232.06…	{16307@[b1+1:0.00102, b2+1:0.00256, b3+1:0.00306, b4+1:0.00489, b5+1:0.00722, b6+1:0.00569, b7+1:0.00860, b8+1:0.00788, b10+1:0.00895, b11+1:0.01273, b13+1:0.01421, b16+1:0.01685];[y2+1:0.00190, y4+1:0.00420, y5+1:0.00689, y6+1:0.00724, y7+1:0.00744, y10+1:0.00999, y12+1:0.00762];[(M0-291.10)+2:0.02425, (M0-365.13)+2:0.02298, (M0-453.15)+2:0.02119, (M0-615.20)+2:0.02077, (M0-656.23)+1:0.00162, (M…	{16307@[b1+1:7.94, b2+1:9.32, b3+1:8.17, b4+1:10.00, b5+1:11.94, b6+1:8.42, b7+1:10.91, b8+1:9.32, b10+1:8.47, b11+1:10.43, b13+1:9.62, b16+1:9.42];[y2+1:8.71, y4+1:10.08, y5+1:11.95, y6+1:10.75, y7+1:8.90, y10+1:9.04, y12+1:5.91];[(M0-291.10)+2:9.24, (M0-365.13)+2:9.01, (M0-453.15)+2:8.60, (M0-615.20)+2:9.03, (M0-656.23)+1:0.72, (M0-818.28)+2:9.28, (M0-1021.36)+2:9.07];[D126+1:9.91, D138+1:10.58…	{16307@[b1+1:50975, b2+1:17332, b3+1:11713, b4+1:10894, b5+1:18764, b6+1:34053, b7+1:76398, b8+1:27345, b10+1:77435, b11+1:126976, b13+1:48526, b16+1:27677];[y2+1:15645, y4+1:94272, y5+1:14527, y6+1:84472, y7+1:35652, y10+1:82460, y12+1:17775];[(M0-291.10)+2:424060, (M0-365.13)+2:527109, (M0-453.15)+2:404996, (M0-615.20)+2:75293, (M0-656.23)+1:14683, (M0-818.28)+2:201317, (M0-1021.36)+2:99771];[D…	{16307@35}{16309@33}	T	0	0	0	11.0677	13.1986	0	1	2	1021.36	H2N2A1	FALSE	8.4924	(N(H(A))(N(H)))	Level1	[15,H2N2A1,1.000]	[285,H2N2A1,1.000]	{@26[15-8]}	ALP	1
D:\Dolphins\alp\20230708_L1_UM5_shamo002_SA_EXT02_BWCoV_PngaseF_aLP_SteppdETHCD.raw	18746	49.8889	18732	958.089	3	2871.25	BdCoV_S			[268 to 287]	YTGKFVDDALGPDYPCPTLS	V,S	YTGKFVDDALGPDYPC[Common Fixed:Carbamidomethyl on C]PT[O-Glycosylation:H1N1A1 on X]LS	2	2871.24	49.2691	0	{18746@[b2+1, b4+1, b5+1, b6+1, b7+1, b8+1, b9+1, b10+2, b11+1, b13+1, b14+1, b16+2];[y2+1, y4+1, y5+1, y6+1, y7+1, y10+1, y17+2];[(M0-291.10)+2, (M0-453.15)+2, (M0-656.23)+1];[D126+1, D138+1, D144+1, D168+1, D186+1, D204+1, D274+1, D292+1, D366+1]}{18748@[y4+1, y6+1, y7+1, y9+1, y10+1, y11+1];[b9+1, b10+1, b11+1, b13+1, b14+1, b16+1];[(M0-291.10)+2, (M0-453.15)+1, (M0-656.23)+2];[D126+1, D138+1,…	{18746@[b2+1:265.11935, b4+1:450.23944, b5+1:597.30817, b6+1:696.37988, b7+1:811.40942, b8+1:926.43408, b9+1:997.47345, b10+2:555.78178, b11+1:1167.58016, b13+1:1379.66101, b14+1:1542.71732, b16+2:900.41111];[y2+1:219.13640, y4+1:417.23914, y5+1:577.27124, y6+1:674.32466, y7+1:837.39288, y10+1:1106.49356, y17+2:947.95707];[(M0-291.10)+2:1291.08923, (M0-453.15)+2:1210.06404, (M0-656.23)+1:2216.037…	{18746@[b2+1:0.00107, b4+1:0.00473, b5+1:0.00504, b6+1:0.00834, b7+1:0.01094, b8+1:0.00866, b9+1:0.01091, b10+2:0.00967, b11+1:0.01209, b13+1:0.01324, b14+1:0.00622, b16+2:0.02044];[y2+1:0.00246, y4+1:0.00476, y5+1:0.00622, y6+1:0.00687, y7+1:0.01177, y10+1:0.01128, y17+2:0.01772];[(M0-291.10)+2:0.01737, (M0-453.15)+2:0.01982, (M0-656.23)+1:0.01574];[D126+1:0.00131, D138+1:0.00125, D144+1:0.00136…	{18746@[b2+1:4.05, b4+1:10.53, b5+1:8.46, b6+1:12.00, b7+1:13.50, b8+1:9.36, b9+1:10.95, b10+2:8.72, b11+1:10.37, b13+1:9.60, b14+1:4.03, b16+2:11.36];[y2+1:11.30, y4+1:11.44, y5+1:10.79, y6+1:10.21, y7+1:14.07, y10+1:10.20, y17+2:9.35];[(M0-291.10)+2:6.73, (M0-453.15)+2:8.19, (M0-656.23)+1:7.11];[D126+1:10.46, D138+1:9.13, D144+1:9.53, D168+1:8.34, D186+1:9.17, D204+1:9.17, D274+1:9.41, D292+1:1…	{18746@[b2+1:10112, b4+1:8028, b5+1:13292, b6+1:21396, b7+1:12420, b8+1:15174, b9+1:27008, b10+2:15055, b11+1:18945, b13+1:29416, b14+1:31110, b16+2:6551];[y2+1:18797, y4+1:81293, y5+1:7211, y6+1:62183, y7+1:20379, y10+1:64027, y17+2:34889];[(M0-291.10)+2:350706, (M0-453.15)+2:305718, (M0-656.23)+1:25408];[D126+1:174558, D138+1:75775, D144+1:67081, D168+1:36279, D186+1:108936, D204+1:190954, D274…	{18746@31}{18748@36}	T	0	0	0	12.0673	6.13164	0	1	3	656.228	H1N1A1	FALSE	1.1296	(N(H(A)))	Level1	[18,H1N1A1,1.000]	[285,H1N1A1,1.000]	{@7[18-4]}	ALP	1
D:\Dolphins\alp\20230708_L1_UM5_shamo002_SA_EXT02_BWCoV_PngaseF_aLP_pdETHCD.raw	9861	29.333	9846	600.279	3	1797.81	BdCoV_S			[1200 to 1213]	SNRYGFCGNGTHII	T,S	SNRYGFC[Common Fixed:Carbamidomethyl on C]GNGT[O-Glycosylation:N1 on X]HII	2	1797.81	48.3021	0	{9861@[y1+1, y2+1, y3+1, y4+1, y5+1, y6+1, y7+1, y8+1, y10+1, y11+1];[b2+1, b3+1, b4+1, b5+1, b6+1, b7+1, b8+1, b9+1, b10+1, b11+1, b12+2, b13+2];[(M0-203.08)+2];[D126+1, D138+1, D144+1, D168+1, D186+1, D204+1]}{9863@[b2+1, b3+1, b6+1, b13+2];[y3+1, y5+1, y7+1];[(M0-203.08)+2];[D126+1, D138+1, D168+1, D186+1, D204+1];[c3+1, c4+1, c5+1, c6+1, c7+1, c8+1, c11+1, c12+2, c13+2];[zDot6+1, zDot7+1, zDo…	{9861@[y1+1:132.10271, y2+1:245.18796, y3+1:382.24832, y4+1:483.29932, y5+1:540.31958, y6+1:654.35339, y7+1:711.38416, y8+1:871.41863, y10+1:1075.50769, y11+1:1238.57068];[b2+1:202.08383, b3+1:358.18646, b4+1:521.25299, b5+1:578.27320, b6+1:725.34405, b7+1:885.37670, b8+1:942.39582, b9+1:1056.44052, b10+1:1113.46268, b11+1:1214.51043, b12+2:676.28833, b13+2:732.83161];[(M0-203.08)+2:798.37986];[D…	{9861@[y1+1:0.00080, y2+1:0.00199, y3+1:0.00344, y4+1:0.00676, y5+1:0.00556, y6+1:-0.00356, y7+1:0.00574, y8+1:0.00957, y10+1:0.00875, y11+1:0.00841];[b2+1:0.00160, b3+1:0.00312, b4+1:0.00632, b5+1:0.00507, b6+1:0.00750, b7+1:0.00950, b8+1:0.00715, b9+1:0.00893, b10+1:0.00963, b11+1:0.00970, b12+2:0.00973, b13+2:0.01223];[(M0-203.08)+2:0.01411];[D126+1:0.00122, D138+1:0.00116, D144+1:0.00113, D16…	{9861@[y1+1:6.12, y2+1:8.14, y3+1:9.02, y4+1:14.01, y5+1:10.30, y6+1:-5.44, y7+1:8.08, y8+1:11.00, y10+1:8.14, y11+1:6.80];[b2+1:7.95, b3+1:8.73, b4+1:12.15, b5+1:8.78, b6+1:10.36, b7+1:10.75, b8+1:7.60, b9+1:8.46, b10+1:8.65, b11+1:7.99, b12+2:7.21, b13+2:8.36];[(M0-203.08)+2:8.85];[D126+1:9.79, D138+1:8.46, D144+1:7.93, D168+1:8.16, D186+1:8.18, D204+1:9.80]}{9863@[b2+1:5.45, b3+1:6.68, b6+1:10…	{9861@[y1+1:62004, y2+1:124372, y3+1:242081, y4+1:34886, y5+1:145553, y6+1:41274, y7+1:123475, y8+1:69498, y10+1:36923, y11+1:55494];[b2+1:58098, b3+1:248331, b4+1:122272, b5+1:290627, b6+1:541010, b7+1:159040, b8+1:102287, b9+1:261311, b10+1:178096, b11+1:783659, b12+2:680495, b13+2:334163];[(M0-203.08)+2:624422];[D126+1:1908580, D138+1:483737, D144+1:79145, D168+1:209479, D186+1:180342, D204+1:…	{9861@29}{9863@30}	T	0	0	0	16.1704	2.0427	0	1	2	203.079	N1	TRUE	6.11203	(N)	Level1	[11,N1,1.000]	[1210,N1,1.000]	{@0[11-0]}	ALP	1
D:\Dolphins\alp\20230708_L1_UM5_shamo002_SA_EXT02_BWCoV_PngaseF_aLP_pdETHCD.raw	15855	43.5952	15838	699.996	3	2096.97	BdCoV_S			[271 to 287]	KFVDDALGPDYPCPTLS	G,S	KFVDDALGPDYPC[Common Fixed:Carbamidomethyl on C]PTLS[O-Glycosylation:N1 on X]	2	2096.96	48.2811	0	{15855@[b1+1, b2+1, b3+1, b4+1, b5+1, b6+1, b7+1, b8+1, b10+1, b11+1, b12+1, b13+1, b15+1];[y2+1, y3+1, y4+1, y5+1, y6+1, y7+1, y9+1, y10+1];[D126+1, D138+1, D144+1, D168+1, D186+1, D204+1]}{15856@[b1+1, b6+1, b7+1, b8+1, b9+1, b10+1, b11+1, b13+1, b16+2];[y4+1, y6+1, y10+1];[(M0-203.08)+1];[D126+1, D138+1, D144+1, D168+1, D186+1, D204+1];[c1+1, c2+1, c3+1, c4+1, c5+1, c6+1, c7+1, c9+1, c10+1, c1…	{15855@[b1+1:129.10345, b2+1:276.17361, b3+1:375.24292, b4+1:490.27123, b5+1:605.29932, b6+1:676.33681, b7+1:789.42213, b8+1:846.44375, b10+1:1058.52633, b11+1:1221.58965, b12+1:1318.63855, b13+1:1478.67566, b15+1:1676.78442];[y2+1:219.13589, y3+1:320.18530, y4+1:417.23882, y5+1:577.27118, y6+1:674.32527, y7+1:837.39136, y9+1:1049.47266, y10+1:1106.49469];[D126+1:126.05636, D138+1:138.05651, D144…	{15855@[b1+1:0.00122, b2+1:0.00296, b3+1:0.00385, b4+1:0.00522, b5+1:0.00636, b6+1:0.00674, b7+1:0.00799, b8+1:0.00815, b10+1:0.01103, b11+1:0.01102, b12+1:0.00716, b13+1:0.01362, b15+1:0.02194];[y2+1:0.00196, y3+1:0.00369, y4+1:0.00444, y5+1:0.00615, y6+1:0.00748, y7+1:0.01024, y9+1:0.01183, y10+1:0.01241];[D126+1:0.00142, D138+1:0.00156, D144+1:0.00139, D168+1:0.00190, D186+1:0.00177, D204+1:0.…	{15855@[b1+1:9.49, b2+1:10.76, b3+1:10.29, b4+1:10.67, b5+1:10.53, b6+1:9.98, b7+1:10.14, b8+1:9.64, b10+1:10.43, b11+1:9.03, b12+1:5.43, b13+1:9.21, b15+1:13.09];[y2+1:8.99, y3+1:11.56, y4+1:10.67, y5+1:10.68, y6+1:11.12, y7+1:12.24, y9+1:11.29, y10+1:11.22];[D126+1:11.32, D138+1:11.42, D144+1:9.74, D168+1:11.36, D186+1:9.58, D204+1:11.12]}{15856@[b1+1:3.65, b6+1:12.58, b7+1:9.25, b8+1:11.42, b9…	{15855@[b1+1:178130, b2+1:16691, b3+1:43153, b4+1:61119, b5+1:86647, b6+1:130230, b7+1:260863, b8+1:168236, b10+1:218281, b11+1:403801, b12+1:35195, b13+1:198106, b15+1:17441];[y2+1:75487, y3+1:24711, y4+1:416370, y5+1:66588, y6+1:191260, y7+1:26180, y9+1:28110, y10+1:56899];[D126+1:678841, D138+1:354854, D144+1:385103, D168+1:101318, D186+1:463664, D204+1:564214]}{15856@[b1+1:7390, b6+1:13424, b…	{15855@27}{15856@33}	T	0	0	0	14.0746	1.00786	0	1	2	203.079	N1	FALSE	0.983779	(N)	Level1	[17,N1,0.991]	[287,N1,0.991]	{@0[17-0]}	ALP	1
D:\Dolphins\alp\20230708_L1_UM5_shamo002_SA_EXT02_BWCoV_PngaseF_aLP_SteppdETHCD.raw	17788	47.4846	17777	851.046	3	2550.12	BdCoV_S			[271 to 287]	KFVDDALGPDYPCPTLS	G,S	KFVDDALGPDYPC[Common Fixed:Carbamidomethyl on C]PT[O-Glycosylation:H1N1A1 on X]LS	2	2550.11	48.2598	0	{17788@[b1+1, b3+1, b4+1, b5+1, b6+1, b7+1, b8+1, b10+1, b11+1, b12+1, b13+1, b16+1];[y2+1, y3+1, y4+1, y5+1, y6+1, y7+1, y10+1, y11+1];[(M0-291.10)+2, (M0-453.15)+3, (M0-656.23)+2];[D126+1, D138+1, D144+1, D168+1, D186+1, D204+1, D274+1, D292+1, D366+1]}{17791@[b3+1, b6+1, b7+1, b8+1, b10+1, b11+1, b13+1, b16+2];[y4+1, y6+1, y10+1];[(M0-291.10)+2, (M0-453.15)+1, (M0-656.23)+2];[D126+1, D138+1, D…	{17788@[b1+1:129.10355, b3+1:375.24060, b4+1:490.27097, b5+1:605.30005, b6+1:676.33580, b7+1:789.42163, b8+1:846.44368, b10+1:1058.52560, b11+1:1221.58904, b12+1:1318.64417, b13+1:1478.67482, b16+1:1789.87244];[y2+1:219.13600, y3+1:320.18488, y4+1:417.23786, y5+1:577.27155, y6+1:674.32405, y7+1:837.38836, y10+1:1106.49243, y11+1:1219.57129];[(M0-291.10)+2:1130.52424, (M0-453.15)+3:700.00067, (M0-…	{17788@[b1+1:0.00131, b3+1:0.00153, b4+1:0.00496, b5+1:0.00710, b6+1:0.00573, b7+1:0.00750, b8+1:0.00809, b10+1:0.01030, b11+1:0.01041, b12+1:0.01277, b13+1:0.01277, b16+1:0.02589];[y2+1:0.00207, y3+1:0.00326, y4+1:0.00348, y5+1:0.00652, y6+1:0.00626, y7+1:0.00724, y10+1:0.01014, y11+1:0.00494];[(M0-291.10)+2:0.01987, (M0-453.15)+3:0.01895, (M0-656.23)+2:0.01623];[D126+1:0.00138, D138+1:0.00149, …	{17788@[b1+1:10.26, b3+1:4.10, b4+1:10.13, b5+1:11.74, b6+1:8.49, b7+1:9.52, b8+1:9.57, b10+1:9.74, b11+1:8.53, b12+1:9.69, b13+1:8.64, b16+1:14.47];[y2+1:9.48, y3+1:10.22, y4+1:8.36, y5+1:11.32, y6+1:9.30, y7+1:8.65, y10+1:9.17, y11+1:4.05];[(M0-291.10)+2:8.80, (M0-453.15)+3:9.04, (M0-656.23)+2:8.57];[D126+1:11.04, D138+1:10.86, D144+1:10.54, D168+1:9.16, D186+1:10.41, D204+1:10.22, D274+1:10.03…	{17788@[b1+1:35638, b3+1:13224, b4+1:12944, b5+1:8886, b6+1:21532, b7+1:44939, b8+1:24307, b10+1:36317, b11+1:62362, b12+1:3826, b13+1:35499, b16+1:6030];[y2+1:11612, y3+1:4530, y4+1:53164, y5+1:8889, y6+1:34551, y7+1:13964, y10+1:26489, y11+1:6059];[(M0-291.10)+2:304833, (M0-453.15)+3:9439, (M0-656.23)+2:230045];[D126+1:139870, D138+1:61309, D144+1:57069, D168+1:33015, D186+1:83397, D204+1:13470…	{17788@32}{17791@33}	T	0	0	0	11.0611	6.12492	0	1	2	656.228	H1N1A1	FALSE	1.09205	(N(H(A)))	Level1	[15,H1N1A1,0.985]	[285,H1N1A1,0.985]	{@7[15-4]}	ALP	1
D:\Dolphins\alp\20230708_L1_UM5_shamo002_SA_EXT02_BWCoV_PngaseF_aLP_pdETHCD.raw	17660	48.2035	17647	948.077	3	2841.21	BdCoV_S			[271 to 287]	KFVDDALGPDYPCPTLS	G,S	KFVDDALGPDYPC[Common Fixed:Carbamidomethyl on C]PT[O-Glycosylation:H1N1A2 on X]LS	2	2841.2	47.3935	0	{17660@[b1+1, b3+1, b4+1, b5+1, b6+1, b7+1, b8+1, b10+1, b11+1, b12+1, b13+1, b15+1, b16+1];[y2+1, y4+1, y5+1, y6+1, y7+1, y9+1, y10+1, y11+1, y12+1, y13+1];[(M0-947.32)+1];[D126+1, D138+1, D144+1, D168+1, D186+1, D204+1, D274+1, D292+1, D366+1]}{17663@[y4+1, y6+1, y10+1];[b6+1, b7+1, b8+1, b10+1, b11+1, b13+1];[(M0-291.10)+2, (M0-582.19)+1, (M0-744.24)+2, (M0-947.32)+2];[D126+1, D186+1, D204+1, …	{17660@[b1+1:129.10332, b3+1:375.24240, b4+1:490.27155, b5+1:605.29822, b6+1:676.33447, b7+1:789.42163, b8+1:846.44332, b10+1:1058.52548, b11+1:1221.58808, b12+1:1318.64298, b13+1:1478.67214, b15+1:1676.77454, b16+1:1789.85630];[y2+1:219.13477, y4+1:417.23847, y5+1:577.26904, y6+1:674.32372, y7+1:837.38845, y9+1:1049.47030, y10+1:1106.49204, y11+1:1219.57422, y12+1:1290.61410, y13+1:1405.64722];[…	{17660@[b1+1:0.00108, b3+1:0.00333, b4+1:0.00554, b5+1:0.00526, b6+1:0.00441, b7+1:0.00750, b8+1:0.00772, b10+1:0.01017, b11+1:0.00945, b12+1:0.01159, b13+1:0.01009, b15+1:0.01205, b16+1:0.00975];[y2+1:0.00083, y4+1:0.00409, y5+1:0.00402, y6+1:0.00593, y7+1:0.00733, y9+1:0.00948, y10+1:0.00975, y11+1:0.00787, y12+1:0.01064, y13+1:0.01681];[(M0-947.32)+1:0.01376];[D126+1:0.00133, D138+1:0.00116, D…	{17660@[b1+1:8.41, b3+1:8.91, b4+1:11.31, b5+1:8.71, b6+1:6.52, b7+1:9.51, b8+1:9.14, b10+1:9.62, b11+1:7.75, b12+1:8.80, b13+1:6.83, b15+1:7.19, b16+1:5.45];[y2+1:3.81, y4+1:9.83, y5+1:6.97, y6+1:8.80, y7+1:8.76, y9+1:9.04, y10+1:8.82, y11+1:6.46, y12+1:8.25, y13+1:11.97];[(M0-947.32)+1:7.27];[D126+1:10.61, D138+1:8.46, D144+1:8.57, D168+1:8.52, D186+1:9.63, D204+1:9.43, D274+1:9.47, D292+1:9.93…	{17660@[b1+1:118058, b3+1:79572, b4+1:141735, b5+1:305930, b6+1:327534, b7+1:1036975, b8+1:744475, b10+1:1253463, b11+1:2069157, b12+1:181383, b13+1:955651, b15+1:207960, b16+1:374659];[y2+1:133736, y4+1:1592872, y5+1:174390, y6+1:1329112, y7+1:568464, y9+1:708738, y10+1:1242004, y11+1:204674, y12+1:256819, y13+1:127372];[(M0-947.32)+1:2755359];[D126+1:2010367, D138+1:913766, D144+1:786947, D168+…	{17660@33}{17663@29}	T	0	0	0	10.0708	5.1213	0	1	2	947.323	H1N1A2	FALSE	1.16115	(N(H(A))(A))	Level1	[15,H1N1A2,0.990]	[285,H1N1A2,0.990]	{@21[15-7]}	ALP	1
D:\Dolphins\alp\20230708_L1_UM5_shamo002_SA_EXT02_BWCoV_PngaseF_aLP_pdETHCD.raw	9851	29.3136	9837	600.279	3	1797.81	BdCoV_S			[1200 to 1213]	SNRYGFCGNGTHII	T,S	SNRYGFC[Common Fixed:Carbamidomethyl on C]GNGT[O-Glycosylation:N1 on X]HII	2	1797.81	47.2898	0	{9851@[y1+1, y2+1, y3+1, y4+1, y5+1, y6+1, y7+1, y8+1, y10+1, y11+1];[b2+1, b3+1, b4+1, b5+1, b6+1, b7+1, b8+1, b9+1, b10+2, b11+2, b12+2, b13+2];[(M0-203.08)+2];[D126+1, D138+1, D144+1, D168+1, D186+1, D204+1]}{9854@[b3+1, b5+1, b6+1];[y3+1, y4+1, y5+1, y7+1];[(M0-203.08)+2];[D126+1, D138+1, D168+1, D186+1, D204+1];[c3+1, c4+1, c5+1, c6+1, c7+1, c8+1, c11+1, c12+2, c13+2];[zDot6+1, zDot7+1, zDot…	{9851@[y1+1:132.10307, y2+1:245.18808, y3+1:382.24862, y4+1:483.29788, y5+1:540.31985, y6+1:654.36365, y7+1:711.38593, y8+1:871.41418, y10+1:1075.51025, y11+1:1238.56894];[b2+1:202.08456, b3+1:358.18643, b4+1:521.25140, b5+1:578.27387, b6+1:725.34295, b7+1:885.37543, b8+1:942.39740, b9+1:1056.44238, b10+2:557.23561, b11+2:607.75997, b12+2:676.28879, b13+2:732.83209];[(M0-203.08)+2:798.37988];[D12…	{9851@[y1+1:0.00117, y2+1:0.00211, y3+1:0.00374, y4+1:0.00532, y5+1:0.00583, y6+1:0.00670, y7+1:0.00751, y8+1:0.00512, y10+1:0.01131, y11+1:0.00667];[b2+1:0.00233, b3+1:0.00308, b4+1:0.00473, b5+1:0.00574, b6+1:0.00640, b7+1:0.00823, b8+1:0.00874, b9+1:0.01079, b10+2:0.01090, b11+2:0.01193, b12+2:0.01067, b13+2:0.01319];[(M0-203.08)+2:0.01415];[D126+1:0.00132, D138+1:0.00122, D144+1:0.00130, D168…	{9851@[y1+1:8.91, y2+1:8.64, y3+1:9.81, y4+1:11.04, y5+1:10.81, y6+1:10.25, y7+1:10.57, y8+1:5.88, y10+1:10.53, y11+1:5.39];[b2+1:11.60, b3+1:8.63, b4+1:9.10, b5+1:9.94, b6+1:8.84, b7+1:9.31, b8+1:9.28, b9+1:10.23, b10+2:9.80, b11+2:9.83, b12+2:7.90, b13+2:9.01];[(M0-203.08)+2:8.87];[D126+1:10.58, D138+1:8.91, D144+1:9.10, D168+1:8.89, D186+1:8.85, D204+1:9.95]}{9854@[b3+1:11.38, b5+1:13.63, b6+1…	{9851@[y1+1:32875, y2+1:127721, y3+1:376017, y4+1:69107, y5+1:198769, y6+1:59990, y7+1:139010, y8+1:132655, y10+1:50501, y11+1:53790];[b2+1:48477, b3+1:315222, b4+1:161707, b5+1:394594, b6+1:650076, b7+1:213526, b8+1:127342, b9+1:322614, b10+2:61541, b11+2:67900, b12+2:1116308, b13+2:329696];[(M0-203.08)+2:1007745];[D126+1:2521873, D138+1:611931, D144+1:151727, D168+1:280372, D186+1:253544, D204+…	{9851@29}{9854@29}	T	0	0	0	15.1873	2.04733	0	1	2	203.079	N1	TRUE	4.03311	(N)	Level1	[11,N1,1.000]	[1210,N1,1.000]	{@0[11-0]}	ALP	1
D:\Dolphins\alp\20230708_L1_UM5_shamo002_SA_EXT02_BWCoV_PngaseF_aLP_SteppdETHCD.raw	16486	44.3602	16472	699.996	3	2096.97	BdCoV_S			[271 to 287]	KFVDDALGPDYPCPTLS	G,S	KFVDDALGPDYPC[Common Fixed:Carbamidomethyl on C]PTLS[O-Glycosylation:N1 on X]	2	2096.96	47.1149	0	{16486@[b1+1, b2+1, b3+1, b4+1, b5+1, b6+1, b7+1, b8+1, b10+1, b11+1, b13+1];[y2+1, y3+1, y4+1, y5+1, y6+1, y7+1, y9+1, y10+1, y11+1];[D126+1, D138+1, D144+1, D168+1, D186+1, D204+1]}{16488@[b1+1, b5+1, b6+1, b7+1, b8+1, b10+1, b11+1, b13+1];[y4+1, y6+1, y7+1, y9+1, y10+1];[(M0-203.08)+1];[D126+1, D138+1, D144+1, D168+1, D186+1, D204+1];[c1+1, c2+1, c3+1, c4+1, c5+1, c6+1, c7+1, c9+1, c10+1, c12+…	{16486@[b1+1:129.10339, b2+1:276.17239, b3+1:375.24142, b4+1:490.26883, b5+1:605.29658, b6+1:676.33321, b7+1:789.41810, b8+1:846.44063, b10+1:1058.52124, b11+1:1221.58416, b13+1:1478.66760];[y2+1:219.13574, y3+1:320.18381, y4+1:417.23812, y5+1:577.26788, y6+1:674.32320, y7+1:837.38500, y9+1:1049.47021, y10+1:1106.48880, y11+1:1219.57092];[D126+1:126.05633, D138+1:138.05623, D144+1:144.06709, D168…	{16486@[b1+1:0.00115, b2+1:0.00174, b3+1:0.00236, b4+1:0.00282, b5+1:0.00363, b6+1:0.00314, b7+1:0.00397, b8+1:0.00504, b10+1:0.00594, b11+1:0.00553, b13+1:0.00556];[y2+1:0.00181, y3+1:0.00220, y4+1:0.00374, y5+1:0.00286, y6+1:0.00541, y7+1:0.00388, y9+1:0.00939, y10+1:0.00651, y11+1:0.00457];[D126+1:0.00138, D138+1:0.00128, D144+1:0.00158, D168+1:0.00145, D186+1:0.00193, D204+1:0.00198]}{16488@[…	{16486@[b1+1:9.01, b2+1:6.32, b3+1:6.30, b4+1:5.76, b5+1:6.00, b6+1:4.65, b7+1:5.03, b8+1:5.96, b10+1:5.62, b11+1:4.53, b13+1:3.76];[y2+1:8.29, y3+1:6.88, y4+1:8.98, y5+1:4.96, y6+1:8.03, y7+1:4.64, y9+1:8.96, y10+1:5.89, y11+1:3.75];[D126+1:11.04, D138+1:9.36, D144+1:11.02, D168+1:8.71, D186+1:10.45, D204+1:9.75]}{16488@[b1+1:8.06, b5+1:2.55, b6+1:6.07, b7+1:7.58, b8+1:7.33, b10+1:11.64, b11+1:7…	{16486@[b1+1:209384, b2+1:8921, b3+1:36645, b4+1:27819, b5+1:28339, b6+1:76730, b7+1:112656, b8+1:63842, b10+1:65808, b11+1:107669, b13+1:34292];[y2+1:46301, y3+1:10110, y4+1:165996, y5+1:16576, y6+1:105153, y7+1:24254, y9+1:22668, y10+1:38052, y11+1:14754];[D126+1:513459, D138+1:276634, D144+1:272352, D168+1:84262, D186+1:382196, D204+1:775253]}{16488@[b1+1:12003, b5+1:5964, b6+1:16831, b7+1:319…	{16486@26}{16488@33}	T	0	0	0	13.0504	1.00074	0	1	2	203.079	N1	FALSE	0.914534	(N)	Level1	[17,N1,0.985]	[287,N1,0.985]	{@0[17-0]}	ALP	1
[truncated: 189 more rows]

## Sheet: BWCoV_filtered_q_score_decoy
File Name	Scan Number	Scan Retention Time	Precursor Scan Number	Precursor MZ	Precursor Charge	Precursor Mass	Protein Accession	Organism	Protein Name	Start and End Residues In Protein	Base Sequence	FlankingResidues	Full Sequence	Number of Mods	Peptide Monoisotopic Mass	Score	Rank	Matched Ion Series	Matched Ion Mass-To-Charge Ratios	Matched Ion Mass Diff (Da)	Matched Ion Mass Diff (Ppm)	Matched Ion Intensities	Matched Ion Counts	Decoy/Contaminant/Target	QValue	PEP	PEP_QValue	Localization Score	Yion Score	DiagonosticIon Score	Plausible Number Of Glycans	Total Glycosylation sites	GlycanMass	Plausible GlycanComposition	N-Glycan motif Check	R138/144	Plausible GlycanStructure	GlycanLocalizationLevel	Localized Glycans with Peptide Site Specific Probability	Localized Glycans with Protein Site Specific Probability	All potential glycan localizations	AllSiteSpecificLocalizationProbability	Protease	N-glycan motif
[truncated: 63 more rows]

## Sheet: Localized
Protein Accession	Modification Site	Localized Glycan Number	Localized Glycans	Protease digest	Glycosites overall		Protein Accession	Modification Site	Localized Glycan Number	Localized Glycans	Protease digest	Glycosites overall
[truncated: 137 more rows]

[truncated: 2 more sheets: #Oglycans_per_site, #Oglycans_per_peptide]
